# Supplementary material for: Transcriptomic and metabolomic analyses reveals keys genes and metabolic pathways in tea (Camellia sinensis) against six-spotted spider mite (Eotetranychus Sexmaculatus)
Source: BMC Plant Biol. 2023 Dec 11;23:638. doi: 10.1186/s12870-023-04651-8 (PMC10712147; doi:10.1186/s12870-023-04651-8)
Supplement: Supplementary file 4 — Additional file 4: Supplementary Table 1. Data filtering statistics. [file 12870_2023_4651_MOESM4_ESM.xlsx]

## Sheet: Sheet1
Sample	RawDatas	CleanData(%)	Adapter(%)	LowQuality(%)	polyA(%)	N(%)
FD-0d-1	40412636	40278884 (99.67%)	12954 (0.03%)	120798 (0.30%)	0 (0.00%)	0 (0.00%)
FD-0d-2	41203996	41066032 (99.67%)	14284 (0.03%)	123680 (0.30%)	0 (0.00%)	0 (0.00%)
FD-0d-3	47328846	47157088 (99.64%)	17268 (0.04%)	154490 (0.33%)	0 (0.00%)	0 (0.00%)
FD-2d-1	46238966	46087182 (99.67%)	15554 (0.03%)	136230 (0.29%)	0 (0.00%)	0 (0.00%)
FD-2d-2	42566750	42415604 (99.64%)	14648 (0.03%)	136498 (0.32%)	0 (0.00%)	0 (0.00%)
FD-2d-3	38308016	38174402 (99.65%)	14018 (0.04%)	119596 (0.31%)	0 (0.00%)	0 (0.00%)
FD-8d-1	46446130	46287998 (99.66%)	16332 (0.04%)	141800 (0.31%)	0 (0.00%)	0 (0.00%)
FD-8d-2	45353778	45174522 (99.60%)	17486 (0.04%)	161770 (0.36%)	0 (0.00%)	0 (0.00%)
FD-8d-3	45562154	45394726 (99.63%)	16038 (0.04%)	151390 (0.33%)	0 (0.00%)	0 (0.00%)
TF5-0d-1	45196060	45048878 (99.67%)	14218 (0.03%)	132964 (0.29%)	0 (0.00%)	0 (0.00%)
TF5-0d-2	51115082	50938648 (99.65%)	19044 (0.04%)	157390 (0.31%)	0 (0.00%)	0 (0.00%)
TF5-0d-3	45270112	45115306 (99.66%)	15518 (0.03%)	139288 (0.31%)	0 (0.00%)	0 (0.00%)
TF5-2d-1	46323216	46159606 (99.65%)	17160 (0.04%)	146450 (0.32%)	0 (0.00%)	0 (0.00%)
TF5-2d-2	47794354	47628936 (99.65%)	17008 (0.04%)	148410 (0.31%)	0 (0.00%)	0 (0.00%)
TF5-2d-3	45323074	45159206 (99.64%)	18088 (0.04%)	145780 (0.32%)	0 (0.00%)	0 (0.00%)
TF5-8d-1	41380036	41245616 (99.68%)	14708 (0.04%)	119712 (0.29%)	0 (0.00%)	0 (0.00%)
TF5-8d-2	43176922	43019674 (99.64%)	17254 (0.04%)	139994 (0.32%)	0 (0.00%)	0 (0.00%)
TF5-8d-3	46193006	46036574 (99.66%)	16910 (0.04%)	139522 (0.30%)	0 (0.00%)	0 (0.00%)
