# Supplementary material for: Transcriptomic and metabolomic analyses reveals keys genes and metabolic pathways in tea (Camellia sinensis) against six-spotted spider mite (Eotetranychus Sexmaculatus)
Source: BMC Plant Biol. 2023 Dec 11;23:638. doi: 10.1186/s12870-023-04651-8 (PMC10712147; doi:10.1186/s12870-023-04651-8)
Supplement: Supplementary file 5 — Additional file 5: Supplementary Table 2. Statistical of base information. [file 12870_2023_4651_MOESM5_ESM.xlsx]

## Sheet: Sheet1
Sample	RawData(bp)	BF_Q20(%)	BF_Q30(%)	BF_N(%)	BF_GC(%)	CleanData(bp)	AF_Q20(%)	AF_Q30(%)	AF_N(%)	AF_GC(%)
FD-0d-1	6061895400	5947160568 (98.11%)	5735329946 (94.61%)	28417 (0.00%)	2689740115 (44.37%)	6014178069	5909370877 (98.26%)	5701414060 (94.80%)	28212 (0.00%)	2664753916 (44.31%)
FD-0d-2	6180599400	6059981700 (98.05%)	5841645814 (94.52%)	29436 (0.00%)	2749428991 (44.48%)	6127216706	6017412800 (98.21%)	5803468219 (94.72%)	29205 (0.00%)	2721519916 (44.42%)
FD-0d-3	7099326900	6956316830 (97.99%)	6697414790 (94.34%)	33541 (0.00%)	3153756043 (44.42%)	7034255435	6904322882 (98.15%)	6650671972 (94.55%)	33250 (0.00%)	3119462892 (44.35%)
FD-2d-1	6935844900	6798581580 (98.02%)	6547935100 (94.41%)	32950 (0.00%)	3079290552 (44.40%)	6884159982	6758799954 (98.18%)	6512688823 (94.60%)	32709 (0.00%)	3052517923 (44.34%)
FD-2d-2	6385012500	6262667895 (98.08%)	6041991086 (94.63%)	30331 (0.00%)	2841093635 (44.50%)	6328997706	6218230132 (98.25%)	6002108223 (94.84%)	30093 (0.00%)	2811457775 (44.42%)
FD-2d-3	5746202400	5631032399 (98.00%)	5421363322 (94.35%)	26840 (0.00%)	2546852571 (44.32%)	5689887998	5585579438 (98.17%)	5380427127 (94.56%)	26586 (0.00%)	2517227137 (44.24%)
FD-8d-1	6966919500	6830366578 (98.04%)	6581689566 (94.47%)	33186 (0.00%)	3161021843 (45.37%)	6913676173	6788745393 (98.19%)	6544551685 (94.66%)	32941 (0.00%)	3133506211 (45.32%)
FD-8d-2	6803066700	6671284211 (98.06%)	6433369808 (94.57%)	32153 (0.00%)	3091901292 (45.45%)	6737496088	6618827571 (98.24%)	6385916321 (94.78%)	31851 (0.00%)	3056863755 (45.37%)
FD-8d-3	6834323100	6701541308 (98.06%)	6458646215 (94.50%)	32155 (0.00%)	3096730073 (45.31%)	6774563359	6653948621 (98.22%)	6415878294 (94.71%)	31890 (0.00%)	3065213875 (45.25%)
TF5-0d-1	6779409000	6647965477 (98.06%)	6404024709 (94.46%)	32135 (0.00%)	3014899110 (44.47%)	6734378238	6613823256 (98.21%)	6373822158 (94.65%)	31932 (0.00%)	2991637600 (44.42%)
TF5-0d-2	7667262300	7518777809 (98.06%)	7250499950 (94.56%)	36649 (0.00%)	3418974180 (44.59%)	7590455643	7455759275 (98.23%)	7193511718 (94.77%)	36293 (0.00%)	3378834852 (44.51%)
TF5-0d-3	6790516800	6660381778 (98.08%)	6422677878 (94.58%)	31930 (0.00%)	3020000497 (44.47%)	6734122849	6615650694 (98.24%)	6382563880 (94.78%)	31690 (0.00%)	2990528464 (44.41%)
TF5-2d-1	6948482400	6805841323 (97.95%)	6549812820 (94.26%)	33209 (0.00%)	3092022414 (44.50%)	6891804810	6762324377 (98.12%)	6511144302 (94.48%)	32959 (0.00%)	3062185549 (44.43%)
TF5-2d-2	7169153100	7028099198 (98.03%)	6774933078 (94.50%)	33914 (0.00%)	3194199076 (44.55%)	7106999747	6979081929 (98.20%)	6731109775 (94.71%)	33645 (0.00%)	3161570176 (44.49%)
TF5-2d-3	6798461100	6649471999 (97.81%)	6382522663 (93.88%)	31619 (0.00%)	3021822683 (44.45%)	6733141592	6597433423 (97.98%)	6335763925 (94.10%)	31318 (0.00%)	2987549094 (44.37%)
TF5-8d-1	6207005400	6079289686 (97.94%)	5845256905 (94.17%)	28935 (0.00%)	2752007390 (44.34%)	6148759701	6031912521 (98.10%)	5802610412 (94.37%)	28650 (0.00%)	2721756343 (44.27%)
TF5-8d-2	6476538300	6353630030 (98.10%)	6130614338 (94.66%)	30487 (0.00%)	2865573752 (44.25%)	6420576321	6309380291 (98.27%)	6090961111 (94.87%)	30229 (0.00%)	2836055044 (44.17%)
TF5-8d-3	6928950900	6792990828 (98.04%)	6547790338 (94.50%)	32739 (0.00%)	3066706828 (44.26%)	6872740048	6749219454 (98.20%)	6508635761 (94.70%)	32490 (0.00%)	3037417975 (44.20%)
