# Supplementary material for: Transcriptomic and metabolomic analyses reveals keys genes and metabolic pathways in tea (Camellia sinensis) against six-spotted spider mite (Eotetranychus Sexmaculatus)
Source: BMC Plant Biol. 2023 Dec 11;23:638. doi: 10.1186/s12870-023-04651-8 (PMC10712147; doi:10.1186/s12870-023-04651-8)
Supplement: Supplementary file 6 — Additional file 6: Supplementary Table 3. The statistical of mapping reference genome. [file 12870_2023_4651_MOESM6_ESM.xlsx]

## Sheet: Sheet1
Sample	Total	Unmapped(%)	Unique_Mapped(%)	Multiple_Mapped(%)	Total_Mapped(%)
FD-0d-1	40230634	4580475 (11.39%)	34209344 (85.03%)	1440815 (3.58%)	35650159 (88.61%)
FD-0d-2	41004504	4800342 (11.71%)	34771151 (84.80%)	1433011 (3.49%)	36204162 (88.29%)
FD-0d-3	47088946	5463786 (11.60%)	39916392 (84.77%)	1708768 (3.63%)	41625160 (88.40%)
FD-2d-1	46024124	5395892 (11.72%)	39077445 (84.91%)	1550787 (3.37%)	40628232 (88.28%)
FD-2d-2	42361748	4983634 (11.76%)	35963208 (84.90%)	1414906 (3.34%)	37378114 (88.24%)
FD-2d-3	38121624	4472406 (11.73%)	32387109 (84.96%)	1262109 (3.31%)	33649218 (88.27%)
FD-8d-1	44704122	5165908 (11.56%)	37959947 (84.91%)	1578267 (3.53%)	39538214 (88.44%)
FD-8d-2	43576842	4848529 (11.13%)	37153058 (85.26%)	1575255 (3.61%)	38728313 (88.87%)
FD-8d-3	43804610	4945512 (11.29%)	37283956 (85.11%)	1575142 (3.60%)	38859098 (88.71%)
TF5-0d-1	44991674	5017557 (11.15%)	38358758 (85.26%)	1615359 (3.59%)	39974117 (88.85%)
TF5-0d-2	50874050	5886950 (11.57%)	43133449 (84.78%)	1853651 (3.64%)	44987100 (88.43%)
TF5-0d-3	45046462	5084188 (11.29%)	38309468 (85.04%)	1652806 (3.67%)	39962274 (88.71%)
TF5-2d-1	46094120	5312749 (11.53%)	39197322 (85.04%)	1584049 (3.44%)	40781371 (88.47%)
TF5-2d-2	47559548	5581163 (11.74%)	40354923 (84.85%)	1623462 (3.41%)	41978385 (88.26%)
TF5-2d-3	45088242	5231784 (11.60%)	38307712 (84.96%)	1548746 (3.43%)	39856458 (88.40%)
TF5-8d-1	41173614	5088141 (12.36%)	34672950 (84.21%)	1412523 (3.43%)	36085473 (87.64%)
TF5-8d-2	42937482	5295402 (12.33%)	36178817 (84.26%)	1463263 (3.41%)	37642080 (87.67%)
TF5-8d-3	45954494	5631473 (12.25%)	38759986 (84.34%)	1563035 (3.40%)	40323021 (87.75%)
