# Supplementary material for: Transcriptomic and metabolomic analyses reveals keys genes and metabolic pathways in tea (Camellia sinensis) against six-spotted spider mite (Eotetranychus Sexmaculatus)
Source: BMC Plant Biol. 2023 Dec 11;23:638. doi: 10.1186/s12870-023-04651-8 (PMC10712147; doi:10.1186/s12870-023-04651-8)
Supplement: Supplementary file 7 — Additional file 7: Supplementary Table 4. The mapping region statistics. [file 12870_2023_4651_MOESM7_ESM.xlsx]

## Sheet: Sheet1
sample	exon	intron	intergenic
FD-0d-1	25766400 (72.28%)	4970626 (13.94%)	4913133 (13.78%)
FD-0d-2	26138397 (72.20%)	5034216 (13.91%)	5031549 (13.90%)
FD-0d-3	30074841 (72.25%)	5764695 (13.85%)	5785624 (13.90%)
FD-2d-1	29719293 (73.15%)	5461695 (13.44%)	5447244 (13.41%)
FD-2d-2	27243365 (72.89%)	5016236 (13.42%)	5118513 (13.69%)
FD-2d-3	24497230 (72.80%)	4567852 (13.57%)	4584136 (13.62%)
FD-8d-1	29618102 (74.91%)	4341542 (10.98%)	5578570 (14.11%)
FD-8d-2	29029347 (74.96%)	4215871 (10.89%)	5483095 (14.16%)
FD-8d-3	28969046 (74.55%)	4335419 (11.16%)	5554633 (14.29%)
TF5-0d-1	28847809 (72.17%)	5692734 (14.24%)	5433574 (13.59%)
TF5-0d-2	32350510 (71.91%)	6420524 (14.27%)	6216066 (13.82%)
TF5-0d-3	28805979 (72.08%)	5689478 (14.24%)	5466817 (13.68%)
TF5-2d-1	29825097 (73.13%)	5616259 (13.77%)	5340015 (13.09%)
TF5-2d-2	30661826 (73.04%)	5775748 (13.76%)	5540811 (13.20%)
TF5-2d-3	29043720 (72.87%)	5525559 (13.86%)	5287179 (13.27%)
TF5-8d-1	26043690 (72.17%)	4944336 (13.70%)	5097447 (14.13%)
TF5-8d-2	26988751 (71.70%)	5272713 (14.01%)	5380616 (14.29%)
TF5-8d-3	29013423 (71.95%)	5555105 (13.78%)	5754493 (14.27%)
