# Supplementary material for: Transcriptomic and metabolomic analyses reveals keys genes and metabolic pathways in tea (Camellia sinensis) against six-spotted spider mite (Eotetranychus Sexmaculatus)
Source: BMC Plant Biol. 2023 Dec 11;23:638. doi: 10.1186/s12870-023-04651-8 (PMC10712147; doi:10.1186/s12870-023-04651-8)
Supplement: Supplementary file 8 — Additional file 8: Supplementary Table 5. Identification of metabolites. [file 12870_2023_4651_MOESM8_ESM.xlsx]

## Sheet: Sheet1
name	MS2_name	MS1_name	Formula	Molecular Weight	PPM	rtmin [min]	mz	TF5-0-1	TF5-0-2	TF5-0-3	TF5-0-4	TF5-0-5	TF5-0-6	FD-0-1	FD-0-2	FD-0-3	FD-0-4	FD-0-5	FD-0-6	TF5-2-1	TF5-2-2	TF5-2-3	TF5-2-4	TF5-2-5	TF5-2-6	FD-2-1	FD-2-2	FD-2-3	FD-2-4	FD-2-5	FD-2-6	TF5-8-1	TF5-8-2	TF5-8-3	TF5-8-4	TF5-8-5	TF5-8-6	FD-8-1	FD-8-2	FD-8-3	FD-8-4	FD-8-5	FD-8-6	QC1	QC2	QC3	QC4	QC5	Class
Com_199_pos	Catechin gallate	--	C22 H18 O10	442.09	0.105807	8.967	443.097	3.30136e+08	3.32603e+08	3.26065e+08	306152591	3.02641e+08	1.6996e+08	1.89847e+08	2.1756e+08	2.06315e+08	2.2617e+08	2.04307e+08	2.13235e+08	2.32568e+08	2.38357e+08	2.30618e+08	240693185	2.3973e+08	1.29268e+08	1.61818e+08	8.17755e+07	1.35445e+08	1.66115e+08	1.5574e+08	8.45408e+07	209476970	2.21028e+08	2.05852e+08	2.22989e+08	2.16944e+08	2.25246e+08	2.47349e+08	2.37014e+08	2.27231e+08	2.57796e+08	2.47867e+08	1.91703e+08	2.46719e+08	2.53913e+08	245704554	2.22187e+08	2.16366e+08	Flavonoids
Com_1179_pos	4-Methoxybenzaldehyde	--	C8 H8 O2	136.052	0.444711	9.468	137.06	2.31163e+07	2.74657e+07	1.80776e+07	2.2485e+07	3.35956e+07	3.75299e+07	2.3972e+07	4.40902e+07	2.41612e+07	2.5984e+07	4.0382e+07	2.77217e+07	1.90472e+07	2.5943e+07	2.11962e+07	2.24118e+07	1.76829e+07	1.93955e+07	6.61127e+07	6.18133e+07	5.81672e+07	6.14672e+07	7.36663e+07	7.39858e+07	1.70511e+07	1.49234e+07	1.43389e+07	1.45498e+07	1.4493e+07	1.49121e+07	2.83569e+07	2.61795e+07	2.48762e+07	4.42257e+07	2.25985e+07	2.35352e+07	5.1398e+07	40508096	4.76758e+07	4.35417e+07	4.30396e+07	Benzene and substituted derivatives
Com_406_pos	1-Stearoylglycerol	--	C21 H42 O4	358.308	0.473961	15.778	359.315	6.27449e+07	6.86772e+07	7.38577e+07	7.59128e+07	6.92457e+07	6.12228e+07	2.89916e+07	3.45753e+07	3.27543e+07	3.58483e+07	3.53707e+07	3.31601e+07	3.73515e+07	4.44198e+07	4.57906e+07	4.84503e+07	4.17004e+07	3.95045e+07	39403433	3.88724e+07	3.95209e+07	4.04952e+07	4.0379e+07	3.9921e+07	6.84588e+07	6.76489e+07	6.79706e+07	7.50884e+07	1.92948e+08	6.18299e+07	6.39565e+07	6.40783e+07	6.30042e+07	6.02761e+07	6.58486e+07	5.97272e+07	2.91974e+07	3.08809e+07	2.94331e+07	3.09188e+07	2.88617e+07	Glycerolipids
Com_785_pos	11(Z),14(Z),17(Z)-Eicosatrienoic acid	--	C20 H34 O2	306.256	0.458205	14.742	307.263	1.20079e+07	1.38288e+07	1.12691e+07	1.29313e+07	12225000	1.21382e+07	7.38301e+07	9.25482e+07	9.17976e+07	9.64014e+07	9.02005e+07	9.33364e+07	1.16642e+07	4.87493e+07	4.38752e+07	5.19033e+07	4.85183e+07	4.78912e+07	2.40167e+07	110995315	1.0613e+08	1.17878e+08	1.02956e+08	1.05174e+08	4.80095e+07	5.21676e+07	4.26805e+07	4.82597e+07	4.79068e+07	4.99273e+07	1.04028e+08	1.01841e+08	9.87127e+07	9.66617e+07	9.66284e+07	9.56486e+07	6.62218e+07	6.24638e+07	5.55176e+07	4.83482e+07	4.75746e+07	--
Com_1861_pos	Methyl cinnamate	--	C10 H10 O2	162.068	0.37293	8.925	163.075	1.59343e+07	1.86135e+07	1.89069e+07	1.69545e+07	1.78925e+07	1.79548e+07	2.12603e+07	3.37759e+07	3.19065e+07	2.36645e+07	2.36231e+07	2.51443e+07	1.89807e+07	2.59203e+07	1.67352e+07	1.85088e+07	1.80446e+07	2.32001e+07	1.79657e+07	1.75866e+07	2.51546e+07	1.95522e+07	2.01257e+07	2.20074e+07	1.5379e+07	2.44389e+07	1.64749e+07	1.5251e+07	1.79192e+07	1.47734e+07	3.34446e+07	3.13242e+07	3.04e+07	4.55302e+07	3.40094e+07	3.29029e+07	2.25831e+07	2.1415e+07	2.13497e+07	1.8873e+07	2.09683e+07	Cinnamic acids and derivatives
Com_4284_pos	Emodin	--	C15 H10 O5	270.053	0.197813	6.959	271.06	1.23374e+07	1.05759e+07	8.76609e+06	1.13883e+07	1.34692e+07	9.67906e+06	8.74439e+06	1.01936e+07	9.18325e+06	1.12398e+07	1.06948e+07	1.04469e+07	6.27008e+06	6.75858e+06	7.22518e+06	8.50104e+06	1.02155e+07	9.59536e+06	5.54422e+06	6.10839e+06	5.46403e+06	6.54888e+06	7.95131e+06	5.8033e+06	7.13158e+06	6.47442e+06	6.85075e+06	6.51913e+06	9.0652e+06	6.06887e+06	1.16993e+07	1.1106e+07	1.1065e+07	1.11184e+07	1.15938e+07	1.16998e+07	8.96971e+06	9.25825e+06	9.40324e+06	8.84178e+06	9.18553e+06	Anthracenes
Com_5530_pos	Cafestol	--	C20 H28 O3	316.204	0.86892	13.717	317.211	1.21036e+06	1.4019e+06	1.4079e+06	1.42761e+06	1.63111e+06	1.3024e+06	1.68602e+06	1.739e+06	2.0382e+06	1.96659e+06	1.71837e+06	1.79899e+06	1.53171e+06	2.15997e+06	1.46458e+06	1.3301e+06	1.61659e+06	1.49254e+06	2.03752e+06	1.88124e+06	1.48292e+06	2.41294e+06	1.97734e+06	2.13987e+06	1.5089e+06	1.29457e+06	1.66777e+06	1.32121e+06	1.08538e+07	1.49772e+06	1.48137e+06	1.54639e+06	1.86576e+06	1.41822e+06	1.40387e+06	1.24303e+06	1.56621e+06	1.62008e+06	1.47913e+06	1.90948e+06	1.47587e+06	Naphthofurans
Com_3555_pos	3,5-di(2-furylmethylidene)tetrahydro-2H-pyran-4-one	--	C15 H12 O4	256.074	0.0825388	9.046	257.081	1.48251e+07	1.48669e+07	1.5471e+07	1.64169e+07	1.52915e+07	1.67711e+07	1.35441e+07	1.46583e+07	1.37633e+07	1.52332e+07	1.46641e+07	1.3931e+07	1.58079e+07	1.51104e+07	1.56941e+07	1.71681e+07	1.61899e+07	1.55338e+07	1.58413e+07	1.50252e+07	1.55376e+07	1.61927e+07	1.87171e+07	1.66797e+07	1.22169e+07	1.19154e+07	1.13844e+07	1.2816e+07	1.20892e+07	1.15091e+07	1.21892e+07	1.20865e+07	1.19571e+07	1.09543e+07	1.13099e+07	1.17361e+07	1.40628e+07	1.45156e+07	1.46402e+07	1.4737e+07	1.41807e+07	--
Com_2983_pos	Muramic acid	--	C9 H17 N O7	251.1	0.764172	1.265	252.107	1.44139e+07	1.66467e+07	1.5272e+07	1.37531e+07	1.67078e+07	1.61375e+07	1.70638e+07	1.89037e+07	1.81982e+07	2.13806e+07	1.82365e+07	2.03099e+07	1.63259e+07	1.49463e+07	1.43509e+07	1.64446e+07	1.60841e+07	1.7021e+07	2.06036e+07	2.29013e+07	2.16523e+07	2.16739e+07	2.08661e+07	2.22315e+07	1.5308e+07	1.66965e+07	1.51387e+07	1.53104e+07	1.40246e+07	1.43279e+07	2.27537e+07	2.0802e+07	2.09834e+07	2.22621e+07	2.24976e+07	2.17284e+07	1.885e+07	1.7098e+07	1.84946e+07	1.85101e+07	1.76592e+07	Organooxygen compounds
Com_168_pos	Epicatechin	--	C15 H14 O6	290.079	0.338418	7.146	291.086	3.69941e+08	3.92473e+08	3.58506e+08	3.86755e+08	409347932	3.83982e+08	3.43873e+08	3.76816e+08	3.99162e+08	3.95608e+08	4.11272e+08	3.93265e+08	276176438	2.87129e+08	2.94347e+08	2.79089e+08	2.85111e+08	3.0355e+08	247092940	2.32682e+08	2.50918e+08	2.5663e+08	2.40104e+08	2.52693e+08	2.38277e+08	2.31971e+08	2.20885e+08	245717298	2.74565e+08	2.34434e+08	4.06621e+08	4.01676e+08	4.31519e+08	4.22302e+08	3.89977e+08	394379510	3.28638e+08	3.36059e+08	3.42003e+08	346388817	3.49723e+08	Flavonoids
Com_606_pos	Robinetin	--	C15 H10 O7	302.043	0.306778	10.653	303.05	2.01807e+07	2.317e+07	2.06208e+07	2.04031e+07	1.92238e+07	2.34379e+07	2.72242e+07	2.87764e+07	3.21409e+07	2.85566e+07	2.95183e+07	2.91308e+07	1.94508e+07	1.95745e+07	1.64645e+07	1.87279e+07	1.80358e+07	1.7658e+07	1.75629e+07	1.85119e+07	1.83769e+07	1.57506e+07	1.94613e+07	1.77045e+07	1.50111e+07	1.4664e+07	1.39502e+07	1.2943e+07	1.44725e+07	1.48773e+07	2.87826e+07	7.99782e+07	2.76293e+07	1.53581e+08	2.68246e+07	1.42978e+08	2.16171e+07	1.99489e+07	2.17755e+07	2.04691e+07	2.24474e+07	--
Com_2140_pos	Phenmetrazine	--	C11 H15 N O	177.116	0.823757	5.706	178.123	1.06694e+07	1.10005e+07	1.02044e+07	9.93113e+06	1.06034e+07	1.13302e+07	1.03673e+07	9.52516e+06	1.20045e+07	1.20633e+07	1.02745e+07	1.15161e+07	1.63415e+07	1.81333e+07	1.72717e+07	1.9338e+07	1.87416e+07	1.81024e+07	1.85897e+07	2.23499e+07	1.79117e+07	2.07016e+07	2.1775e+07	2.32843e+07	3.29139e+07	3.30179e+07	3.12629e+07	3.30313e+07	3.49128e+07	3.14032e+07	8.05736e+06	8.63494e+06	8.76162e+06	8.88654e+06	8.27717e+06	7.65906e+06	2.02721e+07	1.78545e+07	1.69613e+07	1.4222e+07	1.76433e+07	Oxazinanes
Com_1016_pos	3,4-Dihydroxybenzaldehyde	--	C7 H6 O3	138.032	0.550221	10.74	139.039	6.35027e+07	5.6192e+07	5.70343e+07	5.64763e+07	6.12933e+07	5.64989e+07	5.07421e+07	5.80553e+07	5.7552e+07	6.24899e+07	5.33969e+07	5.96039e+07	4.16158e+07	6.31156e+07	4.3528e+07	4.64508e+07	4.44163e+07	4.81215e+07	5.02672e+07	4.44403e+07	4.2165e+07	4.67246e+07	4.51823e+07	4.53813e+07	5.73178e+07	5.39412e+07	5.48229e+07	5.50076e+07	5.1238e+07	5.37432e+07	4.98489e+07	4.57967e+07	4.43012e+07	5.19621e+07	4.79945e+07	4.65515e+07	6.09457e+07	5.22474e+07	5.30803e+07	4.86709e+07	5.3305e+07	Benzene and substituted derivatives
Com_4215_pos	2-Oxindole	--	C8 H7 N O	133.053	1.09848	9.051	134.06	7.14927e+06	7.58197e+06	6.3832e+06	6.72291e+06	6.27295e+06	6.81538e+06	3.10921e+06	3.97818e+06	4.15064e+06	3.71257e+06	3.54037e+06	3.87731e+06	1.3334e+07	1.30304e+07	1.35635e+07	1.39705e+07	1.54299e+07	13588124	9.98402e+06	9.84525e+06	9.43293e+06	1.03654e+07	1.08672e+07	1.01475e+07	6.15604e+06	6.58908e+06	5.91704e+06	7.53779e+06	6.01804e+06	6.1476e+06	7.14382e+06	6.55046e+06	6.51639e+06	6.34051e+06	7.46668e+06	6.4143e+06	1.02606e+07	8.4809e+06	8.20302e+06	7.23234e+06	8.0754e+06	Indoles and derivatives
Com_9151_pos	(±)17(18)-EpETE	--	C20 H30 O3	318.219	0.266546	13.156	319.226	354806	279616	437813	389883	233162	324747	4.16636e+06	1.32545e+06	1.13569e+06	1.66695e+06	1.02629e+06	1.15323e+06	1.49974e+06	1.38666e+06	5.09e+06	2.38788e+06	1.47648e+06	1.52817e+06	3.71875e+06	3.73709e+06	3.45684e+06	4.08145e+06	4.15303e+06	4.00769e+06	3.0145e+06	1.73304e+06	1.72927e+06	1.66006e+06	3.42713e+06	3.17677e+06	3.24239e+06	2.91125e+06	2.82653e+06	1.73266e+06	1.85337e+06	2.21552e+06	2.13912e+06	2.37978e+06	1.7912e+06	2.32852e+06	2.10462e+06	--
Com_9360_pos	Desthiobiotin	--	C10 H18 N2 O3	214.132	0.455626	6.577	215.139	4.22198e+06	3.87807e+06	3.63194e+06	2.75902e+06	3.34083e+06	4.34831e+06	2.17332e+06	3.17082e+06	2.90298e+06	2.68185e+06	2.75775e+06	2.82772e+06	3.08179e+06	3.77076e+06	3.38313e+06	3.42958e+06	3.43017e+06	3.70055e+06	2.82e+06	2.91295e+06	2.5422e+06	3.31623e+06	3.43784e+06	2.85158e+06	3.57172e+06	3.76448e+06	3.82774e+06	3.56099e+06	3.55417e+06	4.38092e+06	3.43633e+06	2.83353e+06	3.08585e+06	3.33097e+06	3.00952e+06	2.48855e+06	3.80399e+06	3.38532e+06	2.92349e+06	2.88153e+06	3.29255e+06	Fatty Acyls
Com_5083_pos	Flavin mononucleotide (FMN)	--	C17 H21 N4 O9 P	456.105	1.78713	7.58	457.113	9.64341e+06	8.90642e+06	9.36629e+06	8.43438e+06	1.04279e+07	9.39855e+06	9.39716e+06	4.30098e+06	1.09522e+07	1.1353e+07	1.07621e+07	9.39886e+06	9.42061e+06	9.92831e+06	8.63316e+06	1.13125e+07	9.92088e+06	1.00553e+07	1.09367e+07	1.26144e+07	9.52311e+06	1.13243e+07	1.10541e+07	1.08263e+07	5.54877e+06	5.34572e+06	5.17379e+06	6.08724e+06	5.49311e+06	5.86306e+06	7.05024e+06	6.25704e+06	6.34004e+06	6.89862e+06	7.13852e+06	7.22724e+06	9.59996e+06	9.29951e+06	8.59124e+06	8.47198e+06	8.4241e+06	--
Com_3459_pos	4-methoxy-9-(2-methylbut-3-en-2-yl)-7H-furo[3,2-g]chromen-7-one	--	C17 H16 O4	284.105	0.313236	9.182	285.112	1.33049e+07	1.32522e+07	1.34963e+07	1.33967e+07	1.32212e+07	1.41094e+07	1.46896e+07	1.65064e+07	1.51372e+07	1.67044e+07	1.56969e+07	1.72139e+07	1.15641e+07	1.18032e+07	1.16437e+07	11818384	1.15905e+07	1.14975e+07	1.64641e+07	1.6775e+07	1.45799e+07	1.67533e+07	1.70726e+07	1.62466e+07	8.70087e+06	8.03048e+06	8.62189e+06	8.00125e+06	7.55896e+06	8.37699e+06	1.44024e+07	1.52189e+07	1.39041e+07	1.56557e+07	1.3135e+07	16179860	1.5671e+07	1.33522e+07	12582395	1.158e+07	1.27761e+07	--
Com_5122_pos	(1E,4E)-1,5-bis(4-methoxyphenyl)penta-1,4-dien-3-one	--	C19 H18 O3	294.126	0.222912	9.831	295.133	1.22147e+06	1.70121e+06	1.11996e+06	1.18625e+06	1.21635e+06	1.42125e+06	2.6468e+06	3.43213e+06	2.99413e+06	2.88171e+06	2.95702e+06	3.09062e+06	937375	1.11376e+06	1.44897e+06	1.066e+06	1.56587e+06	1.12899e+06	1.00274e+06	1.01061e+06	979999	1.015e+06	940328	997636	5.78846e+06	5.98646e+06	5.52689e+06	6.07667e+06	5.51603e+06	5.91362e+06	1.29002e+07	1.21391e+07	1.28375e+07	1.32236e+07	1.20924e+07	1.20723e+07	4.40324e+06	4.4899e+06	4.51516e+06	4.43265e+06	4.14752e+06	--
Com_49_pos	Diaminopimelic acid	--	C7 H14 N2 O4	190.095	0.08905	1.324	191.103	1286137890	1322971437	1312078486	1298354993	1297356440	1307582025	1087062017	1258563504	1315128803	1331598528	1261741354	1250318283	1282018463	1324926119	1234876166	1360899831	1333587849	1303946763	8.64942e+08	8.50654e+08	8.16145e+08	9.08965e+08	8.86071e+08	869170571	1624384146	1622061203	1558356519	1640080058	1469567715	1581437709	1257505746	1213251602	1194295511	1215134069	1153624578	1210436934	1322356678	1297574508	1301580857	1309329023	1283201484	Carboxylic acids and derivatives
Com_1317_pos	5α-Dihydrotestosterone	--	C19 H30 O2	290.224	0.310794	14.331	291.232	4.52844e+07	5.31724e+07	4.76287e+07	4.89128e+07	4.81174e+07	1.10022e+07	3.72612e+07	4.20206e+07	4.09465e+07	4.00828e+07	3.90893e+07	4.31945e+07	5.02809e+07	5.36565e+07	4.95158e+07	5.29454e+07	1.11941e+07	5.13452e+07	3.65749e+07	3.30212e+07	3.06692e+07	3.50384e+07	3.44939e+07	3.38249e+07	3.61351e+07	3.91468e+07	3.76047e+07	3.95875e+07	3.6278e+07	4.0516e+07	3.1173e+07	2.97606e+07	2.81256e+07	2.70937e+07	2.82979e+07	2.9466e+07	4.24478e+07	3.85766e+07	3.73461e+07	3.6002e+07	3.44072e+07	--
Com_74_pos	4-Coumaric acid	--	C9 H8 O3	164.047	0.401616	7.39	165.055	8.27322e+08	878340427	8.19687e+08	8.51568e+08	7.97516e+08	8.60762e+08	8.45225e+08	9.49071e+08	9.35896e+08	9.69874e+08	9.5697e+08	996823539	6.59571e+08	6.63196e+08	6.43826e+08	6.53214e+08	6.81988e+08	6.55997e+08	1039700239	9.55097e+08	9.57521e+08	1039827150	1023311891	1005132504	2.46186e+08	2.52668e+08	2.40075e+08	2.47405e+08	233643070	2.46993e+08	3.51431e+08	3.45537e+08	3.38109e+08	3.3564e+08	332171453	3.32107e+08	7.41647e+08	7.04665e+08	648966812	623655508	6.07196e+08	Cinnamic acids and derivatives
Com_13412_pos	5-Hydroxyindole-3-acetic acid	--	C10 H9 N O3	191.058	0.663944	6.539	192.066	1.76811e+06	1.72717e+06	1.67192e+06	1.62144e+06	1.69035e+06	1.67273e+06	1.56017e+06	2.18118e+06	1.57376e+06	1.98012e+06	1.83993e+06	2.0196e+06	1.7384e+06	1.79983e+06	1.42135e+06	1.75097e+06	1.74067e+06	1.64181e+06	1.9845e+06	1.92792e+06	1.84032e+06	1.88602e+06	1.75768e+06	1.86883e+06	1.20816e+06	1.2218e+06	1.07508e+06	1.15929e+06	915314	1.04437e+06	1.58229e+06	1.47506e+06	1.34483e+06	1.44782e+06	1.34676e+06	1.26468e+06	2.07753e+06	1.96467e+06	1.55641e+06	1.22539e+06	1.51885e+06	Indoles and derivatives
Com_6118_pos	methyl 4-methyl-2-oxo-2H-pyran-6-carboxylate	--	C8 H8 O4	168.042	0.662119	8.541	169.05	6.91936e+06	7.89699e+06	5.45213e+06	6.80087e+06	8.31051e+06	5.56012e+06	6.96047e+06	8.87034e+06	9.05102e+06	9.24096e+06	6.55036e+06	5.73913e+06	7.25443e+06	9.30278e+06	4.0907e+06	6.5657e+06	6.03911e+06	8.89145e+06	8.00672e+06	8.18382e+06	7.30773e+06	6.38646e+06	7.97417e+06	8.12117e+06	5.13686e+06	5.64673e+06	6.78239e+06	6.97476e+06	6.14074e+06	6.0867e+06	7.7804e+06	5.29525e+06	8.34848e+06	1.05022e+07	9.53409e+06	7.20241e+06	7.2271e+06	8.56705e+06	7.95736e+06	6.17712e+06	6.33146e+06	--
Com_247_pos	Betaine	--	C5 H11 N O2	117.079	2.06192	1.288	118.086	2.37892e+08	2.54448e+08	2.39988e+08	2.29562e+08	2.40675e+08	2.43223e+08	1.96686e+08	2.04241e+08	2.07169e+08	2.19287e+08	2.21955e+08	2.2402e+08	2.14892e+08	2.17386e+08	2.09438e+08	2.27617e+08	2.31481e+08	2.24354e+08	191307232	1.921e+08	1.8889e+08	2.34027e+08	1.96182e+08	1.97397e+08	1.95409e+08	1.99006e+08	1.94432e+08	2.04242e+08	1.82089e+08	1.92235e+08	262741522	265724472	2.53349e+08	281533880	2.56321e+08	2.62083e+08	2.46936e+08	2.25922e+08	2.29717e+08	244423382	2.37296e+08	Carboxylic acids and derivatives
Com_2168_pos	Apigenin	--	C15 H10 O5	270.053	0.0984252	9.667	271.06	1.24653e+07	1.29529e+07	1.37229e+07	1.18739e+07	1.31864e+07	1.34432e+07	2.07105e+07	2.48702e+07	2.43519e+07	2.45003e+07	2.26327e+07	2.46783e+07	1.31893e+07	1.3301e+07	1.23024e+07	1.3349e+07	1.40442e+07	1.3028e+07	1.6195e+07	1.48306e+07	1.46292e+07	1.67365e+07	1.63115e+07	1.53841e+07	1.57502e+07	1.70276e+07	1.591e+07	1.47599e+07	1.53004e+07	1.53916e+07	3.70185e+07	3.5846e+07	3.70756e+07	3.85054e+07	3.63575e+07	3.58274e+07	2.01457e+07	2.05054e+07	2.00034e+07	2.01864e+07	1.89013e+07	Flavonoids
Com_4598_pos	Purpurin	--	C14 H8 O5	256.037	0.0650062	6.48	257.044	9.72009e+06	1.18339e+07	1.23765e+07	1.24655e+07	1.18413e+07	8.89506e+06	7.7482e+06	1.06896e+07	1.20415e+07	1.08623e+07	1.02343e+07	9.59224e+06	9.1664e+06	9.68211e+06	9.67468e+06	7.41325e+06	9.03815e+06	7.39125e+06	9.05849e+06	9.38923e+06	8.39391e+06	9.29523e+06	8.9974e+06	1.0069e+07	5.08715e+06	8.56483e+06	7.07995e+06	6.68184e+06	7.26577e+06	6.64273e+06	8.45264e+06	9.47777e+06	1.07676e+07	8.96635e+06	1.19257e+07	1.13288e+07	8.22678e+06	9.34401e+06	9.91308e+06	7.77437e+06	9.75955e+06	--
Com_1722_pos	Riboflavin	--	C17 H20 N4 O6	376.139	2.11529	8.321	377.145	3.05843e+07	3.97538e+07	3.60714e+07	3.55314e+07	3.61153e+07	3.78372e+07	3.26e+07	4.19648e+07	4.01919e+07	3.6618e+07	3.94835e+07	3.50585e+07	3.04371e+07	3.08136e+07	2.95173e+07	3.28739e+07	3.15259e+07	2.9796e+07	3.83023e+07	3.57588e+07	3.4679e+07	4.06596e+07	3.71333e+07	3.56339e+07	1.56357e+07	1.64539e+07	1.5518e+07	1.5811e+07	1.58779e+07	1.58455e+07	1.94055e+07	1.99193e+07	1.9736e+07	1.62337e+07	2.02676e+07	1.4553e+07	2.86472e+07	2.45197e+07	2.91262e+07	2.51271e+07	2.90732e+07	Flavin nucleotides
Com_194_pos	(-)-Epigallocatechin	--	C15 H14 O7	306.074	0.270484	5.586	307.081	9.94451e+07	1.64943e+08	1.92193e+08	1.56633e+08	2.05975e+08	1.79549e+08	9.62698e+07	1.10907e+08	1.30971e+08	108040604	1.05376e+08	1.05854e+08	7.36299e+07	9.34987e+07	8.27059e+07	9.16081e+07	6.73839e+07	7.34397e+07	2.45159e+07	2.46746e+07	2.08814e+07	2.44369e+07	1.60809e+07	2.36206e+07	1.18432e+08	7.39282e+07	112758104	1.29746e+08	1.09842e+08	1.65357e+08	4.5033e+08	3.98707e+08	309701007	4.0808e+08	4.11666e+08	398714868	1.56612e+08	1.57565e+08	1.45423e+08	1.48209e+08	1.65615e+08	Flavonoids
Com_910_pos	Ecgonine	--	C9 H15 N O3	185.105	0.68426	6.169	186.112	7.12706e+07	7.45634e+07	7.21606e+07	7.25434e+07	7.19654e+07	7.24726e+07	5.65449e+07	6.50666e+07	6.55275e+07	6.38174e+07	6.25159e+07	6.55677e+07	6.68949e+07	6.54178e+07	6.54155e+07	6.71698e+07	6.49405e+07	6.77731e+07	4.29666e+07	4.35036e+07	4.14601e+07	4.28408e+07	4.40203e+07	4.37112e+07	8.1687e+07	8.09135e+07	7.82436e+07	8.17324e+07	7.86718e+07	8.11133e+07	5.51196e+07	5.30762e+07	5.14905e+07	5.41018e+07	5.34007e+07	5.28753e+07	7.03853e+07	6.85646e+07	6.66823e+07	6.4259e+07	6.31117e+07	Tropane alkaloids
Com_37_pos	DL-Glutamine	--	C5 H10 N2 O3	146.069	0.0535363	1.231	147.076	1675126068	1739080722	1735680421	1700235373	1709643585	1729726048	8.38967e+08	9.57922e+08	946711748	1010378300	9.63543e+08	1024073300	1389285048	1417678249	1346896327	1461640001	1484742743	1416825349	1063043172	1111567309	1012248002	1136258770	1124110135	1083780254	1219930137	1251069431	1160709218	1283064613	1191171723	1224341796	4.71561e+08	4.47018e+08	4.22446e+08	4.76446e+08	4.46097e+08	4.39946e+08	1283894888	1222170971	1218700230	1279696712	1167157435	--
Com_14399_pos	(R)-Equol	--	C15 H14 O3	242.094	0.100407	10.921	243.102	208171	211933	241770	237699	206286	231040	208844	248348	220553	214765	201118	212377	212026	264382	186774	220678	196754	193273	271409	192144	195229	209819	222854	198702	292343	198970	239643	259971	2.23593e+06	191201	300156	221872	273139	243032	165786	193703	206299	191136	171966	256075	200946	--
Com_3224_pos	Rhamnetin	--	C16 H12 O7	316.057	2.66636	10.354	317.065	1.18524e+07	1.10788e+07	1.21333e+07	1.17615e+07	1.35846e+07	1.21813e+07	1.7262e+07	2.00185e+07	1.85158e+07	1.88136e+07	1.75951e+07	2.06123e+07	1.0802e+07	1.11118e+07	1.07733e+07	1.12319e+07	1.1145e+07	9.80889e+06	1.49356e+07	1.47529e+07	1.36207e+07	1.57576e+07	1.492e+07	1.46571e+07	3.37366e+06	3.50159e+06	2.86073e+06	3.15221e+06	3.44532e+06	3.66747e+06	3.74965e+06	3.31264e+06	3.0579e+06	2.81982e+06	3.4391e+06	3.17252e+06	8.6136e+06	9.79917e+06	9.43011e+06	9.73743e+06	9.16126e+06	--
Com_4372_pos	5,6-dimethyl-4-oxo-4H-pyran-2-carboxylic acid	--	C8 H8 O4	168.042	0.305066	8.91	169.05	9.69942e+06	1.03329e+07	9.70216e+06	1.00109e+07	1.12823e+07	1.12688e+07	7.22884e+06	9.65819e+06	9.81454e+06	8.1195e+06	1.06199e+07	8.64147e+06	7.78163e+06	1.16749e+07	1.106e+07	8.64724e+06	8.41802e+06	1.12182e+07	1.42575e+07	1.06526e+07	1.087e+07	9.20402e+06	8.54478e+06	1.21725e+07	1.12806e+07	1.02369e+07	1.3113e+07	9.38113e+06	1.32608e+07	1.17033e+07	1.64958e+07	1.40473e+07	1.56282e+07	1.65111e+07	1.43656e+07	1.42823e+07	9.99425e+06	1.16769e+07	1.09397e+07	1.15901e+07	8.86557e+06	--
Com_12325_pos	L-Kynurenine	--	C10 H12 N2 O3	208.085	0.229503	3.864	209.092	1.71885e+06	2.11821e+06	2.04113e+06	2.182e+06	2.22153e+06	2.1221e+06	1.15111e+06	1.08526e+06	1.43455e+06	1.41141e+06	1.36867e+06	1.29097e+06	2.41962e+06	2.2651e+06	2.27389e+06	2.57489e+06	2.42517e+06	2.3633e+06	992006	1.18375e+06	1.07445e+06	933507	1.03249e+06	1.11541e+06	2.99286e+06	2.9874e+06	3.12836e+06	3.01108e+06	2.90971e+06	3.14392e+06	1.97425e+06	1.80821e+06	1.75017e+06	2.05897e+06	1.85548e+06	1.67041e+06	1.59285e+06	2.07752e+06	2.12692e+06	1.9956e+06	1.93682e+06	Organooxygen compounds
Com_608_pos	Naringeninchalcone	--	C15 H12 O5	272.068	0.38036	8.988	273.076	1.13193e+08	1.08542e+08	1.05647e+08	1.09085e+08	1.0486e+08	1.19132e+08	7.04877e+07	7.91923e+07	8.02829e+07	7.97741e+07	7.91668e+07	8.11723e+07	8.19929e+07	7.71988e+07	7.52216e+07	8.65921e+07	7.9973e+07	8.19613e+07	7.06143e+07	7.58721e+07	6.65815e+07	7.5078e+07	6.98834e+07	6.94634e+07	8.3099e+07	8.21626e+07	7.7828e+07	8.78681e+07	7.76639e+07	8.39756e+07	1.17272e+08	1.07105e+08	1.11909e+08	1.16179e+08	1.00363e+08	1.11214e+08	9.56582e+07	8.83001e+07	9.24524e+07	8.74574e+07	9.77923e+07	--
Com_6283_pos	1-(4-hydroxyphenyl)-2-phenylethan-1-one	--	C14 H12 O2	212.084	0.237529	8.531	213.091	6.07996e+06	6.21565e+06	5.28966e+06	5.94924e+06	6.14953e+06	6.55295e+06	6.96342e+06	6.73667e+06	8.50602e+06	8.3303e+06	8.41222e+06	8.67135e+06	5.64484e+06	5.85006e+06	5.4154e+06	5.46913e+06	5.42457e+06	5.10003e+06	8.30726e+06	8.61558e+06	7.54702e+06	7.91066e+06	9.06941e+06	7.90419e+06	6.11476e+06	5.50509e+06	4.99429e+06	5.32366e+06	5.40725e+06	5.39955e+06	8.12968e+06	8.4678e+06	8.29823e+06	8.68921e+06	8.02569e+06	8.78475e+06	5.80934e+06	7.09833e+06	7.28249e+06	6.77542e+06	6.18872e+06	--
Com_5152_pos	Adenosine	--	C10 H13 N5 O4	267.096	4.61966	1.224	268.103	7.45138e+06	9.31863e+06	9.17897e+06	7.19253e+06	6.87807e+06	8.09872e+06	5.6114e+06	9.64643e+06	9.17712e+06	1.12122e+07	8.67263e+06	9.86044e+06	7.18435e+06	7.6876e+06	7.63087e+06	9.70151e+06	7.55791e+06	7.56743e+06	9.97353e+06	1.10104e+07	9.30741e+06	9.36265e+06	7.88645e+06	1.12641e+07	7.14969e+06	7.09996e+06	8.16634e+06	6.7698e+06	5.73528e+06	7.45236e+06	8.18657e+06	8.12795e+06	1.27313e+07	9.1261e+06	1.27002e+07	1.08215e+07	9.2993e+06	9.29202e+06	1.03292e+07	7.4005e+06	9.69594e+06	Purine nucleosides
Com_560_pos	α-Linolenic acid	--	C18 H30 O2	278.224	0.324199	13.973	279.232	1.89901e+07	2.06557e+07	1.91425e+07	2.02579e+07	1.96366e+07	2.19915e+07	4.56199e+07	5.01706e+07	5.10882e+07	5.3771e+07	5.02487e+07	5.224e+07	5.96843e+07	5.61788e+07	4.6165e+07	5.13212e+07	5.89343e+07	4.74515e+07	1.61791e+08	1.55824e+08	143229332	1.48902e+08	1.50403e+08	1.63675e+08	2.90371e+07	3.02351e+07	2.67154e+07	3.04878e+07	3.5933e+07	2.73581e+07	5.35246e+07	5.11126e+07	5.28661e+07	5.69388e+07	5.39047e+07	5.60414e+07	6.32219e+07	6.11215e+07	5.76213e+07	5.72901e+07	5.09254e+07	--
Com_2220_pos	Methylparaben	--	C8 H8 O3	152.047	0.630619	8.736	153.055	9.2648e+06	6.76548e+06	7.82411e+06	7.97249e+06	7.9121e+06	8.21468e+06	5.37228e+06	9.27171e+06	9.30409e+06	5.2609e+06	8.67011e+06	9.66753e+06	1.89699e+07	1.60479e+07	1.70088e+07	1.68697e+07	1.57482e+07	1.5756e+07	3.62142e+07	3.68926e+07	3.54552e+07	3.64212e+07	3.71105e+07	3.58968e+07	2.38561e+07	2.16541e+07	1.70197e+07	2.04618e+07	1.87181e+07	2.34789e+07	2.61994e+07	2.43621e+07	2.43276e+07	2.43213e+07	2.05277e+07	2.27629e+07	2.48737e+07	1.85737e+07	2.05704e+07	1.70548e+07	1.54239e+07	Benzene and substituted derivatives
Com_8570_pos	β-Asarone	--	C12 H16 O3	208.11	0.55561	10.352	209.117	3.5921e+06	3.6942e+06	3.29105e+06	3.44807e+06	3.91816e+06	3.52663e+06	1.92452e+06	2.87954e+06	2.42802e+06	2.8062e+06	2.45208e+06	3.30731e+06	3.45883e+06	3.62529e+06	3.07627e+06	3.70556e+06	3.56136e+06	3.50041e+06	4.31183e+06	4.70305e+06	4.14022e+06	4.73829e+06	4.36036e+06	5.14096e+06	4.07613e+06	4.01752e+06	4.59796e+06	4.6423e+06	4.208e+06	4.39819e+06	3.13247e+06	2.65832e+06	3.24871e+06	3.20329e+06	2.96895e+06	3.04954e+06	4.62381e+06	3.80092e+06	3.64573e+06	3.68862e+06	3.51409e+06	--
Com_11504_pos	Perillartine	--	C10 H15 N O	165.115	0.459679	11.855	166.123	921856	1.18219e+06	983794	819359	879693	786591	654749	861395	842612	764348	740251	914866	1.14598e+06	1.16935e+06	1.18957e+06	1.15827e+06	1.1213e+06	1.01538e+06	1.16859e+06	1.10207e+06	1.12395e+06	1.05858e+06	1.19977e+06	978908	3.21508e+06	3.67682e+06	3.05287e+06	3.15947e+06	3.2262e+06	3.12804e+06	1.78982e+06	1.52194e+06	1.89865e+06	1.78035e+06	1.57018e+06	1.68718e+06	1.30264e+06	1.33903e+06	1.71901e+06	1.65528e+06	1.3987e+06	Prenol lipids
Com_4042_pos	DL-Carnitine	--	C7 H15 N O3	161.105	0.703515	1.312	162.112	1.08355e+07	7.44661e+06	8.51052e+06	7.79911e+06	1.15252e+07	8.22969e+06	1.07608e+07	1.27662e+07	1.24192e+07	1.3187e+07	1.48884e+07	1.51495e+07	7.64351e+06	7.07913e+06	6.95172e+06	1.01047e+07	7.09732e+06	7.08892e+06	1.01947e+07	1.28248e+07	8.99501e+06	9.6044e+06	1.0143e+07	1.39916e+07	6.53859e+06	8.14793e+06	5.54864e+06	6.71047e+06	6.05611e+06	5.50563e+06	1.70709e+07	1.22465e+07	1.59677e+07	1.64398e+07	1.36166e+07	1.28354e+07	9.74509e+06	9.58378e+06	1.21201e+07	1.25139e+07	9.27856e+06	Organonitrogen compounds
Com_9539_pos	(3R)-8-hydroxy-3-(4-hydroxyphenyl)-3,4-dihydro-1H-2-benzopyran-1-one	--	C15 H12 O4	256.074	0.0736663	10.054	257.081	2.8894e+06	2.7346e+06	2.75516e+06	2.31588e+06	2.81325e+06	2.57017e+06	3.0578e+06	3.71282e+06	3.54645e+06	4.90585e+06	3.24903e+06	4.12604e+06	2.82471e+06	2.98617e+06	2.51742e+06	2.87866e+06	3.06543e+06	3.38433e+06	2.98981e+06	3.25773e+06	2.30252e+06	2.57644e+06	2.78809e+06	2.81425e+06	2.19201e+06	2.39263e+06	2.25456e+06	2.3737e+06	2.42636e+06	2.88875e+06	3.16972e+06	3.33265e+06	3.05264e+06	3.2816e+06	3.30906e+06	3.40944e+06	2.74282e+06	3.26154e+06	3.0293e+06	2.55815e+06	3.24621e+06	--
Com_1709_pos	Isovanillic acid	--	C8 H8 O4	168.042	0.483593	1.386	169.05	2.77334e+07	3.04717e+07	2.64345e+07	2.70981e+07	2.71131e+07	2.67908e+07	2.84407e+07	2.98768e+07	2.79621e+07	3.01407e+07	2.90309e+07	3.19916e+07	2.15544e+07	2.31308e+07	2.19445e+07	2.03484e+07	2.05893e+07	2.025e+07	3.1215e+07	3.15537e+07	3.03713e+07	3.12218e+07	2.16626e+07	3.34647e+07	1.95753e+07	1.79298e+07	1.88817e+07	1.95642e+07	1.86669e+07	1.88189e+07	2.96243e+07	2.819e+07	2.78436e+07	2.66094e+07	2.53355e+07	2.79699e+07	3.55615e+07	2.91685e+07	2.91959e+07	2.65627e+07	2.75935e+07	Benzene and substituted derivatives
Com_694_pos	Adenosine 5'-monophosphate	--	C10 H14 N5 O7 P	347.063	1.10763	1.641	348.07	5.40699e+07	5.72805e+07	5.62476e+07	5.50676e+07	5.79102e+07	5.42131e+07	3.30982e+07	8.69984e+07	4.57261e+07	4.35825e+07	6.49726e+07	5.02231e+07	1.14175e+08	5.65489e+07	1.07838e+08	6.09552e+07	6.0806e+07	5.91426e+07	3.70515e+07	3.64059e+07	6.28449e+07	3.93826e+07	3.77303e+07	5.72869e+07	5.82113e+07	5.24697e+07	4.52095e+07	5.58462e+07	4.33186e+07	5.6357e+07	3.4827e+07	6.5904e+07	3.38302e+07	3.04284e+07	3.76997e+07	2.87036e+07	4.583e+07	5.38925e+07	7.75335e+07	7.11979e+07	4.98995e+07	Purine nucleotides
Com_3527_pos	Apocynin	--	C9 H10 O3	166.063	0.757664	7.164	167.07	7.43323e+06	7.98381e+06	9.29357e+06	8.22127e+06	7.82756e+06	8.22542e+06	9.29077e+06	9.61325e+06	6.78241e+06	9.09022e+06	8.82592e+06	9.36729e+06	8.27134e+06	6.98085e+06	7.19184e+06	8.23119e+06	7.88893e+06	8.27451e+06	8.43107e+06	8.55661e+06	7.06148e+06	7.86512e+06	8.22101e+06	8.12708e+06	9.29673e+06	1.01515e+07	1.00642e+07	9.39793e+06	9.69456e+06	9.27548e+06	1.82034e+07	1.78071e+07	1.89921e+07	1.83815e+07	1.93646e+07	2.09273e+07	1.15278e+07	1.13339e+07	1.09402e+07	1.05226e+07	1.11982e+07	--
Com_314_pos	L-Threonine	--	C4 H9 N O3	119.059	2.40934	1.251	120.066	1.57821e+08	1.59345e+08	1.53028e+08	1.54556e+08	1.29544e+08	1.59219e+08	1.42313e+08	1.6819e+08	1.73031e+08	176612624	1.65643e+08	1.6831e+08	1.93098e+08	1.91834e+08	1.80307e+08	197407161	1.97296e+08	1.91135e+08	2.04585e+08	1.96178e+08	1.86899e+08	2.03908e+08	1.99445e+08	1.95689e+08	2.13598e+08	215063307	2.02167e+08	217438585	2.05135e+08	2.08825e+08	1.96516e+08	1.86201e+08	1.86299e+08	2.02065e+08	1.86003e+08	1.87749e+08	2.02761e+08	1.85409e+08	1.84951e+08	1.81852e+08	178480143	Carboxylic acids and derivatives
Com_1398_pos	N6,N6,N6-Trimethyl-L-lysine	--	C9 H20 N2 O2	188.152	0.0950293	1.074	189.16	4.49437e+07	4.17739e+07	4.09133e+07	4.10592e+07	4.24983e+07	4.25184e+07	2.15817e+07	2.55215e+07	2.65063e+07	2.72626e+07	2.56497e+07	2.71925e+07	45047175	4.38275e+07	4.28441e+07	4.28901e+07	4.62084e+07	4.54096e+07	2.25084e+07	2.15467e+07	1.94999e+07	22234278	2.31076e+07	2.3028e+07	5.33918e+07	5.56521e+07	5.60778e+07	5.60232e+07	5.3889e+07	5.50382e+07	2.32295e+07	2.55373e+07	2.4737e+07	2.55735e+07	2.41346e+07	2.58529e+07	3.97512e+07	3.66169e+07	3.64668e+07	3.86328e+07	3.87647e+07	Carboxylic acids and derivatives
Com_27_pos	Choline	--	C5 H13 N O	103.1	2.96765	1.153	104.107	2039816097	2043223018	1941189895	1938222159	2021212776	2039854722	1722867859	2069143385	1992204530	2185519697	1900865546	2016588467	2102613614	2153672881	2072706682	2121593949	2114250653	2174237681	2129776579	2127797608	2038556155	2243001862	2199168077	2147554174	1943505066	1868959794	1775286604	1857199345	1782412537	1870678704	1602441149	1554334269	1531506059	1644715443	1570239774	1614211198	2265081538	1953289803	1942180813	2026051876	1862317669	Organonitrogen compounds
Com_2245_pos	Eicosapentaenoic acid	--	C20 H30 O2	302.224	0.496981	14.021	303.232	535929	537050	545357	457801	620197	606520	4.2635e+06	4.4921e+06	4.52458e+06	4.88254e+06	4.09857e+06	4.50943e+06	6.25766e+06	5.559e+06	5.75253e+06	6.02702e+06	5.65932e+06	6.1139e+06	3.70477e+07	3.54289e+07	3.27801e+07	3.5464e+07	3.52057e+07	3.64323e+07	1.22121e+07	1.26422e+07	1.17036e+07	1.18757e+07	1.10352e+07	1.15062e+07	1.25251e+07	1.27538e+07	1.19601e+07	1.21279e+07	1.24679e+07	1.24226e+07	1.28441e+07	1.22437e+07	1.1306e+07	1.03307e+07	1.01738e+07	Fatty Acyls
Com_613_pos	cis-4-Hydroxy-D-proline	--	C5 H9 N O3	131.058	0.433792	1.262	132.066	1.12204e+08	115378692	1.15232e+08	1.0592e+08	1.06211e+08	1.11015e+08	8.39174e+07	1.02601e+08	9.94377e+07	1.03558e+08	1.02048e+08	1.06763e+08	8.05754e+07	8.42484e+07	8.17661e+07	7.90183e+07	7.90582e+07	8.3184e+07	5.01685e+07	5.59759e+07	6.43242e+07	4.52785e+07	5.19697e+07	5.46203e+07	4.83538e+07	4.84994e+07	4.10241e+07	45047904	4.28228e+07	4.58373e+07	4.00071e+07	3.44401e+07	2.69789e+07	3.63867e+07	2.62244e+07	3.45856e+07	8.52419e+07	7.36721e+07	7.42268e+07	6.95845e+07	6.74076e+07	Carboxylic acids and derivatives
Com_201_pos	Kaempferol-3-O-β-glucopyranosyl-7-O-α-rhamnopyranoside	--	C27 H30 O15	594.159	0.285681	8.11	595.166	2.44824e+08	3.03102e+08	263823969	2.44511e+08	2.62684e+08	263210039	2.83413e+08	3.47031e+08	3.44211e+08	3.38366e+08	3.5942e+08	3.57284e+08	2.1117e+08	2.12279e+08	1.95275e+08	2.11646e+08	2.65686e+08	2.32152e+08	3.20538e+08	306772989	3.22778e+08	3.4125e+08	343365756	337329985	1.32588e+08	1.81715e+08	191476088	2.03844e+08	1.77716e+08	163549092	3.2436e+08	2.44904e+08	260813918	3.30945e+08	2.96304e+08	2.75673e+08	2.93722e+08	3.13081e+08	3.16404e+08	2.89701e+08	2.59728e+08	--
Com_1097_pos	Asparagine	--	C4 H8 N2 O3	132.054	0.362611	1.212	133.061	1.87336e+07	2.21043e+07	2.31621e+07	2.27368e+07	2.21812e+07	2.16127e+07	1.08163e+07	1.21433e+07	1.11747e+07	1.34529e+07	1.2533e+07	1.22429e+07	2.76229e+07	2.70295e+07	2.467e+07	2.91532e+07	2.7492e+07	2.53774e+07	2.12536e+07	2.29589e+07	2.24282e+07	2.59359e+07	2.41222e+07	2.44622e+07	7.01489e+07	6.71016e+07	6.70082e+07	6.70619e+07	6.39465e+07	7.15065e+07	1.67345e+07	1.33486e+07	1.62314e+07	1.69966e+07	1.31918e+07	1.38231e+07	3.20847e+07	3.0805e+07	3.24265e+07	3.35561e+07	3.35238e+07	Carboxylic acids and derivatives
Com_320_pos	Citral	--	C10 H16 O	152.12	0.623639	10.413	153.127	2.12399e+08	2.09427e+08	2.06105e+08	2.01803e+08	2.16222e+08	2.16953e+08	1.32293e+08	1.50917e+08	1.45345e+08	1.55306e+08	1.48499e+08	1.54583e+08	1.36743e+08	1.32941e+08	1.29777e+08	1.38102e+08	136333770	1.40157e+08	8.11489e+07	7.8251e+07	7.29889e+07	7.77527e+07	8.04205e+07	7.79238e+07	123204355	1.2168e+08	1.13919e+08	1.30055e+08	1.16013e+08	1.26537e+08	145279305	1.35177e+08	1.34128e+08	1.36118e+08	137777423	135092907	1.62914e+08	149298030	1.37212e+08	1.39147e+08	1.36307e+08	--
Com_4977_pos	Neriifolin	--	C30 H46 O8	534.32	0.919989	13.819	535.327	9.6039e+06	1.10097e+07	1.02916e+07	1.11096e+07	1.10823e+07	1.02176e+07	9.32962e+06	1.08717e+07	1.04982e+07	1.22138e+07	8.73093e+06	1.00078e+07	1.04934e+07	7.15248e+06	7.39312e+06	9.4867e+06	9.86426e+06	9.29464e+06	9.38563e+06	8.38257e+06	8.9173e+06	9.50856e+06	1.02699e+07	9.19278e+06	4.56632e+06	4.10426e+06	3.8112e+06	4.74901e+06	4.16304e+06	4.98082e+06	4.73551e+06	3.48702e+06	4.15191e+06	4.49214e+06	4.46632e+06	4.12835e+06	8.48235e+06	7.81467e+06	7.3722e+06	7.30495e+06	7.21132e+06	--
Com_16172_pos	Genistein 4'-O-glucuronide	--	C21 H18 O11	446.083	4.86767	7.162	447.09	880908	879792	894571	1.34023e+06	1.02687e+06	982208	1.04009e+06	1.11524e+06	1.30283e+06	1.32888e+06	1.03875e+06	1.23438e+06	1.16216e+06	1.10042e+06	883101	1.08877e+06	1.14814e+06	441545	575783	769264	727609	1.05258e+06	825325	675545	1.00855e+06	1.31805e+06	1.00169e+06	1.0781e+06	572209	1.15149e+06	1.08031e+06	1.82925e+06	1.28381e+06	1.41872e+06	1.45511e+06	1.58232e+06	1.16449e+06	1.06192e+06	1.23095e+06	1.2914e+06	1.03002e+06	Isoflavonoids
Com_9_pos	L-Pyroglutamic acid	--	C5 H7 N O3	129.043	0.36357	1.245	130.05	4295834413	4357229428	4331694532	4281213440	4355850850	4350107873	2678219619	3003031453	2978613367	3153681238	2938126564	3107123982	3792446693	3878886028	3669956273	3902772057	4063383641	3863829296	3350219109	3439296992	3244713947	3456549473	3423933302	3400082664	3536169825	3602277928	3414331191	3634495090	3356564267	3581373444	2296306929	2128589592	2160958066	2232485173	2183239443	2135469978	3707279220	3467286505	3514416084	3575309731	3425014656	Carboxylic acids and derivatives
Com_8991_pos	2-Arachidonoyl glycerol	--	C23 H38 O4	378.277	0.580781	14.602	379.284	3.10016e+06	3.19571e+06	2.82961e+06	3.42066e+06	3.15698e+06	3.24314e+06	3.13545e+06	3.94627e+06	3.63877e+06	3.56839e+06	3.80699e+06	4.03742e+06	4.55629e+06	4.75864e+06	4.27754e+06	4.74474e+06	4.81835e+06	4.27016e+06	5.56548e+06	6.02794e+06	5.16652e+06	5.5964e+06	5.82318e+06	5.49735e+06	3.59736e+06	3.72114e+06	3.3996e+06	3.15835e+06	3.70056e+06	3.09752e+06	1.94872e+06	1.72637e+06	1.77579e+06	1.87638e+06	1.75224e+06	1.83719e+06	3.64136e+06	3.41218e+06	3.88514e+06	3.50118e+06	3.35665e+06	--
Com_1379_pos	8,8-dimethyl-2H,8H-pyrano[3,2-g]chromen-2-one	--	C14 H12 O3	228.079	0.15677	12.263	229.086	606096	609859	556391	579024	630396	668503	467391	518844	507528	519643	472239	569549	539723	494428	477368	496560	466216	529476	551259	522974	518719	536482	491002	560844	420813	423136	465361	401506	5.65919e+07	419903	417464	400003	379200	457355	395189	449907	774047	525243	461795	422147	376470	--
Com_3_pos	Caffeine	--	C8 H10 N4 O2	194.08	1.05915	7.887	195.087	49888517402	51075080439	58947310598	58054347444	51688244248	57022090179	43146487956	53781160648	60813398704	47348069172	50894670659	50090699393	52929838441	55013572666	49484554252	54325260774	56040551100	51001912751	48362846440	53911850743	52286129923	52122699664	49008537178	49543251685	65271602529	61951659641	58417050486	55687187560	63493220128	64243151573	52685745475	62757383264	62545003235	56598149591	63544556602	57345015715	55352810483	59792281977	58281547780	57629885994	56790892810	Imidazopyrimidines
Com_1336_pos	7-Hydroxycoumarine	--	C9 H6 O3	162.032	0.14844	7.766	163.039	4.37012e+07	4.81582e+07	5.02349e+07	4.44717e+07	4.65451e+07	4.2373e+07	4.42314e+07	5.39624e+07	5.56241e+07	4.47794e+07	5.05016e+07	5.39979e+07	4.17505e+07	4.24979e+07	4.00044e+07	4.54914e+07	5.45462e+07	4.01692e+07	4.73819e+07	4.61649e+07	4.14669e+07	5.05005e+07	5.20413e+07	4.66087e+07	2.6649e+07	2.7287e+07	2.74152e+07	2.62463e+07	2.83201e+07	3.08856e+07	3.55065e+07	2.83611e+07	3.04335e+07	3.6453e+07	3.1468e+07	2.97336e+07	4.01769e+07	3.98779e+07	4.19056e+07	2.98978e+07	3.50022e+07	--
Com_5694_pos	Isorhapontigenin	--	C15 H14 O4	258.089	0.817826	9.296	241.086	7.46795e+06	6.92073e+06	6.89746e+06	8.08927e+06	9.11068e+06	7.9129e+06	5.37779e+06	6.63774e+06	6.44905e+06	5.13973e+06	6.05104e+06	7.12515e+06	8.94267e+06	9.3889e+06	7.92716e+06	8.52029e+06	9.90563e+06	9.67433e+06	5.8136e+06	5.60338e+06	5.39021e+06	5.95724e+06	5.85567e+06	5.31727e+06	1.04195e+07	1.05044e+07	9.13744e+06	9.44663e+06	9.40643e+06	9.78601e+06	7.03689e+06	6.40173e+06	5.41841e+06	8.1177e+06	6.62226e+06	7.25604e+06	7.60671e+06	7.71346e+06	7.01508e+06	1.01589e+07	7.36409e+06	Stilbenes
Com_992_pos	4-Hydroxybenzaldehyde	--	C7 H6 O2	122.037	2.13516	7.977	123.044	4.91855e+07	5.87392e+07	5.37769e+07	5.31663e+07	7.09233e+07	6.49944e+07	4.0114e+07	4.12295e+07	4.03699e+07	4.27321e+07	4.81126e+07	4.01177e+07	3.04118e+07	2.89434e+07	3.43801e+07	3.66953e+07	3.14367e+07	2.94236e+07	1.79005e+07	2.16883e+07	1.76204e+07	2.06074e+07	2.04611e+07	1.96143e+07	2.56976e+07	3.67326e+07	3.47011e+07	2.64306e+07	3.48799e+07	2.84183e+07	6.19984e+07	6.13306e+07	6.15738e+07	5.75737e+07	7.68879e+07	6.17817e+07	4.0252e+07	4.9879e+07	3.82396e+07	3.91748e+07	3.61611e+07	Organooxygen compounds
Com_1017_pos	5'-S-Methyl-5'-thioadenosine	--	C11 H15 N5 O3 S	297.09	0.0998352	6.993	298.097	5.4644e+07	5.41255e+07	5.50066e+07	5.54117e+07	5.54188e+07	5.57752e+07	4.53302e+07	5.47368e+07	5.15506e+07	5.20455e+07	5.40803e+07	5.55256e+07	7.48738e+07	7.39545e+07	6.70563e+07	7.76109e+07	7.45833e+07	7.35364e+07	6.52281e+07	6.70043e+07	6.38278e+07	7.08822e+07	6.94511e+07	6.91859e+07	2.19831e+07	2.12745e+07	2.09626e+07	2.1205e+07	2.06399e+07	1.99803e+07	1.73819e+07	1.64669e+07	1.65493e+07	1.73564e+07	1.76278e+07	1.72984e+07	5.12354e+07	4.76599e+07	4.75687e+07	4.71156e+07	4.52952e+07	5'-deoxyribonucleosides
Com_2176_pos	Argininosuccinic acid	--	C10 H18 N4 O6	290.122	0.704171	1.225	291.13	2.58121e+07	2.44308e+07	2.13068e+07	2.35859e+07	2.29208e+07	2.69902e+07	1.81779e+07	2.1011e+07	1.8666e+07	2.35244e+07	1.82338e+07	2.2474e+07	2.32056e+07	2.5879e+07	2.52811e+07	2.8107e+07	2.64469e+07	2.50832e+07	1.47765e+07	1.37068e+07	1.21922e+07	1.35509e+07	1.29197e+07	1.25679e+07	3.30572e+07	3.53024e+07	3.23534e+07	3.15454e+07	3.12912e+07	3.45324e+07	1.92089e+07	1.88286e+07	1.64089e+07	2.08496e+07	1.71959e+07	1.73386e+07	2.53277e+07	2.08116e+07	2.40341e+07	2.24971e+07	2.29831e+07	Carboxylic acids and derivatives
Com_3019_pos	Nicotinamide adenine dinucleotide (NAD+)	--	C21 H27 N7 O14 P2	663.109	0.259089	1.479	664.116	1.95779e+07	1.85671e+07	1.90574e+07	1.9647e+07	1.63861e+07	1.97218e+07	1.50038e+07	1.9536e+07	1.80826e+07	2.15231e+07	2.09492e+07	1.84306e+07	1.75554e+07	1.72749e+07	1.73682e+07	2.08502e+07	1.52275e+07	1.89708e+07	1.42813e+07	1.64018e+07	1.32048e+07	1.3458e+07	1.3614e+07	1.43463e+07	1.70958e+07	1.82275e+07	1.3949e+07	1.43708e+07	1.6188e+06	1.64197e+07	2.39671e+06	1.41219e+07	1.26485e+07	1.15966e+07	1.25764e+07	1.23566e+07	1.39336e+07	1.84761e+07	1.78466e+07	1.83252e+07	1.77571e+07	--
Com_1232_pos	DL-Lysine	--	C6 H14 N2 O2	146.106	0.0842679	1.024	147.113	2.74273e+07	2.77197e+07	3.11694e+07	3.10034e+07	3.34584e+07	2.77387e+07	6.12204e+06	7.65607e+06	6.49382e+06	7.47334e+06	7.84727e+06	7.1809e+06	5.45399e+07	4.74424e+07	4.46483e+07	4.82972e+07	4.59976e+07	4.63255e+07	9.22434e+06	6.42579e+06	8.48385e+06	9.22681e+06	9.51604e+06	9.35746e+06	6.32252e+07	6.17311e+07	43195047	4.47014e+07	5.94627e+07	6.25325e+07	3.44711e+06	2.83974e+06	2.56905e+06	2.80922e+06	2.52558e+06	2.48683e+06	2.72951e+07	2.75161e+07	2.643e+07	2.7186e+07	2.58183e+07	--
Com_1569_pos	N-Benzylformamide	--	C8 H9 N O	135.069	0.933542	2.124	136.076	1.61434e+07	1.67477e+07	1.60448e+07	1.63359e+07	1.63914e+07	1.60956e+07	1.31053e+07	1.75717e+07	1.57325e+07	1.75902e+07	1.59685e+07	1.78504e+07	3.11598e+07	4.87948e+07	2.85081e+07	2.94653e+07	31125790	2.70383e+07	2.90404e+07	3.13645e+07	2.45242e+07	2.51503e+07	2.57746e+07	2.76705e+07	2.5026e+07	1.21956e+07	2.4702e+07	3.31227e+07	2.38648e+07	2.81836e+07	9.44963e+06	9.27225e+06	9.14864e+06	1.03407e+07	9.88044e+06	9.65082e+06	2.46449e+07	2.39583e+07	2.52923e+07	2.25625e+07	2.17721e+07	--
Com_677_pos	D-(+)-Proline	--	C5 H9 N O2	115.064	2.35933	1.349	116.071	84655797	8.45397e+07	8.38277e+07	7.73738e+07	8.88175e+07	8.5253e+07	6.37662e+07	7.72084e+07	7.27018e+07	8.1992e+07	7.53408e+07	7.63193e+07	8.41283e+07	8.6439e+07	7.84559e+07	88580008	8.16798e+07	8.42122e+07	9.31154e+07	8.54456e+07	8.02464e+07	8.77962e+07	8.91688e+07	9.05092e+07	1.00077e+08	9.41543e+07	9.12411e+07	9.61746e+07	9.03965e+07	1.01903e+08	6.8301e+07	6.23279e+07	6.22612e+07	6.87534e+07	6.14894e+07	5.89124e+07	9.57052e+07	8.61788e+07	9.06061e+07	8.1613e+07	8.58583e+07	--
Com_8598_pos	(1E,4Z,6E)-5-hydroxy-1,7-bis(4-hydroxyphenyl)hepta-1,4,6-trien-3-one	--	C19 H16 O4	308.104	1.32744	9.844	309.112	3.44922e+06	4.32414e+06	3.48826e+06	4.20397e+06	3.67619e+06	3.28633e+06	3.12088e+06	3.79933e+06	4.4083e+06	4.00731e+06	4.0589e+06	4.74423e+06	3.64317e+06	3.50235e+06	3.69648e+06	4.8851e+06	3.71239e+06	4.43459e+06	3.88249e+06	2.7632e+06	2.54216e+06	3.40518e+06	3.60091e+06	2.66218e+06	4.63356e+06	5.08401e+06	5.10645e+06	5.05784e+06	5.1622e+06	4.8515e+06	5.95956e+06	6.28159e+06	5.47288e+06	5.46116e+06	5.39421e+06	5.50003e+06	4.13042e+06	4.06867e+06	4.90613e+06	3.93062e+06	4.079e+06	--
Com_4269_pos	Carvone	--	C10 H14 O	150.105	0.63244	8.697	151.112	1.02833e+07	8.44921e+06	7.7203e+06	9.15115e+06	8.20011e+06	1.00567e+07	7.46932e+06	9.51597e+06	9.52107e+06	1.03451e+07	8.56005e+06	1.01291e+07	6.96432e+06	8.23156e+06	6.29905e+06	9.0939e+06	6.74397e+06	6.67061e+06	5.51249e+06	5.88831e+06	5.26285e+06	6.24091e+06	6.08331e+06	5.85312e+06	8.91057e+06	9.01359e+06	8.98834e+06	9.66102e+06	8.8414e+06	8.2367e+06	1.5886e+07	1.54469e+07	1.45689e+07	1.70333e+07	1.4948e+07	1.64799e+07	1.05232e+07	9.70678e+06	9.37341e+06	8.99834e+06	8.41654e+06	Prenol lipids
Com_4900_pos	3,5-Dimethoxybenzoic acid	--	C9 H10 O4	182.058	0.94036	7.35	183.065	8.64055e+06	6.71186e+06	7.31589e+06	6.28468e+06	7.16059e+06	6.40482e+06	6.2251e+06	6.40505e+06	9.3544e+06	7.02303e+06	6.3928e+06	7.29972e+06	4.90473e+06	7.0196e+06	5.22043e+06	4.98441e+06	6.00701e+06	5.80759e+06	5.0064e+06	5.66846e+06	4.76256e+06	4.76206e+06	4.48253e+06	5.02498e+06	5.91134e+06	5.56973e+06	6.2778e+06	6.46761e+06	6.61522e+06	7.96164e+06	1.26014e+07	1.11183e+07	1.36201e+07	1.40596e+07	1.24207e+07	1.30482e+07	9.39781e+06	7.99473e+06	7.85672e+06	7.51731e+06	9.60691e+06	Benzene and substituted derivatives
Com_5892_pos	DL-Homoserine	--	C4 H9 N O3	119.059	2.74531	2.116	120.066	6.99784e+06	6.81018e+06	6.28079e+06	6.40129e+06	6.20544e+06	6.65753e+06	6.39127e+06	6.53789e+06	7.60905e+06	6.32631e+06	6.16602e+06	8.05383e+06	6.75485e+06	6.55808e+06	5.91533e+06	6.21324e+06	6.18508e+06	6.3605e+06	9.90799e+06	9.21101e+06	9.10681e+06	1.02433e+07	1.07969e+07	1.01579e+07	4.55366e+06	4.71498e+06	4.21176e+06	4.65981e+06	3.81905e+06	4.48246e+06	5.71376e+06	6.43082e+06	5.63168e+06	5.50474e+06	5.43993e+06	6.98156e+06	7.9514e+06	6.72767e+06	6.26271e+06	6.68579e+06	5.83426e+06	--
Com_14280_pos	6??-Hydroxytestosterone	--	C19 H28 O3	304.204	0.870324	13.693	305.211	1.32253e+06	1.60021e+06	1.57998e+06	1.09601e+06	1.41455e+06	1.46536e+06	809672	1.10458e+06	1.1793e+06	985066	1.21755e+06	1.42062e+06	1.65302e+06	1.43057e+06	1.58884e+06	1.44517e+06	1.57799e+06	1.39649e+06	2.09705e+06	1.9353e+06	1.84098e+06	2.05518e+06	1.5165e+06	1.48822e+06	1.45727e+06	1.90999e+06	2.21882e+06	2.05972e+06	2.2787e+06	2.20561e+06	1.45722e+06	1.1304e+06	1.03953e+06	1.10672e+06	1.02291e+06	1.13672e+06	1.26945e+06	1.32447e+06	1.63456e+06	1.54272e+06	1.20616e+06	--
Com_8351_pos	Daidzein	--	C15 H10 O4	254.058	0.0346378	10.428	255.065	2.76647e+06	2.98629e+06	2.56853e+06	2.40358e+06	3.18076e+06	1.63751e+06	2.61828e+06	2.85802e+06	3.18056e+06	3.29923e+06	2.4993e+06	4.79849e+06	1.28354e+06	2.33624e+06	2.44397e+06	2.7424e+06	2.6589e+06	2.33731e+06	2.75825e+06	2.51115e+06	2.85465e+06	2.91524e+06	2.2408e+06	2.55948e+06	1.73156e+06	1.95408e+06	1.54172e+06	2.15914e+06	6.05102e+06	1.57056e+06	2.81357e+06	2.86404e+06	3.17062e+06	3.01553e+06	2.89371e+06	2.86449e+06	2.76067e+06	2.67363e+06	2.9349e+06	3.14369e+06	2.75248e+06	Isoflavonoids
Com_1037_pos	Testosterone undecanoate	--	C30 H48 O3	456.36	0.0100885	15.728	457.368	6.4115e+06	6.43477e+06	6.42289e+06	6.33453e+06	6.30948e+06	5.98342e+06	6.66566e+06	7.51155e+06	7.85381e+06	7.95785e+06	7.48285e+06	7.73707e+06	5.99715e+06	6.40913e+06	5.72951e+06	6.19918e+06	6.10639e+06	6.19532e+06	2.22463e+06	2.14377e+06	2.01562e+06	2.32173e+06	2.41825e+06	2.59812e+06	7.51441e+07	7.06005e+07	6.49512e+07	7.10295e+07	6.33083e+07	7.05521e+07	7.97123e+07	7.57301e+07	7.17658e+07	8.08391e+07	7.30999e+07	7.5915e+07	2.18631e+07	2.29124e+07	2.08549e+07	1.80926e+07	1.88671e+07	--
Com_5006_pos	2,4-Dihydroxybenzoic acid	--	C7 H6 O4	154.027	0.852632	6.795	155.034	4.60385e+06	4.87657e+06	4.54319e+06	4.33704e+06	3.8699e+06	4.34338e+06	4.36392e+06	4.82641e+06	4.2296e+06	4.97173e+06	4.30876e+06	4.4016e+06	6.39824e+06	4.8564e+06	5.23696e+06	5.19733e+06	5.72512e+06	5.27767e+06	1.04568e+07	9.09728e+06	1.00527e+07	1.08177e+07	1.08444e+07	1.06473e+07	1.1193e+07	1.10505e+07	1.09474e+07	8.20167e+06	1.02065e+07	1.14766e+07	1.30324e+07	1.18358e+07	1.24651e+07	1.23249e+07	1.11289e+07	1.22126e+07	9.78655e+06	9.34996e+06	9.1071e+06	7.68532e+06	8.09359e+06	Benzene and substituted derivatives
Com_1682_pos	Methionine sulfoxide	--	C5 H11 N O3 S	165.046	0.267877	1.29	166.053	2.64565e+07	2.69947e+07	2.5583e+07	2.57254e+07	2.55215e+07	2.53842e+07	2.0784e+07	2.38074e+07	2.25957e+07	2.55501e+07	2.47004e+07	2.41115e+07	3.61253e+07	3.51889e+07	3.52149e+07	3.70218e+07	3.55202e+07	3.52029e+07	2.53509e+07	2.3901e+07	2.49713e+07	2.51146e+07	2.23921e+07	2.42069e+07	4.47696e+07	4.56378e+07	4.19628e+07	4.51748e+07	4.25211e+07	4.58601e+07	2.73659e+07	2.54076e+07	2.58126e+07	2.7612e+07	2.54822e+07	2.63924e+07	3.23052e+07	3.03567e+07	3.24414e+07	3.08261e+07	3.09068e+07	Carboxylic acids and derivatives
Com_7781_pos	S-Adenosylmethionine	--	C15 H22 N6 O5 S	398.137	0.549569	1.203	399.144	4.95239e+06	2.73157e+06	4.58988e+06	4.27598e+06	4.44258e+06	4.31944e+06	2.26153e+06	3.2278e+06	2.06687e+06	3.66825e+06	2.69634e+06	2.37577e+06	4.75567e+06	5.8757e+06	5.7141e+06	5.95471e+06	6.51043e+06	6.65799e+06	2.49449e+06	2.64338e+06	1.93856e+06	2.86962e+06	2.3898e+06	3.23675e+06	3.07105e+06	2.54888e+06	2.43948e+06	2.63109e+06	2.63202e+06	2.6788e+06	2.0119e+06	1.28993e+06	2.12098e+06	1.28947e+06	1.35007e+06	1.24613e+06	4.46789e+06	3.82456e+06	3.94259e+06	3.94998e+06	4.04189e+06	5'-deoxyribonucleosides
Com_120_pos	Butein	--	C15 H12 O5	272.068	0.417116	8.502	273.076	5.0394e+08	512585254	5.06813e+08	4.912e+08	5.18594e+08	5.77042e+08	3.16502e+08	3.42667e+08	3.35546e+08	3.44487e+08	3.36321e+08	3.44008e+08	3.68996e+08	3.59138e+08	3.55307e+08	3.86822e+08	3.64183e+08	355607123	2.59966e+08	2.29868e+08	2.37687e+08	2.63896e+08	2.26911e+08	2.2961e+08	3.63108e+08	3.85114e+08	4.20233e+08	3.67237e+08	3.99055e+08	3.66109e+08	4.40602e+08	4.25438e+08	3.99813e+08	420411088	4.11999e+08	4.64871e+08	3.62427e+08	3.79563e+08	3.78859e+08	359831136	3.47605e+08	--
Com_3632_pos	β-Nicotinamide mononucleotide	--	C11 H15 N2 O8 P	334.056	1.14373	1.383	335.063	1.51898e+07	1.47747e+07	1.64283e+07	1.50473e+07	1.49961e+07	1.46769e+07	1.26682e+07	1.44634e+07	1.32404e+07	1.39954e+07	1.35382e+07	1.46287e+07	1.69498e+07	1.7192e+07	1.69148e+07	1.77985e+07	1.74194e+07	1.65881e+07	9.03895e+06	1.02598e+07	8.81306e+06	9.85567e+06	1.01058e+07	9.83668e+06	1.58743e+07	1.42064e+07	1.51204e+07	16946375	1.49748e+07	1.51027e+07	5.26863e+06	5.58875e+06	5.76498e+06	6.0384e+06	5.94674e+06	5.26951e+06	1.46714e+07	1.35903e+07	1.42305e+07	1.28864e+07	1.37139e+07	--
Com_103_pos	D-(-)-Aspartic acid	--	C4 H7 N O4	133.038	0.618592	1.248	134.045	4.86705e+08	5.02363e+08	5.01095e+08	481681933	5.00246e+08	5.21137e+08	436782642	4.87444e+08	4.95219e+08	5.28749e+08	4.72815e+08	5.12658e+08	5.44841e+08	5.47335e+08	5.4093e+08	5.60325e+08	5.84367e+08	5.44352e+08	566977620	5.44635e+08	5.25443e+08	5.63036e+08	5.66881e+08	5.83511e+08	6.41655e+08	658128717	610859652	6.4303e+08	626556015	637373567	5.90089e+08	5.35666e+08	5.37619e+08	5.81091e+08	5.43069e+08	5.48043e+08	6.11738e+08	5.81193e+08	5.66828e+08	550284102	5.47599e+08	Carboxylic acids and derivatives
Com_9269_pos	3-Acetoxyurs-12-en-23-oic acid	--	C32 H50 O4	498.371	0.0199049	14.759	499.378	95582.9	107515	80027.5	78650.4	75134	179069	185411	163907	263360	177664	174791	187718	80478.2	263693	90579	74569.8	96903.9	96722.3	88555.6	72963.6	143305	94712.6	76924.8	86778.1	663321	628344	563872	911953	564649	752284	3.9217e+06	3.61184e+06	3.46746e+06	3.43438e+06	3.9756e+06	5.56685e+06	679676	552942	515586	466700	444091	--
Com_4831_pos	Acetophenone	--	C8 H8 O	120.058	1.87513	3.828	121.065	7.01572e+06	7.41508e+06	7.14465e+06	6.73512e+06	7.17523e+06	7.13496e+06	7.10248e+06	8.24074e+06	8.95267e+06	8.62309e+06	8.38333e+06	9.06709e+06	7.22563e+06	7.57075e+06	7.20945e+06	7.71373e+06	7.49041e+06	7.43458e+06	8.10679e+06	7.77084e+06	7.53559e+06	8.15655e+06	8.45612e+06	7.81837e+06	9.0588e+06	8.59738e+06	8.49198e+06	8.58731e+06	8.1529e+06	8.94107e+06	1.39932e+07	1.40196e+07	1.29846e+07	1.35935e+07	1.31177e+07	1.31956e+07	8.5704e+06	8.48725e+06	9.2794e+06	8.67347e+06	8.71172e+06	Organooxygen compounds
Com_1327_pos	(5ξ,9ξ,16ξ)-17-Hydroxykauran-19-oic acid	--	C20 H32 O3	320.235	0.358749	13.576	321.242	2.81415e+06	2.5139e+06	2.73059e+06	2.25765e+06	2.07849e+06	2.11216e+06	1.21307e+07	1.24538e+07	1.25714e+07	1.30903e+07	1.23658e+07	1.36979e+07	1.37294e+07	1.32704e+07	1.32628e+07	1.40164e+07	1.36914e+07	1.36888e+07	6.59244e+07	6.12427e+07	6.09534e+07	6.40079e+07	6.27336e+07	6.28784e+07	2.53078e+07	2.04516e+07	2.0045e+07	2.49752e+07	2.40008e+07	2.47817e+07	2.79411e+07	2.5456e+07	29120264	2.92485e+07	25004342	2.59354e+07	1.86457e+07	2.11795e+07	2.18213e+07	2.14082e+07	1.60946e+07	--
Com_5636_pos	3,5,7-trihydroxy-2-phenyl-4H-chromen-4-one	--	C15 H10 O5	270.053	0.246544	11.43	271.06	5.32233e+06	5.60007e+06	5.28822e+06	7.35963e+06	5.5169e+06	5.38776e+06	8.20073e+06	7.67071e+06	9.80167e+06	1.05992e+07	9.71166e+06	9.22813e+06	7.07e+06	5.45447e+06	8.35209e+06	6.2649e+06	5.57339e+06	5.81127e+06	5.79762e+06	6.62759e+06	6.30311e+06	6.89286e+06	6.67149e+06	6.52367e+06	2.3394e+06	1.94079e+06	1.69869e+06	3.67205e+06	2.33725e+06	2.04493e+06	2.84858e+06	4.01544e+06	2.02189e+06	2.70176e+06	1.94837e+06	2.6513e+06	4.40922e+06	4.91954e+06	5.36576e+06	4.79504e+06	5.43308e+06	Flavonoids
Com_7402_pos	Cholest-4-en-3-one	--	C27 H44 O	384.339	0.0103346	15.852	385.346	146727	153749	176428	146832	162351	137496	131259	184445	179993	132938	139702	151903	149024	152081	182827	142979	144109	140270	192924	184127	165927	185181	192763	192247	182409	184234	7.20755e+06	185546	280911	175418	154615	144260	140272	135633	136233	145718	136196	147348	178772	173511	132041	Steroids and steroid derivatives
Com_304_pos	Tricin 5-O-β-D-glucoside	--	C23 H24 O12	492.127	0.393785	9.792	493.134	208052211	2.20343e+08	2.06036e+08	2.11952e+08	2.19042e+08	2.23946e+08	210683760	2.45237e+08	2.39853e+08	2.37989e+08	216545301	2.25537e+08	1.83959e+08	195193370	1.8778e+08	2.12497e+08	1.95502e+08	2.03079e+08	2.26827e+08	2.20923e+08	2.23875e+08	2.43366e+08	2.51708e+08	2.35847e+08	1.79e+08	1.69005e+08	1.71355e+08	183022992	1.66383e+08	170214169	2.39774e+08	2.07469e+08	2.24726e+08	2.31199e+08	2.16441e+08	2.22508e+08	1.98116e+08	2.14968e+08	2.17739e+08	2.10309e+08	199415937	--
Com_4599_pos	Gentisic acid	--	C7 H6 O4	154.027	1.0474	6.006	155.034	6.49748e+06	6.1574e+06	6.13652e+06	6.16251e+06	6.48878e+06	6.48967e+06	4.49421e+06	4.92923e+06	4.76146e+06	4.96871e+06	4.59596e+06	4.79724e+06	6.91251e+06	6.77844e+06	6.2807e+06	6.56051e+06	6.74865e+06	6.69672e+06	9.87347e+06	8.59945e+06	8.10076e+06	8.98598e+06	9.3638e+06	9.43244e+06	1.21243e+07	1.34369e+07	1.21994e+07	1.25037e+07	1.3229e+07	1.24072e+07	1.04468e+07	8.89941e+06	9.58878e+06	9.11501e+06	8.89641e+06	8.89793e+06	1.09716e+07	8.17461e+06	7.66642e+06	7.11385e+06	6.84279e+06	Benzene and substituted derivatives
Com_11768_pos	cis-Resveratrol	--	C14 H12 O3	228.079	0.726749	6.905	229.086	2.53474e+06	1.86424e+06	1.82399e+06	2.17203e+06	2.03555e+06	1.97433e+06	2.20037e+06	2.90008e+06	2.68161e+06	3.06666e+06	3.1514e+06	3.14922e+06	2.06823e+06	2.14789e+06	2.0203e+06	2.08789e+06	2.09142e+06	1.95023e+06	2.4781e+06	2.19632e+06	2.8502e+06	3.04146e+06	2.33865e+06	2.7612e+06	1.87234e+06	1.72998e+06	1.70076e+06	2.18193e+06	1.9987e+06	1.66957e+06	2.48383e+06	2.23118e+06	2.12948e+06	2.06799e+06	2.40575e+06	2.71405e+06	2.18119e+06	2.49896e+06	2.17875e+06	1.73532e+06	1.85205e+06	Stilbenes
Com_6427_pos	Kahweol	--	C20 H26 O3	314.188	0.205902	12.65	315.195	295389	274451	339709	310407	341434	316930	261234	302319	324968	241377	311211	263326	397250	363635	372960	308703	357739	297089	385054	359760	277952	286210	291604	427385	425321	324071	499912	454400	8.86927e+06	349217	387846	352456	445119	334249	383135	490284	340027	284700	408715	312067	380064	Naphthofurans
Com_1677_pos	(2S)-2-(2-hydroxypropan-2-yl)-2H,3H,7H-furo[3,2-g]chromen-7-one	--	C14 H14 O4	246.089	0.126263	8.38	247.097	3.29248e+07	2.6989e+07	2.68461e+07	2.59703e+07	2.92896e+07	3.19507e+07	2.77258e+07	3.36292e+07	3.35532e+07	4.01066e+07	3.25427e+07	3.23973e+07	2.96361e+07	3.72161e+07	3.0362e+07	3.76784e+07	3.24702e+07	3.43326e+07	2.68136e+07	2.46138e+07	2.13508e+07	2.23744e+07	2.40611e+07	2.27472e+07	4.0706e+07	3.968e+07	4.04034e+07	3.65293e+07	3.78167e+07	3.46559e+07	4.48024e+07	4.88257e+07	4.64112e+07	4.74982e+07	3.99024e+07	4.71202e+07	3.62762e+07	3.38228e+07	3.77374e+07	2.87745e+07	3.15059e+07	--
Com_111_pos	N,N-Bis(2-hydroxyethyl)formamide	--	C5 H11 N O3	133.074	0.126155	1.257	134.081	5.55691e+08	5.49449e+08	5.55146e+08	5.42557e+08	622900726	5.64599e+08	4.6433e+08	5.35696e+08	5.48709e+08	5.69821e+08	617927314	6.40133e+08	5.84759e+08	5.22101e+08	4.96751e+08	5.54462e+08	5.12715e+08	5.30201e+08	3.83107e+08	4.68172e+08	4.66388e+08	3.88636e+08	3.97488e+08	4.07026e+08	5.05615e+08	4.39486e+08	457619537	4.38853e+08	5.02809e+08	4.14633e+08	6.05775e+08	5.70341e+08	5.91689e+08	6.45935e+08	5.74241e+08	573502012	545671539	4.95429e+08	5.0474e+08	5.01625e+08	4.89969e+08	--
Com_663_pos	Monoolein	--	C21 H40 O4	356.292	0.616796	15.416	357.3	2.07999e+07	2.43439e+07	2.36199e+07	2.59874e+07	2.45453e+07	1.5743e+07	3.30892e+07	4.20049e+07	3.69326e+07	3.93174e+07	3.61722e+07	2.61945e+07	3.05816e+07	3.06034e+07	2.65056e+07	2.69353e+07	3.15437e+07	2.92343e+07	3.23089e+07	2.76793e+07	2.57421e+07	2.97631e+07	3.21719e+07	2.37094e+07	2.44322e+07	1.98943e+07	2.11346e+07	2.38528e+07	1.23286e+08	2.44423e+07	2.71342e+07	2.96366e+07	2.22512e+07	2.79694e+07	2.78903e+07	2.75361e+07	1.72302e+07	1.57264e+07	2.53146e+07	1.71116e+07	1.73196e+07	Glycerolipids
Com_331_pos	4-Hydroxybenzoic acid	--	C7 H6 O3	138.032	0.187986	7.974	139.039	1.97415e+08	1.89642e+08	2.08573e+08	1.87586e+08	1.94506e+08	2.11661e+08	117291041	1.39502e+08	1.388e+08	1.46523e+08	1.24619e+08	1.35147e+08	113570812	1.14085e+08	1.30576e+08	147175286	1.03534e+08	1.06388e+08	8.81478e+07	8.42102e+07	7.8822e+07	8.29418e+07	7.68173e+07	8.66723e+07	132737118	147968717	1.09182e+08	123890129	1.31259e+08	1.23056e+08	206052048	2.12086e+08	2.10253e+08	2.25538e+08	2.39715e+08	2.08143e+08	1.57456e+08	1.35286e+08	1.32977e+08	127807975	1.30518e+08	Benzene and substituted derivatives
Com_5009_pos	4-Methoxycinnamic acid	--	C10 H10 O3	178.063	0.257325	14.913	179.07	7.85993e+06	8.47944e+06	1.10308e+07	1.04926e+07	9.98073e+06	8.669e+06	765128	771514	678770	879887	605551	891971	2.09404e+06	2.66169e+06	2.5198e+06	2.91447e+06	2.91957e+06	2.94852e+06	2.51385e+06	2.44665e+06	2.63867e+06	3.16633e+06	3.16482e+06	2.39835e+06	2.08104e+06	2.83384e+06	2.96304e+06	3.43592e+06	2.95735e+06	2.30613e+06	2.99284e+06	2.6656e+06	2.77671e+06	3.19011e+06	2.88403e+06	2.62685e+06	2.22988e+06	1.95866e+06	1.39341e+06	1.45315e+06	1.40949e+06	Cinnamic acids and derivatives
Com_3132_pos	Folinic acid	--	C20 H23 N7 O7	473.166	0.0505615	6.555	474.173	1.69776e+07	1.81116e+07	1.6854e+07	1.72528e+07	1.77878e+07	1.68486e+07	1.81605e+07	2.10048e+07	2.05551e+07	2.17589e+07	1.96898e+07	2.11015e+07	1.49165e+07	1.48023e+07	1.4142e+07	1.44638e+07	1.50066e+07	1.46843e+07	1.15802e+07	1.14305e+07	1.10412e+07	1.20368e+07	1.18208e+07	1.23096e+07	4.88654e+06	4.68574e+06	4.54694e+06	5.26147e+06	4.71095e+06	6.00125e+06	3.91305e+06	3.42666e+06	3.52583e+06	4.01421e+06	3.84016e+06	3.74152e+06	1.38035e+07	1.21626e+07	1.13152e+07	1.05872e+07	1.09823e+07	Pteridines and derivatives
Com_2734_pos	1-Phenyl-3-methyl-5-pyrazolone	--	C10 H10 N2 O	174.079	0.844787	3.404	175.087	2.09527e+07	2.35643e+07	2.02237e+07	2.05974e+07	2.03452e+07	2.03663e+07	1.56391e+07	1.93087e+07	1.85621e+07	1.92471e+07	1.76706e+07	1.89393e+07	2.08665e+07	2.16398e+07	2.05222e+07	2.19214e+07	2.1204e+07	2.10725e+07	2.53507e+07	2.53043e+07	2.26226e+07	2.48595e+07	2.63626e+07	2.48169e+07	2.2712e+07	2.17485e+07	2.19159e+07	2.24623e+07	2.09444e+07	2.20508e+07	1.73501e+07	1.71624e+07	16275890	1.79333e+07	1.62512e+07	1.61573e+07	1.79167e+07	1.8438e+07	1.91337e+07	1.90101e+07	1.83613e+07	Azoles
Com_7414_pos	Valylproline	--	C10 H18 N2 O3	214.132	0.384978	2.026	215.139	5.07295e+06	5.31332e+06	5.70629e+06	4.33896e+06	4.62526e+06	4.58854e+06	4.25191e+06	5.06495e+06	4.74122e+06	5.42278e+06	4.71106e+06	5.37754e+06	5.26834e+06	5.64246e+06	4.89106e+06	4.16927e+06	5.18772e+06	4.37008e+06	5.75591e+06	5.72271e+06	4.64511e+06	5.07638e+06	5.10015e+06	5.28622e+06	3.27402e+06	3.61538e+06	4.11927e+06	3.27437e+06	3.45203e+06	4.1758e+06	3.17775e+06	2.87802e+06	2.98644e+06	3.45733e+06	3.17605e+06	3.04556e+06	5.69536e+06	4.61952e+06	4.5231e+06	1.945e+06	4.44317e+06	Carboxylic acids and derivatives
Com_6731_pos	trans-Cinnamaldehyde	--	C9 H8 O	132.058	0.871772	8.071	133.065	6.73219e+06	7.46626e+06	5.98921e+06	6.52187e+06	4.61252e+06	4.79936e+06	5.82711e+06	4.94608e+06	4.19151e+06	6.63017e+06	5.61231e+06	6.08676e+06	5.79783e+06	5.61421e+06	5.93124e+06	5.84239e+06	4.30445e+06	5.67782e+06	8.38837e+06	6.47038e+06	6.52324e+06	6.10734e+06	6.84684e+06	8.31409e+06	4.53078e+06	4.81522e+06	4.29683e+06	4.97542e+06	5.10735e+06	4.43564e+06	7.95776e+06	5.89753e+06	5.22164e+06	5.70431e+06	5.70968e+06	4.93209e+06	5.89059e+06	6.46657e+06	4.69681e+06	5.0895e+06	6.07495e+06	Cinnamaldehydes
Com_4611_pos	11-α-Hydroxy-17-methyltestosterone	--	C20 H30 O3	318.219	0.203696	13.301	319.227	3.67908e+06	4.93841e+06	4.14798e+06	3.57809e+06	3.88365e+06	3.82426e+06	4.16636e+06	5.70354e+06	6.73528e+06	2.38419e+06	2.77494e+06	7.00712e+06	7.51255e+06	3.04527e+06	5.09e+06	7.56153e+06	6.96839e+06	6.63971e+06	1.34987e+07	1.1261e+07	1.46083e+07	1.04565e+07	1.14928e+07	1.36903e+07	6.00073e+06	9.15611e+06	8.79226e+06	9.56679e+06	9.67859e+06	8.81562e+06	8.37537e+06	9.14544e+06	9.068e+06	5.33703e+06	1.03789e+07	6.52105e+06	7.49773e+06	6.57656e+06	5.56739e+06	6.19674e+06	4.33371e+06	--
Com_482_pos	Orientin	--	C21 H20 O11	448.101	0.44307	7.732	449.108	1.38103e+08	1.42897e+08	1.46082e+08	1.36619e+08	1.37371e+08	1.42219e+08	1.22427e+08	1.45561e+08	1.42849e+08	1.52434e+08	1.39179e+08	1.52008e+08	9.18919e+07	8.99808e+07	9.48328e+07	9.65141e+07	8.55481e+07	9.33024e+07	1.04288e+08	101340670	9.01252e+07	1.05838e+08	1.05576e+08	104064154	6.41816e+07	68859484	6.06868e+07	6.70612e+07	5.99936e+07	6.37427e+07	1.27166e+08	1.17169e+08	1.12141e+08	1.23691e+08	1.20419e+08	1.17889e+08	1.10032e+08	1.19018e+08	1.2098e+08	1.12735e+08	1.1517e+08	Flavonoids
Com_1054_pos	N3,N4-Dimethyl-L-arginine	--	C8 H18 N4 O2	202.143	0.127712	1.228	203.15	6.18743e+07	6.36928e+07	5.80147e+07	5.57068e+07	5.75377e+07	6.14229e+07	3.30098e+07	3.69573e+07	3.59425e+07	3.71255e+07	3.48373e+07	3.92377e+07	5.40735e+07	5.39794e+07	4.94619e+07	5.8406e+07	5.57278e+07	5.49842e+07	2.93866e+07	2.85532e+07	2.80798e+07	3.27385e+07	2.81405e+07	3.0191e+07	6.14052e+07	6.53133e+07	5.78012e+07	6.09632e+07	6.16707e+07	5.95835e+07	2.38624e+07	2.31104e+07	2.26744e+07	25433588	2.27205e+07	2.30337e+07	5.10585e+07	4.53584e+07	4.23767e+07	4.16795e+07	3.78054e+07	--
Com_2205_pos	Ellagic acid	--	C14 H6 O8	302.006	0.189241	6.875	303.013	2.8145e+07	2.98079e+07	2.9655e+07	2.91772e+07	2.8603e+07	2.84829e+07	1.5643e+07	1.79074e+07	1.75261e+07	1.85816e+07	1.64816e+07	1.79611e+07	2.58728e+07	2.7129e+07	2.49609e+07	2.74417e+07	2.57253e+07	2.61349e+07	1.06839e+07	1.02426e+07	1.02595e+06	1.0589e+07	1.0758e+07	1.03952e+07	1.88465e+07	1.97378e+07	1.88872e+07	2.00012e+07	1.93834e+07	1.9029e+07	1.27971e+07	1.2369e+07	1.22387e+07	1.25072e+07	1.18343e+07	1.24782e+07	2.19543e+07	2.2609e+07	2.26909e+07	2.28253e+07	2.20919e+07	Tannins
Com_2381_pos	Cytidine	--	C9 H13 N3 O5	243.085	0.454638	1.292	244.093	1.66153e+07	2.12095e+07	2.03336e+07	1.95285e+07	1.90059e+07	2.08893e+07	2.1855e+07	2.57627e+07	2.38151e+07	2.78876e+07	2.63774e+07	2.58778e+07	1.74964e+07	1.69366e+07	1.53648e+07	1.8615e+07	1.64229e+07	1.69076e+07	1.96616e+07	1.88221e+07	1.90785e+07	1.79852e+07	1.67318e+07	1.69367e+07	1.75612e+07	1.92322e+07	1.86523e+07	1.83049e+07	1.64774e+07	1.86136e+07	2.10528e+07	1.90366e+07	1.7644e+07	2.25774e+07	2.24043e+07	2.21568e+07	2.43496e+07	2.23183e+07	2.09749e+07	2.26725e+07	2.29092e+07	Pyrimidine nucleosides
Com_213_pos	2-Hydroxycinnamic acid	--	C9 H8 O3	164.047	0.828322	2.093	165.055	9.03733e+07	9.64618e+07	7.34058e+07	1.25943e+08	8.74006e+07	9.12291e+07	6.4125e+07	1.2667e+08	8.87355e+07	1.31363e+08	1.19603e+08	1.25511e+08	3.59363e+08	2.52909e+08	2.68584e+08	2.9008e+08	2.43362e+08	2.89676e+08	2.24454e+08	1.68203e+08	1.84197e+08	230334361	8.77352e+07	1.77882e+08	2.11186e+08	179809856	2.05725e+08	1.93902e+08	2.04747e+08	218720229	5.42657e+07	5.15431e+07	102089730	5.10349e+07	5.13774e+07	5.66058e+07	1.76723e+08	1.90333e+08	1.37658e+08	1.48115e+08	1.75193e+08	Cinnamic acids and derivatives
Com_267_pos	L-Tyrosine	--	C9 H11 N O3	181.074	0.865879	2.104	182.081	7.29425e+07	7.50842e+07	5.61088e+07	1.00911e+08	7.0092e+07	9.49501e+07	4.78302e+07	9.99769e+07	7.07536e+07	103619967	9.53005e+07	9.98055e+07	284299373	2.00434e+08	2.08572e+08	2.28983e+08	1.9408e+08	2.31873e+08	1.73301e+08	1.25205e+08	1.39447e+08	1.80118e+08	1.73381e+08	1.22048e+08	1.68912e+08	1.38906e+08	1.64042e+08	151374079	160567469	1.74563e+08	5.62618e+07	3.99406e+07	8.93632e+07	4.00389e+07	5.28114e+07	4.314e+07	1.36558e+08	154042445	1.03191e+08	9.88185e+07	1.37328e+08	Carboxylic acids and derivatives
Com_165_pos	Myricetin	--	C15 H10 O8	318.038	0.0543332	8.868	319.045	3.23322e+08	3.30095e+08	3.2653e+08	3.18816e+08	3.22927e+08	3.38987e+08	2.70788e+08	3.1893e+08	2.9452e+08	3.20893e+08	304680139	3.19715e+08	2.63215e+08	2.62556e+08	2.53816e+08	2.75854e+08	2.62413e+08	2.63531e+08	5.12119e+08	5.11384e+08	4.8236e+08	5.25318e+08	5.27096e+08	5.1827e+08	221290117	2.24915e+08	212540678	2.14554e+08	2.17896e+08	2.15712e+08	355128038	3.28417e+08	3.36316e+08	3.52572e+08	3.39371e+08	3.43254e+08	3.6042e+08	3.53391e+08	3.63694e+08	3.39194e+08	3.341e+08	Flavonoids
Com_6202_pos	Adenosine 3'5'-cyclic monophosphate	--	C10 H12 N5 O6 P	329.053	0.0311987	2.595	330.06	1.19391e+06	1.27526e+06	1.57603e+06	1.065e+06	1.45192e+06	1.28455e+06	806615	694602	729402	561560	731625	677523	2.3705e+06	2.22092e+06	1.84263e+06	2.26993e+06	2.20203e+06	2.43954e+06	586525	562503	507196	697949	568469	533298	8.45658e+06	9.57955e+06	7.36996e+06	7.87529e+06	7.48509e+06	8.61297e+06	1.32616e+06	1.24069e+06	1.14123e+06	1.23112e+06	1.25173e+06	1.08627e+06	2.33889e+06	2.43259e+06	2.4568e+06	2.3267e+06	2.46779e+06	--
Com_1247_pos	Coumarin	--	C9 H6 O2	146.037	0.209317	9.733	147.044	2.984e+07	2.83496e+07	2.69266e+07	2.64781e+07	3.01364e+07	2.82784e+07	3.29461e+07	3.63672e+07	3.56317e+07	3.91055e+07	3.3827e+07	3.90997e+07	2.21368e+07	2.25632e+07	2.39736e+07	2.37673e+07	2.42135e+07	2.3215e+07	6.11577e+07	6.38217e+07	6.42091e+07	6.74334e+07	7.20869e+07	6.77103e+07	1.79808e+07	1.85051e+07	1.89416e+07	1.8228e+07	1.72359e+07	1.69898e+07	2.70554e+07	2.72925e+07	2.59392e+07	2.67198e+07	2.64175e+07	2.6838e+07	3.20609e+07	3.00934e+07	2.93884e+07	2.94643e+07	2.89361e+07	Coumarins and derivatives
Com_1480_pos	Silibinin	--	C25 H22 O10	482.121	0.213838	9.707	483.129	2.79583e+07	3.35563e+07	3.16093e+07	3.28995e+07	3.52026e+07	3.49152e+07	3.71313e+07	3.18916e+07	3.87052e+07	2.66726e+07	2.3707e+07	3.44889e+07	4.02749e+07	2.71543e+07	2.67616e+07	4.06682e+07	2.8355e+07	2.87081e+07	4.03459e+07	3.55855e+07	3.7388e+07	6.04101e+07	3.92548e+07	3.45731e+07	1.64789e+07	1.61256e+07	4.70835e+06	1.39687e+07	1.45829e+07	2.05564e+07	1.36236e+07	1.47934e+07	1.53745e+07	1.53122e+07	2.27387e+07	1.47174e+07	2.72449e+07	2.76697e+07	2.90856e+07	2.72163e+07	2.35421e+07	Flavonolignans
Com_11418_pos	L-5-Hydroxytryptophan	--	C11 H12 N2 O3	220.085	0.489611	5.75	221.092	2.55664e+06	2.52375e+06	2.66803e+06	2.50441e+06	1.90058e+06	2.4298e+06	1.67479e+06	2.23977e+06	1.59975e+06	2.26859e+06	1.63945e+06	1.70177e+06	3.32098e+06	3.51921e+06	2.84116e+06	3.05493e+06	3.08404e+06	2.84733e+06	1.9794e+06	2.04438e+06	1.91249e+06	2.05187e+06	2.25257e+06	1.73941e+06	2.36302e+06	2.20144e+06	2.47623e+06	2.26856e+06	2.09312e+06	2.10959e+06	2.17704e+06	2.97612e+06	2.59994e+06	2.21202e+06	2.6078e+06	2.1044e+06	2.87741e+06	2.03521e+06	2.42845e+06	2.05709e+06	2.40794e+06	Indoles and derivatives
Com_335_pos	L-Saccharopine	--	C11 H20 N2 O6	276.132	0.63868	1.23	277.139	1.41034e+08	1.50507e+08	1.33315e+08	1.26229e+08	1.36314e+08	1.43234e+08	167544904	1.8956e+08	197475536	2.20216e+08	1.96686e+08	2.11047e+08	1.65272e+08	1.61099e+08	1.48561e+08	1.75708e+08	1.78079e+08	1.66853e+08	2.5144e+08	247857571	2.27469e+08	2.6881e+08	244368521	2.66904e+08	7.30516e+07	7.61935e+07	6.97894e+07	7.43413e+07	6.35334e+07	7.21281e+07	236423674	2.20245e+08	2.28289e+08	2.54048e+08	2.41481e+08	2.31022e+08	1.60671e+08	1.56824e+08	1.65647e+08	159824427	1.55685e+08	Carboxylic acids and derivatives
Com_274_pos	Pantothenic acid	--	C9 H17 N O5	219.111	0.444323	6.37	220.118	1.83205e+08	1.89958e+08	1.83371e+08	1.84478e+08	1.78189e+08	1.90715e+08	168977610	1.95502e+08	194877577	2.05895e+08	1.93967e+08	2.01555e+08	2.0111e+08	2.0354e+08	2.03625e+08	2.14111e+08	2.13633e+08	2.07819e+08	1.74525e+08	173740793	1.68708e+08	1.80729e+08	183999864	1.79452e+08	2.23516e+08	2.25266e+08	2.22688e+08	2.35352e+08	223955364	2.23293e+08	2.99519e+08	2.93321e+08	290955510	2.96856e+08	3.09232e+08	2.89773e+08	212589800	2.15888e+08	2.17855e+08	2.10159e+08	2.13824e+08	Alcohols and polyols
Com_24_pos	DL-Arginine	--	C6 H14 N4 O2	174.112	0.319841	1.18	175.119	1965838537	1712270926	1946733798	1645466713	1721150667	1932674020	1.98364e+08	2.40724e+08	2.1627e+08	185426803	2.09313e+08	2.15004e+08	2383163422	2477555816	2364119065	2250504840	2502623352	2359687811	9.86681e+07	9.80037e+07	6.89229e+07	114692886	7.6502e+07	1.12391e+08	2979285927	3059136430	2801815379	2970294653	2895101105	3112804870	3.51869e+07	3.62623e+07	3.50102e+07	3.52639e+07	3.45948e+07	3.18905e+07	1476018690	1320974788	1350851526	1406311864	1330446503	--
Com_2712_pos	2-Aminoadipic acid	--	C6 H11 N O4	161.069	0.0134601	1.354	162.076	2.13407e+07	1.99935e+07	1.76781e+07	2.01464e+07	1.80096e+07	1.81487e+07	1.756e+07	2.03246e+07	1.97993e+07	2.18321e+07	2.30329e+07	2.06619e+07	2.13074e+07	2.2116e+07	2.10527e+07	2.2304e+07	2.25315e+07	2.16607e+07	2.97889e+07	2.59264e+07	2.54941e+07	2.88863e+07	2.95804e+07	2.8327e+07	1.29607e+07	1.31054e+07	1.57554e+07	1.65107e+07	1.47031e+07	1.17848e+07	1.63238e+07	1.46222e+07	1.48368e+07	1.63072e+07	1.52008e+07	1.91252e+07	2.05816e+07	1.97916e+07	1.90274e+07	1.7839e+07	2.13958e+07	Carboxylic acids and derivatives
Com_5733_pos	Phloretin	--	C15 H14 O5	274.084	0.1224	9.911	275.092	6.07096e+06	6.16679e+06	6.98458e+06	6.36968e+06	6.29968e+06	6.69213e+06	7.78686e+06	7.76875e+06	8.23792e+06	9.28003e+06	8.3732e+06	9.52946e+06	5.6941e+06	6.68242e+06	6.15146e+06	6.04368e+06	6.19781e+06	6.08975e+06	6.59506e+06	6.6366e+06	6.14791e+06	6.66471e+06	7.05542e+06	6.58703e+06	6.5179e+06	6.42922e+06	6.18939e+06	7.02522e+06	6.29845e+06	6.36702e+06	1.16145e+07	1.09544e+07	1.08413e+07	1.11988e+07	1.08966e+07	1.07818e+07	7.39782e+06	8.15946e+06	7.79061e+06	7.49248e+06	7.13242e+06	Linear 1,3-diarylpropanoids
Com_193_pos	Trifolin	--	C21 H20 O11	448.101	0.0413746	9.656	449.108	2.44021e+08	2.61614e+08	2.57909e+08	2.67653e+08	259486413	2.51935e+08	2.03433e+08	2.50981e+08	2.31935e+08	2.46327e+08	2.20112e+08	2.41881e+08	2.54677e+08	2.44361e+08	2.4003e+08	2.57936e+08	2.50674e+08	2.43638e+08	4.37152e+08	4.22461e+08	4.1119e+08	4.35686e+08	4.62703e+08	4.37548e+08	1.93017e+08	1.98949e+08	2.06161e+08	1.95758e+08	1.87879e+08	1.88541e+08	1.52964e+08	1.43802e+08	1.79162e+08	1.59435e+08	1.41351e+08	1.47988e+08	2.37567e+08	2.46829e+08	2.46973e+08	2.49104e+08	2.43264e+08	Flavonoids
Com_1237_pos	Trigonelline	--	C7 H7 N O2	137.048	0.813848	1.393	138.055	4.5871e+07	4.61181e+07	4.19667e+07	4.11435e+07	4.09442e+07	4.54462e+07	4.76374e+07	5.28706e+07	5.90468e+07	6.05452e+07	4.96222e+07	5.37306e+07	4.78467e+07	4.5883e+07	4.4617e+07	4.04723e+07	4.826e+07	4.61834e+07	5.34083e+07	5.87419e+07	5.12662e+07	5.60782e+07	4.81292e+07	5.23583e+07	3.32693e+07	3.14677e+07	3.33844e+07	3.73971e+07	3.21497e+07	3.41873e+07	5.12024e+07	5.31509e+07	4.63842e+07	5.62453e+07	5.28467e+07	4.92219e+07	5.00917e+07	4.60716e+07	5.04499e+07	5.07128e+07	5.32395e+07	-
Com_218_pos	Vitexin	--	C21 H20 O10	432.106	0.099883	9.078	433.113	2.84811e+08	2.723e+08	258116366	2.57672e+08	2.58361e+08	2.85257e+08	2.69874e+08	2.95071e+08	3.12321e+08	3.24351e+08	3.11052e+08	3.42962e+08	2.36144e+08	2.39684e+08	2.33205e+08	248576931	2.54839e+08	2.39517e+08	2.74946e+08	2.38891e+08	2.21251e+08	2.69817e+08	207406087	230285482	2.80365e+08	2.89281e+08	2.66902e+08	2.96125e+08	2.79281e+08	2.44342e+08	3.04306e+08	2.97188e+08	3.02138e+08	3.11504e+08	2.96758e+08	295825319	2.74811e+08	2.65367e+08	2.66352e+08	2.7415e+08	2.73615e+08	--
Com_1134_pos	Kynurenic acid	--	C10 H7 N O3	189.043	1.30614	8.177	190.05	4.83515e+07	4.68408e+07	4.81782e+07	4.69929e+07	4.81002e+07	5.14725e+07	5.129e+07	5.80459e+07	6.04825e+07	6.54356e+07	6.30157e+07	6.36173e+07	4.60523e+07	4.34335e+07	4.43508e+07	4.60182e+07	4.57776e+07	4.47304e+07	4.55568e+07	4.29516e+07	4.34285e+07	48153801	4.77062e+07	4.54843e+07	2.99635e+07	2.98845e+07	2.76774e+07	2.98894e+07	2.97004e+07	2.82103e+07	4.62721e+07	4.30804e+07	3.99993e+07	4.38119e+07	4.02692e+07	4.17072e+07	4.84787e+07	4.44077e+07	4.76854e+07	4.33971e+07	4.59101e+07	Quinolines and derivatives
Com_2148_pos	3-Methylcrotonylglycine	--	C7 H11 N O3	157.074	0.297873	9.442	158.081	2.13834e+07	2.2226e+07	2.19424e+07	2.09391e+07	2.19393e+07	2.24373e+07	1.07468e+07	1.38819e+07	1.29215e+07	1.3213e+07	1.36565e+07	1.34549e+07	2.11755e+07	2.04488e+07	1.96611e+07	20682009	2.11267e+07	2.10048e+07	1.75397e+07	1.57161e+07	1.50889e+07	1.49527e+07	1.82631e+07	1.55856e+07	3.03925e+07	3.39625e+07	2.74683e+07	3.64229e+07	3.41655e+07	3.50534e+07	2.02171e+07	1.87529e+07	1.99851e+07	2.10394e+07	1.92924e+07	1.90937e+07	2.22368e+07	2.28676e+07	2.26883e+07	2.24243e+07	2.00944e+07	Carboxylic acids and derivatives
Com_11016_pos	Naringin	--	C27 H32 O14	580.179	0.664801	10.324	581.187	2.61708e+06	2.74145e+06	3.10237e+06	3.04336e+06	2.7255e+06	2.66465e+06	2.54149e+06	2.76173e+06	2.83472e+06	2.58763e+06	2.12164e+06	2.9548e+06	3.23316e+06	3.00165e+06	2.86573e+06	3.11581e+06	3.21457e+06	2.98224e+06	2.339e+06	2.37926e+06	2.08618e+06	2.27107e+06	2.21555e+06	2.25375e+06	2.9753e+06	3.982e+06	3.36182e+06	4.04665e+06	2.90749e+06	3.7528e+06	3.04843e+06	2.99716e+06	2.53955e+06	3.25643e+06	2.21052e+06	2.67097e+06	2.65751e+06	2.5523e+06	1.72568e+06	2.70177e+06	2.94914e+06	Flavonoids
Com_34_pos	Kaempferol	--	C15 H10 O6	286.048	0.482577	9.656	287.055	1391654110	1503128964	1406298187	1388500112	1488491601	1453664878	1140377274	1396564989	1301705086	1410291784	1245003096	1373191521	1372322243	1574985847	1393324435	1450775894	1423819311	1361596324	2258286967	2205532973	2200122297	2368335506	2339707704	2305463529	1161450083	1167840071	1308688824	1162042012	1092423529	1103776976	9.04576e+08	8.70584e+08	868377246	9.08106e+08	8.95568e+08	882433030	1334547679	1347971385	1394360104	1357534807	1373158213	Flavonoids
Com_2897_pos	Triptolide	--	C20 H24 O6	360.157	0.0790988	9.048	361.164	1.84188e+07	1.34739e+07	1.75725e+07	1.52673e+07	1.40492e+07	1.46362e+07	1.03711e+07	1.32547e+07	1.2799e+07	1.18122e+07	1.2151e+07	1.46343e+07	1.3136e+07	1.15363e+07	1.15153e+07	1.31859e+07	1.18455e+07	1.27937e+07	1.05312e+07	1.00328e+07	1.28882e+07	1.22299e+07	1.39062e+07	1.33508e+07	1.95375e+07	2.4578e+07	1.94647e+07	1.94437e+07	1.61397e+07	1.96576e+07	2.66592e+07	2.38316e+07	2.22502e+07	2.49999e+07	2.367e+07	2.55306e+07	1.95226e+07	1.72636e+07	1.37174e+07	1.31674e+07	1.30813e+07	Bi- and oligothiophenes
Com_2921_pos	N-Acetyl-DL-glutamic acid	--	C7 H11 N O5	189.064	0.886199	2.301	190.071	7.95837e+06	8.70191e+06	8.60137e+06	7.73476e+06	9.09275e+06	8.38434e+06	1.44589e+07	1.78184e+07	1.63962e+07	1.60206e+07	1.66878e+07	1.94146e+07	7.41163e+06	7.29583e+06	8.08892e+06	7.31727e+06	7.10243e+06	7.35069e+06	1.60645e+07	1.63016e+07	1.48212e+07	1.68342e+07	1.661e+07	1.68961e+07	6.46488e+06	6.67451e+06	5.82853e+06	6.31986e+06	5.59088e+06	5.87635e+06	2.67725e+07	2.60545e+07	2.61235e+07	2.5591e+07	2.44874e+07	2.56049e+07	1.33244e+07	1.34572e+07	1.33807e+07	1.25735e+07	1.05206e+07	Carboxylic acids and derivatives
Com_72_pos	α-Lactose	--	C12 H22 O11	342.116	0.969039	1.2	381.079	4.8498e+08	4.48205e+08	3.95208e+08	4.06229e+08	4.84551e+08	449750912	6.80383e+08	9.39951e+08	8.55259e+08	9.41856e+08	8.67092e+08	1037228040	2.57548e+08	2.48575e+08	2.56218e+08	2.6771e+08	2.57509e+08	2.68754e+08	3.4006e+08	3.28614e+08	2.95105e+08	3.037e+08	269309267	3.46885e+08	2.52033e+08	2.37757e+08	2.3917e+08	2.40678e+08	2.7127e+08	2.58165e+08	8.06367e+08	7.60769e+08	8.04542e+08	7.9364e+08	6.92162e+08	7.47003e+08	5.75518e+08	5.55718e+08	4.93388e+08	468846305	4.03064e+08	--
Com_306_pos	L-Glutathione oxidized	--	C20 H32 N6 O12 S2	612.152	0.265398	2.158	613.16	1.78805e+08	1.76846e+08	1.76652e+08	1.76851e+08	1.78421e+08	1.72949e+08	104604143	1.18871e+08	1.14388e+08	1.28171e+08	1.22257e+08	1.17166e+08	2.41841e+08	2.56671e+08	2.51386e+08	2.48002e+08	2.54258e+08	2.49978e+08	2.25494e+08	2.33761e+08	2.14878e+08	2.39055e+08	2.32721e+08	2.04997e+08	1.90959e+08	2.00247e+08	1.73394e+08	1.94144e+08	1.90361e+08	1.82093e+08	7.42711e+07	7.4707e+07	7.03465e+07	7.22156e+07	7.04537e+07	7.83114e+07	1.90394e+08	1.75725e+08	1.89152e+08	1.66484e+08	1.7812e+08	--
Com_18_pos	Epigallocatechin gallate	--	C22 H18 O11	458.085	0.330498	7.651	459.092	3326331527	3370126816	3309279005	3346167250	3287340399	3466417681	7.74053e+08	8.88212e+08	8.37096e+08	868735107	8.18883e+08	8.89316e+08	1387785812	1392110690	1347486083	1421140147	1296163623	1416221658	1.94704e+08	2.0092e+08	1.74772e+08	1.96114e+08	1.95431e+08	193503450	2709090504	2717130170	2556802535	2485689466	2611020363	2547831860	2853101650	2588716042	2462919359	2792207297	2679187301	2660760249	2097716450	1947346243	1870715957	1748672160	1573071066	Flavonoids
Com_1209_pos	(3β,5ξ,9ξ)-3,23-Dihydroxy-1-oxoolean-12-en-28-oic acid	--	C30 H46 O5	486.334	0.379517	15.3	487.342	1.79291e+06	1.87471e+06	1.7481e+06	1.84587e+06	1.80344e+06	1.81515e+06	1.80233e+06	2.05119e+06	1.92387e+06	1.9753e+06	1.96401e+06	2.06643e+06	2.03082e+06	2.02282e+06	1.99025e+06	1.95826e+06	1.97483e+06	1.96162e+06	2.53279e+06	2.37676e+06	2.41986e+06	2.42451e+06	2.54184e+06	2.45408e+06	6.20354e+07	6.6785e+07	5.0993e+07	5.70549e+07	4.59692e+07	5.4984e+07	1.53209e+07	1.46337e+07	1.46488e+07	1.70996e+07	1.32554e+07	1.5175e+07	1.51822e+07	1.08123e+07	1.49735e+07	1.42781e+07	1.40373e+07	--
Com_163_pos	Quercetin	--	C15 H10 O7	302.043	0.339886	9.4	303.05	2.7469e+08	3.04842e+08	282407723	2.92127e+08	3.04123e+08	298593781	3.257e+08	3.73533e+08	3.79164e+08	396199201	376186600	4.01906e+08	2.24062e+08	2.15888e+08	2.64208e+08	2.32676e+08	2.2706e+08	2.27714e+08	5.24532e+08	5.1533e+08	4.7264e+08	5.51507e+08	5.27546e+08	5.2657e+08	1.66027e+08	1.62748e+08	1.62891e+08	1.66964e+08	1.74238e+08	1.77828e+08	2.86983e+08	2.7032e+08	2.67819e+08	276208386	2.59042e+08	2.73719e+08	3.02849e+08	2.99068e+08	2.94528e+08	2.91549e+08	2.93005e+08	Flavonoids
Com_31_pos	DL-Tryptophan	--	C11 H12 N2 O2	204.09	0.256632	6.619	205.097	1800073191	1848699799	1880056677	1845909564	1925006025	1851707754	1301945504	1533413063	1501892836	1618704503	1468262851	1595852472	2438277999	2402914920	2367477772	2464481409	2433332278	2473531212	2072316554	2119852665	2030860977	2118711222	2126266263	2150603317	1769435481	1829333943	1739170404	1792723182	1771682925	1796883265	1539349029	1595068361	1529022579	1625878017	1541224895	1567678778	1873090121	1895301880	1993744855	1894990966	1965993186	Indoles and derivatives
Com_3765_pos	Esculetin	--	C9 H6 O4	178.027	0.456831	7.653	179.034	1.30572e+07	1.33468e+07	1.34622e+07	1.30626e+07	1.58345e+07	1.49026e+07	6.09019e+06	7.01485e+06	6.62095e+06	7.41925e+06	6.51247e+06	7.43307e+06	8.78779e+06	8.42499e+06	8.40147e+06	8.35728e+06	8.59462e+06	8.1169e+06	4.60425e+06	3.82767e+06	4.44388e+06	4.90107e+06	4.50418e+06	4.64889e+06	1.04618e+07	1.01178e+07	1.04108e+07	9.97491e+06	1.2803e+07	1.1662e+07	1.5092e+07	1.26008e+07	1.03004e+07	1.23075e+07	1.22154e+07	1.21884e+07	1.05228e+07	1.05718e+07	9.61064e+06	6.75635e+06	8.71771e+06	Coumarins and derivatives
Com_16921_pos	Troxerutin	--	C33 H42 O19	742.233	1.40236	7.025	743.241	526810	917745	362442	531191	840840	637830	108540	126088	119098	128352	124019	125283	1.31259e+06	1.35478e+06	1.13558e+06	1.53666e+06	1.31019e+06	1.38657e+06	120491	127096	112969	121055	119881	118338	1.33987e+06	847599	863690	1.00472e+06	918185	1.06911e+06	154242	153294	159599	159562	159670	146765	654512	693597	477383	466210	546892	Flavonoids
Com_118_pos	18-β-Glycyrrhetinic acid	--	C30 H46 O4	470.339	0.255033	15.196	471.347	8.02736e+06	7.36141e+06	5.64784e+06	5.82932e+06	6.12911e+06	6.61739e+06	3.36121e+06	3.74643e+06	3.84893e+06	3.42562e+06	4.26103e+06	3.3217e+06	2.15543e+07	2.17688e+07	2.15065e+07	2.11184e+07	1.96316e+07	2.13409e+07	1.20565e+07	1.3147e+07	1.04439e+07	1.17807e+07	1.24774e+07	1.21822e+07	6.61254e+08	6.28409e+08	5.68921e+08	6.07691e+08	5.73777e+08	6.26095e+08	2.80186e+08	2.6106e+08	2.57105e+08	2.58798e+08	2.58746e+08	253385005	1.83994e+08	164247336	1.79241e+08	1.69371e+08	1.6161e+08	--
Com_3583_pos	Artemisinin	--	C15 H22 O5	282.146	1.67928	14.967	283.154	8.53467e+06	1.11459e+07	9.23915e+06	8.83561e+06	9.12008e+06	9.7274e+06	8.22331e+06	9.31711e+06	1.07751e+07	1.03115e+07	9.0718e+06	10111575	1.07525e+07	1.2844e+07	1.17261e+07	1.32321e+07	1.32027e+07	1.24435e+07	6.77739e+06	5.85003e+06	5.7629e+06	5.72815e+06	1.1256e+07	6.06472e+06	1.87211e+07	1.85128e+07	1.54676e+07	1.7093e+07	1.57675e+07	18297384	1.3146e+07	1.26362e+07	1.11303e+07	1.30601e+07	1.30656e+07	1.29228e+07	8.552e+06	9.25391e+06	1.10902e+07	9.52462e+06	8.22452e+06	--
Com_102_pos	L-Phenylalanine	--	C9 H11 N O2	165.079	0.553723	5.167	166.086	1.92631e+08	2.10975e+08	1.49786e+08	2.0486e+08	1.93189e+08	2.40172e+08	152480314	1.52335e+08	1.77039e+08	1.4681e+08	1.53176e+08	1.9032e+08	5.69702e+08	7.72177e+08	731586606	445543872	1.35259e+08	102971242	4.34633e+08	4.16043e+08	3.95581e+08	4.59674e+08	6.98792e+07	4.55255e+08	2.72193e+08	2.78095e+08	2.69362e+08	272944605	2.67061e+08	3.01063e+08	3.50064e+07	1.77608e+08	1.58907e+08	1.9693e+08	4.45727e+07	1.87877e+08	3.03593e+08	3.85367e+08	2.89468e+08	3.20625e+08	3.86444e+08	Carboxylic acids and derivatives
Com_1640_pos	Dihydrothymine	--	C5 H8 N2 O2	128.059	1.58134	1.285	129.066	2.74239e+07	2.86946e+07	3.17163e+07	2.94951e+07	2.82645e+07	2.87198e+07	3.45918e+07	4.14157e+07	3.89387e+07	4.14696e+07	4.21076e+07	3.74874e+07	2.46051e+07	2.59099e+07	2.28308e+07	2.45648e+07	2.58239e+07	2.55096e+07	3.25358e+07	3.10684e+07	3.34572e+07	3.51112e+07	3.14151e+07	35362850	2.52647e+07	2.89109e+07	2.61554e+07	2.94072e+07	2.74967e+07	2.66499e+07	4.50341e+07	3.95869e+07	4.02761e+07	4.07336e+07	4.08683e+07	4.20142e+07	3.7054e+07	3.03486e+07	3.05533e+07	3.45858e+07	2.87612e+07	Diazines
Com_14992_pos	1-O-(3,4,5-Trimethoxybenzoyl)-beta-L-galactopyranose	--	C16 H22 O10	374.12	4.05458	7.409	375.127	680279	798145	808942	764731	873850	802108	1.03519e+06	1.1098e+06	1.31798e+06	1.40438e+06	1.03258e+06	1.31604e+06	996465	1.02053e+06	987668	806942	986523	1.30398e+06	1.15626e+06	1.0534e+06	1.1033e+06	1.20304e+06	1.68594e+06	1.50873e+06	1.10604e+06	893134	892659	916182	1.05537e+06	809814	1.94878e+06	2.21847e+06	1.81176e+06	2.116e+06	1.62498e+06	1.74625e+06	1.19306e+06	1.01088e+06	1.28566e+06	1.12073e+06	1.1163e+06	--
Com_1893_pos	Bryodulcosigenin	--	C30 H50 O4	496.355	46343.8	13.605	497.362	2.75784e+07	3.37193e+07	2.34487e+07	3.34444e+07	2.42039e+07	2.6114e+07	3.07002e+07	2.82696e+07	3.47391e+07	3.96828e+07	2.86083e+07	3.45431e+07	2.67202e+07	2.52081e+07	2.31414e+07	2.6981e+07	3.06269e+07	2.34545e+07	3.6331e+07	3.15391e+07	2.7488e+07	2.83352e+07	3.58294e+07	29947271	2.81539e+07	2.61119e+07	1.95315e+07	2.64765e+07	2.43403e+07	2.16717e+07	2.3693e+07	2.78817e+07	2.46064e+07	2.59535e+07	2.33258e+07	2.22475e+07	2.43226e+07	2.56621e+07	2.83123e+07	2.33724e+07	2.30147e+07	--
Com_4595_pos	Cocaethylene	--	C18 H23 N O4	317.159	12.7638	5.964	318.166	9.86383e+06	9.87729e+06	9.65918e+06	9.42032e+06	9.73821e+06	9.37072e+06	9.52079e+06	1.10501e+07	1.05275e+07	1.12814e+07	1.09625e+07	1.16398e+07	8.44664e+06	7.84517e+06	7.8132e+06	8.27883e+06	7.95876e+06	7.99909e+06	1.01193e+07	9.69977e+06	9.86493e+06	1.02637e+07	1.04437e+07	1.07258e+07	7.82778e+06	7.16931e+06	8.33812e+06	7.95412e+06	8.36892e+06	8.28773e+06	1.01031e+07	1.04439e+07	9.46935e+06	1.02248e+07	1.02764e+07	10358980	1.09772e+07	9.94931e+06	1.002e+07	9.84466e+06	9.2229e+06	Benzene and substituted derivatives
Com_721_pos	Homoplantaginin	--	C22 H22 O11	462.118	4.75741	7.915	485.108	4.68166e+06	5.53978e+06	4.83457e+06	4.73021e+06	5.11832e+06	6.38557e+06	5.5933e+06	6.27543e+06	5.59284e+06	5.67634e+06	6.85969e+06	6.39296e+06	1.55144e+07	5.75419e+06	1.46231e+07	6.77981e+07	1.41163e+07	1.88692e+07	7.8004e+07	7.09814e+07	118854936	7.26044e+07	6.74051e+07	7.85356e+07	1.78463e+07	1.86031e+07	4.56412e+07	1.6132e+07	3.36204e+07	1.70329e+07	2.291e+07	1.07674e+07	2.75328e+07	5.78672e+07	1.9353e+07	3.88198e+07	2.84147e+07	3.1304e+07	3.30056e+07	2.17403e+07	3.02366e+07	--
Com_9898_pos	Isoliensinine	--	C37 H42 N2 O6	610.297	12.0711	12.547	611.304	582387	583085	532511	628510	496773	704096	327076	323515	326722	381092	262118	247275	826584	577609	765226	898701	582595	478861	1.81468e+06	1.68529e+06	1.68254e+06	2.00386e+06	2.13679e+06	2.10237e+06	4.31327e+06	4.74057e+06	4.21165e+06	4.12514e+06	4.20234e+06	4.05535e+06	2.28882e+06	1.90292e+06	1.84029e+06	2.0985e+06	1.43282e+06	1.45897e+06	1.15905e+06	1.52306e+06	1.54179e+06	1.55305e+06	1.71757e+06	Isoquinolines and derivatives
Com_9946_pos	Asperosaponin VI	--	C47 H76 O18	928.488	16.2472	14.358	929.495	2.217e+06	2.23819e+06	2.43026e+06	2.05888e+06	2.31574e+06	2.07233e+06	3.29386e+06	4.3404e+06	4.11586e+06	4.03094e+06	3.9879e+06	4.25145e+06	2.26754e+06	2.22461e+06	2.04997e+06	2.20099e+06	2.11664e+06	2.19128e+06	2.54761e+06	2.53404e+06	2.44236e+06	2.74867e+06	3.12253e+06	2.69027e+06	900318	861588	860296	952236	821021	1.24372e+06	2.1715e+06	2.54709e+06	2.08917e+06	2.22452e+06	1.95297e+06	2.16892e+06	1.97185e+06	2.29927e+06	2.49505e+06	2.42869e+06	2.29179e+06	--
Com_687_pos	Methysticin	--	C15 H14 O5	274.084	0.487252	8.541	275.091	6.67243e+07	6.87726e+07	6.88775e+07	7.21084e+07	7.12072e+07	7.03743e+07	9.55811e+07	1.09754e+08	108370722	1.08086e+08	1.03931e+08	1.05515e+08	7.73633e+07	8.00544e+07	7.56213e+07	7.79048e+07	7.92462e+07	7.44417e+07	113443042	1.21479e+08	1.13872e+08	1.18132e+08	125920499	1.18722e+08	4.97838e+07	5.06831e+07	4.85451e+07	5.08082e+07	5.12249e+07	4.77477e+07	1.00148e+08	9.21719e+07	9.22697e+07	9.13351e+07	86782775	9.19342e+07	8.2024e+07	8.31128e+07	8.61923e+07	8.32993e+07	7.84149e+07	Kavalactones
Com_296_pos	--	4-Hydroxy-2,5-dimethyl-3(2H)furanone	C6 H8 O3	128.048	2.07645	1.405	129.055	1.3177e+08	1.31936e+08	1.27146e+08	1.26255e+08	1.26323e+08	1.31226e+08	1.99436e+08	2.33201e+08	2.5414e+08	2.47629e+08	2.25692e+08	2.51274e+08	1.52037e+08	1.61144e+08	1.51245e+08	1.42522e+08	1.60136e+08	1.50724e+08	2.57168e+08	2.37275e+08	2.33207e+08	2.5808e+08	2.56711e+08	2.50249e+08	6.58353e+07	6.79735e+07	6.40053e+07	7.31723e+07	6.37184e+07	6.28117e+07	188480028	1.78423e+08	1.80854e+08	1.98469e+08	185239502	1.78145e+08	1.98618e+08	1.76344e+08	184274410	1.71624e+08	1.81884e+08	--
Com_15887_pos	EGCG Octaacetate	--	C38 H34 O19	794.168	1.42144	8.785	795.174	765166	1.14191e+06	514465	617426	828232	719764	1.03707e+06	1.31169e+06	1.59081e+06	1.26341e+06	963277	1.00492e+06	847526	962408	1.12944e+06	1.33065e+06	1.03128e+06	1.28462e+06	1.38245e+06	1.44348e+06	916947	890208	1.55717e+06	1.1088e+06	796983	902472	638633	459045	642585	516007	1.31048e+06	1.40828e+06	1.4421e+06	1.20398e+06	1.6756e+06	1.90979e+06	1.05038e+06	1.2662e+06	1.20876e+06	1.08589e+06	1.32183e+06	--
Com_4388_pos	Υ-L-Glutamyl-L-glutamic acid	--	C10 H16 N2 O7	276.096	0.32906	1.398	277.103	7.13333e+06	7.86493e+06	6.58415e+06	7.71005e+06	7.61978e+06	6.5655e+06	6.65913e+06	6.40838e+06	8.0437e+06	6.31429e+06	7.32205e+06	8.762e+06	8.7494e+06	9.60508e+06	6.56256e+06	7.55329e+06	8.96941e+06	8.18532e+06	8.10782e+06	7.91042e+06	9.1484e+06	8.35402e+06	9.32559e+06	8.16701e+06	1.46006e+07	1.31022e+07	1.13627e+07	1.2904e+07	1.1643e+07	1.12564e+07	8.46586e+06	9.95185e+06	9.69471e+06	9.34906e+06	9.66851e+06	1.01116e+07	9.32265e+06	7.41852e+06	9.25075e+06	9.91777e+06	8.90437e+06	--
Com_9057_pos	Euphorbia factor L1	--	C32 H40 O8	552.27	3.79929	14.429	553.277	3.63048e+06	3.77885e+06	3.62579e+06	3.55338e+06	3.68403e+06	3.87325e+06	4.31566e+06	4.88004e+06	4.39952e+06	5.02482e+06	4.44818e+06	4.68961e+06	3.09117e+06	2.86865e+06	2.80927e+06	3.03276e+06	3.15017e+06	3.11757e+06	2.51547e+06	2.63331e+06	2.37967e+06	2.69126e+06	2.63659e+06	3.01789e+06	1.28977e+06	1.21546e+06	1.44927e+06	1.27816e+06	1.30973e+06	1.27901e+06	1.15757e+06	972014	1.02981e+06	915485	818624	914921	3.1401e+06	2.65387e+06	2.92492e+06	2.53443e+06	2.66387e+06	--
Com_18748_pos	N5-(2-chloro-6-phenoxybenzyl)-1H-1,2,4-triazole-3,5-diamine	--	C15 H14 Cl N5 O	355.077	126913	8.644	356.084	545675	528607	710457	482143	687759	697436	745002	645407	657733	620585	565449	497503	701675	492329	546730	309853	432499	647219	513375	685367	557147	500543	557690	459062	602987	593298	679677	464062	513760	715966	669664	526314	657108	826341	686921	753018	714049	536473	532096	511941	506459	--
Com_8303_pos	Ginkgolic Acid C15:1	--	C22 H34 O3	346.249	4.6641	15.33	347.257	4.40381e+06	4.71776e+06	4.06642e+06	4.54119e+06	4.43616e+06	4.23225e+06	3.61038e+06	4.89246e+06	4.1168e+06	5.21171e+06	3.71622e+06	5.40988e+06	4.71925e+06	5.02914e+06	3.92185e+06	5.11284e+06	3.92285e+06	4.59063e+06	5.52351e+06	5.23426e+06	4.97438e+06	5.3101e+06	5.56701e+06	5.90665e+06	2.98278e+06	3.67075e+06	3.38046e+06	2911088	3.83954e+06	3.68576e+06	4.5793e+06	3.82789e+06	4.24237e+06	4.26805e+06	4.39111e+06	3.90668e+06	4.83549e+06	3.77117e+06	4.49589e+06	3.52147e+06	3.7691e+06	--
Com_16874_pos	Linderane	--	C15 H16 O4	260.105	0.34989	7.222	261.112	1.18533e+06	996784	1.26726e+06	988465	1.06144e+06	1.13869e+06	934128	1.03903e+06	1.06825e+06	1.0887e+06	977394	1.06699e+06	919670	1.22537e+06	970185	1.26023e+06	1.10728e+06	998286	837849	673733	643406	652583	771249	673101	1.36099e+06	1.44843e+06	1.11934e+06	1.15247e+06	1.19427e+06	1.49277e+06	1.02605e+06	1.12751e+06	1.02474e+06	966663	1.08293e+06	1.08485e+06	1.08218e+06	991778	1.06401e+06	903914	902421	--
Com_7307_pos	--	3-Hydroxy-3-Methylpentane-1,5-Dioic Acid	C6 H10 O5	162.053	2.50893	16.652	163.06	6.13096e+06	822345	768263	975457	811542	856073	3.8893e+06	831602	802635	783700	961615	1.23656e+06	5.02887e+06	791089	744691	1.05549e+06	898290	902261	7.03943e+06	947402	805956	814855	863061	1.28043e+06	5.03584e+06	861110	884250	1.17848e+06	1.22805e+06	886281	5.45504e+06	769096	735775	827579	794619	1.08196e+06	669494	819887	874864	768868	747602	--
Com_5544_pos	--	Succinic anhydride	C4 H4 O3	100.016	3.65953	1.396	101.024	9.04189e+06	6.72478e+06	7.55315e+06	7.58961e+06	7.18883e+06	8.38015e+06	7.91295e+06	9.60769e+06	8.40501e+06	8.31382e+06	8.14328e+06	8.1848e+06	6.61061e+06	6.62776e+06	6.32757e+06	5.97916e+06	7.83668e+06	7.66925e+06	7.70988e+06	8.50612e+06	7.24642e+06	9.36107e+06	9.38761e+06	8.07093e+06	5.97977e+06	4.71004e+06	5.74536e+06	6.16879e+06	4.50171e+06	4.80818e+06	6.23132e+06	5.69237e+06	5.47359e+06	6.88589e+06	6.19895e+06	5.54066e+06	7.95668e+06	7.19984e+06	7.21024e+06	7.83237e+06	6.46832e+06	Oxolanes
Com_3279_pos	2-(4-aminophenoxy)isophthalonitrile	--	C14 H9 N3 O	235.072	9.96241	1.103	236.079	1.29181e+07	1.2e+07	1.26588e+07	1.23422e+07	1.16684e+07	1.26532e+07	1.70921e+07	1.64248e+07	1.86373e+07	2.08462e+07	1.85625e+07	2.0061e+07	5.71422e+06	5.9081e+06	5.43315e+06	5.60456e+06	5.34396e+06	4.96091e+06	2.01014e+07	1.52204e+07	1.74539e+07	1.99768e+07	2.02577e+07	2.13055e+07	4.08024e+06	3.62554e+06	3.68013e+06	4.08271e+06	4.18776e+06	3.81198e+06	1.03696e+07	8.62219e+06	9.91692e+06	1.00555e+07	9.61606e+06	9.76082e+06	1.16213e+07	1.08579e+07	1.14469e+07	1.07505e+07	9.76466e+06	--
Com_5210_pos	2-{4-[(2-aminophenyl)thio]-3-nitrobenzoyl}benzoic acid	--	C20 H14 N2 O5 S	394.055	18.6583	14.642	395.062	4.20474e+06	2.71665e+06	4.39934e+06	3.66812e+06	3.27453e+06	4.76333e+06	5.14881e+06	4.33867e+06	3.84066e+06	4.42015e+06	4.78465e+06	4.47235e+06	6.85895e+06	6.50388e+06	8.36395e+06	6.65552e+06	5.54238e+06	5.95231e+06	5.5896e+06	6.1979e+06	6.30071e+06	5.25009e+06	7.93449e+06	6.86944e+06	5.77463e+06	5.64191e+06	7.15029e+06	6.7175e+06	4.45104e+06	3.4351e+06	6.33818e+06	6.58687e+06	5.99561e+06	6.88575e+06	5.25049e+06	3.66584e+06	6.36205e+06	1.00764e+07	1.16467e+07	1.05925e+07	1.18439e+07	--
Com_12509_pos	Linopirdine	--	C26 H21 N3 O	391.163	14.6032	9.22	392.17	2.34062e+06	2.204e+06	2.18809e+06	2.38397e+06	1.83356e+06	2.27972e+06	1.69231e+06	2.07806e+06	1.65149e+06	1.823e+06	1.26408e+06	1.79837e+06	2.0357e+06	2.13445e+06	2.10606e+06	1.79014e+06	2.24338e+06	1.96175e+06	1.12605e+06	1.25685e+06	984850	1.03943e+06	956696	1.30503e+06	2.06964e+06	2.91e+06	1.94371e+06	2.05415e+06	2.25693e+06	2.02085e+06	1.62893e+06	1.34156e+06	1.29441e+06	1.23423e+06	1.56462e+06	1.69383e+06	2.40681e+06	1.72112e+06	1.13803e+06	1.75438e+06	1.41785e+06	--
Com_2317_pos	Avicularin	--	C20 H18 O11	434.085	0.135006	9.658	435.092	1.95979e+07	2.06874e+07	2.05662e+07	2.04761e+07	2.07153e+07	2.14915e+07	2.55264e+07	2.96233e+07	2.80644e+07	2.97638e+07	2.54471e+07	2.85252e+07	1.63837e+07	1.51297e+07	1.62596e+07	1.67802e+07	1.59176e+07	1.67302e+07	2.28266e+07	2.27855e+07	2.16685e+07	2.30844e+07	2.31662e+07	2.36331e+07	1.46601e+07	1.3254e+07	1.37725e+07	1.1777e+07	1.36942e+07	1.09526e+07	2.21779e+07	2.0516e+07	2.18905e+07	2.29075e+07	2.25861e+07	2.5225e+07	1.98499e+07	2.01952e+07	2.08698e+07	1.91739e+07	1.93193e+07	Flavonoids
Com_10654_pos	--	N-[(Tert-butoxy)carbonyl]-L-tryptophan	C16 H20 N2 O4	304.142	0.352204	9.552	305.15	2.17682e+06	2.80656e+06	2.24897e+06	2.11819e+06	2.41036e+06	2.74855e+06	2.6217e+06	2.95945e+06	2.42022e+06	2.93188e+06	2.63475e+06	2.62717e+06	2.70096e+06	2.47527e+06	2.60427e+06	2.86711e+06	2.60635e+06	2.59177e+06	2.47189e+06	2.0816e+06	2.34108e+06	1.83096e+06	2.05265e+06	1.98099e+06	1.60619e+06	1.8748e+06	1.81786e+06	1.80249e+06	1.57443e+06	1.8571e+06	2.06524e+06	1.47622e+06	1.70231e+06	2.06959e+06	1.88883e+06	1.94962e+06	3.24142e+06	2.57129e+06	2.05043e+06	2.11708e+06	2.3306e+06	--
Com_3378_pos	--	Linoleic acid	C18 H32 O2	280.24	0.322095	14.424	281.248	1.01929e+07	1.05149e+07	1.00283e+07	9.7478e+06	1.13244e+07	1.02791e+07	7.05491e+06	8.98977e+06	8.68647e+06	9.80483e+06	8.09121e+06	9.03772e+06	7.52845e+06	6.83062e+06	6.77226e+06	8.64739e+06	7.9725e+06	7.61692e+06	8.80852e+06	8.12826e+06	9.72058e+06	8.76728e+06	9.24385e+06	8.3039e+06	2.64258e+06	3.13686e+06	2.983e+06	3.48797e+06	2.02495e+07	2.82561e+06	2.76403e+06	2.39416e+06	2.42219e+06	2.44885e+06	2.89497e+06	2.5405e+06	6.68663e+06	6.02365e+06	6.19411e+06	5.12929e+06	5.28168e+06	Fatty Acyls
Com_15051_pos	1-allyl-4,5-diphenyl-2-(2-thienyl)-1H-imidazole	--	C22 H18 N2 S	342.118	4.12013	6.337	343.125	612205	730153	786460	683996	756644	830403	566380	713376	435345	584359	406811	732178	251675	304510	369728	226006	348396	275044	182614	157329	151972	162772	180501	162932	1.85898e+06	2.07731e+06	1.89651e+06	2.07643e+06	1.97376e+06	1.96506e+06	441579	379211	426954	382100	426025	391255	770952	929670	823423	934658	762718	--
Com_5221_pos	PC (18:5e/18:4)	--	C44 H72 N O7 P	757.498	9.01681	15.062	758.504	5.01166e+06	3.85539e+06	4.34356e+06	1.00087e+07	4.70459e+06	4.78805e+06	3.46378e+06	5.36443e+06	2.63716e+06	3.78199e+06	3.50074e+06	2.5226e+06	3.35831e+06	3.75208e+06	2.78401e+06	4.99036e+06	1.17177e+07	2.83992e+06	4.63673e+06	3.14183e+06	3.66941e+06	7.85764e+06	3.48295e+06	3.56795e+06	7.50282e+06	3.93418e+06	7.07362e+06	3.07178e+06	6.67854e+06	7.78345e+06	6.90994e+06	7.2848e+06	7.5346e+06	6.45094e+06	7.36208e+06	6.62998e+06	6.77295e+06	7.46883e+06	7.39883e+06	3.87513e+06	4.68379e+06	--
Com_5469_pos	Coumestrol	--	C15 H8 O5	268.037	0.0871372	6.79	269.044	8.19139e+06	8.11065e+06	7.51659e+06	5.24461e+06	4.86226e+06	7.03053e+06	3.51423e+06	4.44129e+06	4.09609e+06	3.84434e+06	3.84688e+06	4.29885e+06	3.68766e+06	6.46258e+06	2.56595e+06	3.23333e+06	5.88934e+06	5.51631e+06	3.03684e+06	2.67632e+06	2.2771e+06	2.32852e+06	2.40875e+06	2.43564e+06	4.71492e+06	3.5639e+06	3.10739e+06	1.10892e+07	4.70108e+06	2.94667e+06	4.7177e+06	6.9222e+06	6.11542e+06	3.87503e+06	3.56639e+06	3.59548e+06	8.75097e+06	6.39017e+06	7.94173e+06	3.69986e+06	6.98576e+06	Isoflavonoids
Com_6093_pos	--	Tropine	C8 H15 N O	141.115	0.0290542	15.008	142.123	7.46136e+06	7.10691e+06	6.99222e+06	6.66479e+06	7.04113e+06	7.63404e+06	6.83744e+06	8.28562e+06	8.05174e+06	8.26421e+06	7.98397e+06	8.51082e+06	7.75953e+06	7.81677e+06	8.07665e+06	7.98767e+06	7.31289e+06	8.28101e+06	1.07372e+07	1.06623e+07	9.70077e+06	1.0059e+07	1.06259e+07	1.0451e+07	5.11342e+06	4.94119e+06	5.07436e+06	5.56389e+06	6.42306e+06	5.13518e+06	7.50088e+06	6.6862e+06	6.29973e+06	7.13257e+06	6.97434e+06	7.19835e+06	7.36696e+06	7.06243e+06	7.14008e+06	5.97631e+06	6.40669e+06	--
Com_15402_pos	--	Myrislignan	C21 H26 O6	374.173	1.03843	9.463	375.18	1.32198e+06	1.52411e+06	1.05938e+06	1.45778e+06	908736	1.3793e+06	860499	1.14699e+06	1.2363e+06	1.0209e+06	928000	1.34649e+06	976943	860844	781647	1.12343e+06	926356	792844	1.67143e+06	1.76233e+06	1.53333e+06	1.64788e+06	2.04929e+06	1.71558e+06	1.31068e+06	1.60578e+06	1.08454e+06	1.12477e+06	1.40995e+06	1.35313e+06	1.13727e+06	1.26957e+06	1.15282e+06	1.07093e+06	1.16423e+06	1.13986e+06	1.51357e+06	1.34283e+06	1.21993e+06	887692	948575	--
Com_8654_pos	--	Ganoderiol A	C30 H46 O2	438.35	0.979328	11.254	439.357	3.01389e+06	3.85571e+06	3.84426e+06	2.8374e+06	2.86655e+06	2.59166e+06	4.64272e+06	4.35907e+06	4.41357e+06	5.1485e+06	4.29613e+06	4.86508e+06	1.99394e+06	2.29423e+06	2.37164e+06	2.57654e+06	2.73222e+06	2.44315e+06	1.96634e+06	2.0311e+06	2.62783e+06	2.88134e+06	2.841e+06	2.59035e+06	1.15954e+06	1.31259e+06	1.36654e+06	1.26864e+06	1.45869e+06	1.19263e+06	2.61146e+06	2.43264e+06	3.08598e+06	2.26142e+06	2.50493e+06	2.24128e+06	4.13921e+06	3.38694e+06	3.77445e+06	2.96744e+06	2.52571e+06	Prenol lipids
Com_6412_pos	LPE 16:0	--	C21 H44 N O7 P	453.285	0.925196	14.99	454.292	3.41479e+06	3.18398e+06	3.60729e+06	3.23798e+06	3.14616e+06	3.51016e+06	5.31884e+06	6.47039e+06	5.44797e+06	6.89939e+06	6.08695e+06	6.65791e+06	6.11292e+06	6.04144e+06	5.72813e+06	6.07815e+06	5.42155e+06	3.00621e+06	3.96345e+06	4.31078e+06	4.35883e+06	4.26952e+06	4.25998e+06	4.41203e+06	5.531e+06	5.18296e+06	7.42254e+06	7.0148e+06	8.88774e+06	5.43962e+06	7.3285e+06	6.99252e+06	6.79881e+06	7.10557e+06	7.02328e+06	7.1929e+06	3.84419e+06	3.43905e+06	3.59479e+06	4.26498e+06	3.45429e+06	--
Com_7300_pos	Deacetylasperulosidic acid	--	C16 H22 O11	407.136	43628	3.642	408.143	790048	764848	764088	756493	696500	880464	255610	354641	354341	361414	293198	329970	1.00109e+06	902263	1.29293e+06	1.02116e+06	1.11329e+06	1.07547e+06	5.77541e+06	5.1371e+06	4.97155e+06	5.34794e+06	5.32296e+06	8.2171e+06	2.317e+06	2.22575e+06	1.89677e+06	2.43254e+06	2.00361e+06	2.33668e+06	1.43703e+06	1.39891e+06	1.07627e+06	1.37956e+06	1.45634e+06	1.3408e+06	1.46226e+06	1.55806e+06	1.55649e+06	1.51768e+06	1.55051e+06	--
Com_16532_pos	--	12,13-EODE	C18 H32 O3	296.235	0.286543	12.699	297.242	1.17581e+06	1.21313e+06	1.13339e+06	1.052e+06	1.10799e+06	1.0853e+06	944336	1.1214e+06	929660	1.05853e+06	914289	1.14711e+06	691806	632304	794292	889083	843337	776585	1.77429e+06	1.33817e+06	1.37075e+06	1.36717e+06	1.21695e+06	1.32308e+06	156948	145306	133095	165245	181998	115733	247434	211227	230572	268539	255733	283364	825523	671911	754097	703544	641508	--
Com_13341_pos	--	Moslosooflavone	C17 H14 O5	298.084	0.0551925	8.538	299.092	1.39445e+06	1.5874e+06	1.28636e+06	799291	1.57764e+06	1.11181e+06	1.14105e+06	1.23735e+06	1.43184e+06	1.21881e+06	1.44462e+06	1.09309e+06	1.15226e+06	1.42769e+06	1.09981e+06	1.48101e+06	1.35929e+06	1.33631e+06	883702	1.23295e+06	871501	1.11617e+06	1.58335e+06	972875	2.22818e+06	2.31536e+06	1.97552e+06	2.20176e+06	2.08469e+06	1.32534e+06	2.32313e+06	2.7157e+06	2.83587e+06	2.49652e+06	2.53645e+06	2.84219e+06	1.36875e+06	1.50613e+06	1.55565e+06	2.00302e+06	1.59625e+06	--
Com_2831_pos	2-Deoxyuridine	--	C9 H12 N2 O5	228.074	3.68951	1.38	229.082	8.23368e+06	9.32546e+06	8.78237e+06	8.99183e+06	7.90323e+06	2.21066e+07	8.71238e+06	9.1918e+06	8.93013e+06	1.02664e+07	8.37272e+06	9.46078e+06	2.05386e+07	6.79379e+06	5.69119e+06	6.78416e+06	6.55584e+06	6.88451e+06	7.92833e+06	8.25652e+06	7.2099e+06	7.13995e+06	6.9741e+06	8.24139e+06	2.44814e+07	7.5621e+06	2.33802e+07	7.72263e+06	6.23503e+06	7.35868e+06	8.67454e+06	8.02653e+06	9.49439e+06	1.1064e+07	9.31848e+06	9.16061e+06	9.54265e+06	9.02119e+06	8.23753e+06	8.23204e+06	8.29267e+06	Pyrimidine nucleosides
Com_3331_pos	Phenylethanolamine	--	C8 H11 N O	137.084	0.335765	1.393	138.091	1.19913e+07	1.2768e+07	1.18287e+07	1.16168e+07	1.21617e+07	1.34914e+07	1.42144e+07	1.63877e+07	1.63573e+07	1.73945e+07	1.61224e+07	1.7203e+07	1.25395e+07	1.31456e+07	1.16845e+07	1.18962e+07	1.20967e+07	1.17214e+07	2.21368e+07	1.98023e+07	1.79751e+07	2.06969e+07	1.97667e+07	2.11469e+07	1.03442e+07	9.84755e+06	1.02046e+07	9.21666e+06	1.03181e+07	9.69038e+06	1.28528e+07	1.28014e+07	1.27873e+07	1.47779e+07	1.32671e+07	1.38734e+07	1.64147e+07	1.50676e+07	1.41165e+07	1.3934e+07	1.45916e+07	Organonitrogen compounds
Com_1518_pos	1,4-Naphthoquinone	--	C10 H6 O2	158.021	96.746	13.367	159.029	4.12506e+07	4.30369e+07	3.69631e+07	3.77401e+07	3.74056e+07	3.79965e+07	2.71493e+07	3.72408e+07	3.65256e+07	3.12823e+07	4.5748e+07	3.3356e+07	3.68425e+07	3.71536e+07	3.26098e+07	3.497e+07	4.21147e+07	3.60694e+07	3.69575e+07	3.47366e+07	4.05506e+07	4.19246e+07	1.79805e+07	4.88554e+07	3.31889e+07	3.03194e+07	3.08146e+07	3.04573e+07	3.20355e+07	3.9037e+07	3.08224e+07	3.3092e+07	1.12966e+07	3.09792e+07	3.02069e+07	3.26665e+07	3.17037e+07	47825413	33967972	3.44453e+07	3.12687e+07	--
Com_6993_pos	N1-[1-(2,4-dichlorobenzoyl)-4-piperidyl]cyclohexane-1-carboxamide	--	C19 H24 Cl2 N2 O2	382.124	6.29808	9.473	383.131	6.25914e+06	6.38507e+06	6.71905e+06	6.63037e+06	6.23366e+06	6.609e+06	6.1862e+06	7.11737e+06	6.94002e+06	7.55589e+06	6.73751e+06	7.51237e+06	6.20749e+06	6.59344e+06	6.92696e+06	5.37028e+06	7.06846e+06	5.61473e+06	7.09743e+06	6.98828e+06	6.44131e+06	7.23669e+06	7.22824e+06	8.68541e+06	3.63963e+06	3.77288e+06	4.27968e+06	3.24944e+06	3.40212e+06	3.09629e+06	4.02913e+06	3.66554e+06	3.85722e+06	4.48824e+06	3.54228e+06	5.1828e+06	5.035e+06	3.28492e+06	5.19561e+06	5.24044e+06	5.58647e+06	--
Com_14477_pos	Bavachin	--	C20 H20 O4	302.148	67836.3	7.326	303.155	1.85528e+06	1.64704e+06	1.64608e+06	1.51183e+06	1.78661e+06	1.7695e+06	1.56637e+06	1.82435e+06	1.63801e+06	1.72554e+06	1.42453e+06	1.61584e+06	1.75826e+06	1.58261e+06	1.66998e+06	1.59328e+06	1.46539e+06	1.65005e+06	1.54615e+06	1.53959e+06	1.4775e+06	1.44115e+06	1.69352e+06	1.46683e+06	1.41409e+06	1.50289e+06	1.71941e+06	1.69296e+06	1.62943e+06	1.63014e+06	1.46533e+06	1.39184e+06	1.24898e+06	1.40538e+06	1.37441e+06	1.15474e+06	1.39985e+06	1.525e+06	1.65414e+06	1.66938e+06	1.59683e+06	--
Com_10653_pos	--	Triptophenolide	C20 H24 O3	312.172	2.00091	13.575	625.351	1.03808e+06	1.95774e+06	2.39872e+06	2.86663e+06	3.6381e+06	1.4369e+06	2.36016e+06	2.49218e+06	2.06676e+06	2.31754e+06	2.3042e+06	2.99484e+06	640355	2.11246e+06	1.07335e+06	2.29793e+06	1.69024e+06	1.82494e+06	1.97545e+06	2.57862e+06	1.43394e+06	1.66153e+06	2.00885e+06	1.71569e+06	445563	1.28723e+06	1.35966e+06	1.56193e+06	1.38414e+06	1.22078e+06	2.00834e+06	1.90161e+06	861073	1.79522e+06	1.54124e+06	1.7473e+06	1.10487e+06	2.40123e+06	1.79237e+06	1.60767e+06	1.45744e+06	--
Com_1745_pos	Rhapontigenin	--	C15 H14 O4	258.085	15.9206	1.372	259.093	3.02687e+07	3.12914e+07	3.28726e+07	3.34697e+07	3.14064e+07	3.2776e+07	2.03976e+07	2.24907e+07	2.19018e+07	2.55482e+07	2.18443e+07	2.58748e+07	3.02449e+07	2.84586e+07	2.75921e+07	2.88271e+07	3.00463e+07	2.97034e+07	2.16904e+07	2.13055e+07	1.91398e+07	2.13201e+07	2.18331e+07	2.21844e+07	4.26086e+07	4.47979e+07	4.19722e+07	4.51854e+07	3.79191e+07	4.31431e+07	1.88504e+07	2.00606e+07	1.84094e+07	1.93993e+07	1.83338e+07	1.84351e+07	3.38632e+07	3.17037e+07	3.07257e+07	2.94328e+07	2.98699e+07	Stilbenes
Com_3612_pos	GNH	--	C12 H18 N6 O5	309.106	52212.1	1.333	310.113	7.29897e+06	7.74927e+06	7.53829e+06	6.61886e+06	7.94956e+06	1.26517e+07	7.65546e+06	9.69512e+06	8.45075e+06	1.17435e+07	7.61886e+06	9.41639e+06	1.29646e+07	1.21396e+07	9.59551e+06	1.05731e+07	1.23487e+07	1.0758e+07	1.24954e+07	8.26788e+06	1.1503e+07	8.75216e+06	7.59722e+06	6.97351e+06	5.63419e+06	1.16962e+07	6.84552e+06	7.1009e+06	6.65305e+06	7.31314e+06	1.1606e+07	1.08681e+07	1.28379e+07	1.30538e+07	1.44484e+07	1.47765e+07	1.47809e+07	9.41927e+06	7.15547e+06	8.94725e+06	1.17532e+07	--
Com_4654_pos	1-(2-chlorophenyl)-6,7-dimethoxy-1,4-dihydroisoquinolin-3(2H)-one	--	C17 H16 Cl N O3	317.088	18.0046	7.316	318.095	4.09814e+06	3.99067e+06	4.21862e+06	4.23937e+06	4.07663e+06	3.84331e+06	677739	1.04446e+06	908371	1.04313e+06	1.08797e+06	843360	4.4233e+06	4.46783e+06	4.8632e+06	4.6501e+06	4.55152e+06	4.98711e+06	2.35692e+06	2.00183e+06	2.32961e+06	2.58642e+06	2.30543e+06	2.46488e+06	1.35301e+07	1.14322e+07	1.33902e+07	1.33651e+07	1.33973e+07	1.35605e+07	1.19727e+07	1.12718e+07	1.19611e+07	1.24005e+07	1.23375e+07	1.29668e+07	6.6474e+06	7.02636e+06	7.83177e+06	7.54593e+06	1.21414e+07	--
Com_11258_pos	--	Kaempferide	C16 H12 O6	300.064	0.506213	9.874	301.071	2.63667e+06	2.68396e+06	2.32588e+06	1.95292e+06	2.46002e+06	2.33686e+06	3.01711e+06	3.28395e+06	2.34579e+06	3.23807e+06	2.75368e+06	2.69149e+06	2.00637e+06	2.04302e+06	2.14665e+06	2.27848e+06	2.19561e+06	1.85288e+06	2.93107e+06	2.7213e+06	2.31674e+06	2.55751e+06	3.22751e+06	2.26388e+06	2.28651e+06	2.30523e+06	1.77927e+06	2.19406e+06	1.97437e+06	1.50874e+06	3.14141e+06	2.44074e+06	2.82986e+06	3.03312e+06	3.37079e+06	2.74128e+06	2.53877e+06	2.65881e+06	2.41748e+06	3.03429e+06	2.05377e+06	Flavonoids
Com_10999_pos	Levistilide A	--	C24 H28 O4	380.195	10.5981	10.839	381.202	2.00388e+06	2.60972e+06	2.14487e+06	2.07631e+06	2.04952e+06	2.02496e+06	2.22269e+06	2.88583e+06	2.21599e+06	2.78022e+06	2.53575e+06	2.95652e+06	2.67471e+06	2.02798e+06	2.20198e+06	2.77818e+06	2.01911e+06	2.33322e+06	1.69658e+06	2.00975e+06	2.19856e+06	2.63179e+06	2.56543e+06	2.44792e+06	2.53864e+06	2.75094e+06	2.07896e+06	2.84633e+06	2.33274e+06	2.23758e+06	3.49936e+06	2.99277e+06	2.76987e+06	3.19455e+06	3.24554e+06	2.76705e+06	3.08231e+06	2.41468e+06	2.61616e+06	2.34048e+06	2.09832e+06	--
Com_5752_pos	Adenine	--	C5 H5 N5	135.053	10.1082	1.211	136.06	7.69179e+06	7.54536e+06	7.49652e+06	7.82439e+06	7.91719e+06	8.55217e+06	6.44239e+06	5.9298e+06	6.34575e+06	8.38697e+06	6.35167e+06	6.46134e+06	6.63109e+06	8.06791e+06	6.69711e+06	8.32717e+06	7.89486e+06	6.82698e+06	6.56218e+06	7.12128e+06	6.96731e+06	8.08679e+06	7.58624e+06	6.47857e+06	5.83999e+06	4.63356e+06	5.91693e+06	6.01937e+06	4.77751e+06	4.93161e+06	7.00567e+06	7.36781e+06	6.7609e+06	7.49004e+06	6.51487e+06	6.77104e+06	8.18697e+06	6.42229e+06	7.2018e+06	6.53878e+06	6.27542e+06	Imidazopyrimidines
Com_14318_pos	--	Danshenol C	C21 H20 O4	336.135	2.73437	9.014	337.143	656163	597167	604982	654472	649521	599003	739938	936937	1.07625e+06	854351	855462	427694	688347	731665	674758	928384	598251	563451	2.54363e+06	2.2783e+06	2.3759e+06	573630	830217	2.3864e+06	1.22914e+06	1.32072e+06	1.12316e+06	1.3218e+06	1.09488e+06	1.11169e+06	1.38185e+06	1.44129e+06	1.53471e+06	1.21718e+06	1.51382e+06	1.26558e+06	949319	1.00047e+06	833321	1.28114e+06	905939	--
Com_2093_pos	4'-O-Methylbroussochalcone B	--	C21 H22 O4	338.261	322.165	14.241	339.268	480821	531048	218095	525603	274728	559376	679180	783131	705699	609295	627869	583753	849604	1020653	865823	1.00289e+06	372554	915000	964982	817015	842733	964092	996007	1.02696e+06	640205	394503	964260	792336	3.58152e+07	632725	573984	493543	606594	356933	647251	522135	567335	648489	595662	850372	635953	--
Com_12884_pos	--	S-Methyl-5'-thioadenosine	C11 H15 N5 O3 S	297.089	2.32368	1.173	298.096	2.14502e+06	2.47923e+06	2.14025e+06	1.65382e+06	2.53539e+06	2.49269e+06	1.26838e+06	1.41153e+06	1.48471e+06	1.30945e+06	1.43514e+06	1.41916e+06	2.66165e+06	2.26907e+06	2.43161e+06	2.52906e+06	2.46605e+06	2.23476e+06	1.48495e+06	1.19162e+06	1.52185e+06	1.35616e+06	1.46322e+06	1.41547e+06	1.44446e+06	1.64625e+06	1.23531e+06	1.17617e+06	1.38222e+06	1.11252e+06	901565	733366	907483	1.20479e+06	495585	905762	1.87222e+06	1.47354e+06	1.58237e+06	1.80844e+06	1.73414e+06	5'-deoxyribonucleosides
Com_3352_pos	N-(4-butyl-2-methylphenyl)-N'-[4-(4-methylpiperazino)phenyl]urea	--	C23 H32 N4 O	380.254	10.0764	13.302	381.261	3.4769e+06	2.91663e+06	3.1793e+06	3.30793e+06	3.37206e+06	3.26963e+06	1.32406e+07	1.66361e+07	1.70042e+07	1.77485e+07	1.47136e+07	1.52095e+07	8.85286e+06	1.03978e+07	9.26623e+06	1.06634e+07	1.09757e+07	9.08759e+06	1.90692e+07	6.3138e+06	1.83701e+07	2.16881e+07	2.07977e+07	8.51391e+06	1.00681e+07	9.49497e+06	8.99053e+06	9.22861e+06	1.08461e+07	1.08169e+07	1.59097e+07	1.89144e+07	2.19508e+07	1.30109e+07	1.71959e+07	2.15771e+07	9.96484e+06	9.95357e+06	1.43555e+07	1.33485e+07	1.46594e+07	--
Com_1231_pos	Mazindol-d4	--	C16 H9 [2]H4 Cl N2 O	288.095	47615	1.274	289.103	1.9941e+07	1.94374e+07	1.83418e+07	1.86303e+07	1.82571e+07	2.44898e+07	4.33838e+07	4.38926e+07	4.69822e+07	5.16308e+07	4.72107e+07	4.51617e+07	2.21956e+07	2.60171e+07	1.84919e+07	2.18853e+07	2.15438e+07	21146172	3.25524e+07	3.51081e+07	3.16379e+07	3.30435e+07	3.10141e+07	3.24812e+07	1.95911e+07	2.28358e+07	2.06044e+07	2.31848e+07	1.95197e+07	2.02057e+07	6.77744e+07	6.82956e+07	6.81303e+07	7.14084e+07	6.45647e+07	6.23798e+07	3.34365e+07	3.42065e+07	2.85441e+07	3.34929e+07	2.99913e+07	--
Com_15998_pos	Idarubicin	--	C26 H27 N O9	497.172	7.78118	8.325	498.18	942738	905820	1.42116e+06	808512	947878	1.1913e+06	1.18791e+06	933936	752022	826129	1.00419e+06	1.04294e+06	953977	1.00028e+06	760372	1.15587e+06	912784	981830	735351	363758	560211	984167	955634	479478	1.32874e+06	1.63046e+06	1.42482e+06	1.31979e+06	1.04629e+06	1.1216e+06	1.94299e+06	1.47135e+06	1.76361e+06	1.33639e+06	1.60872e+06	1.45284e+06	899829	1.22381e+06	1.21238e+06	1.32833e+06	1.01307e+06	Anthracyclines
Com_4119_pos	4-{2-[(2-chlorophenoxy)methyl]-1,3-thiazol-4-yl}benzonitrile	--	C17 H11 Cl N2 O S	348.012	67428.8	6.925	349.019	2.70997e+06	2.8946e+06	2.88486e+06	2.64348e+06	4.06634e+06	3.84208e+06	3.73021e+06	7.18433e+06	7.11287e+06	7.31009e+06	7.48219e+06	6.68064e+06	7.79553e+06	7.53449e+06	5.33761e+06	8.50473e+06	5.91674e+06	4.71351e+06	1.20351e+07	1.54523e+07	1.59333e+07	1.83141e+07	1.69533e+07	1.62336e+07	1.99113e+06	1.76986e+06	2.02017e+06	2.10855e+06	1.7214e+06	1.84804e+06	858947	1.28109e+06	1.08967e+06	925635	1.0669e+06	762163	3.82659e+06	2.65386e+06	3.04362e+06	2.76573e+06	2.83422e+06	--
Com_3818_pos	--	5-Methylcytosine	C5 H7 N3 O	125.059	1.26465	1.294	126.066	12144607	1.29643e+07	1.05231e+07	1.24715e+07	1.24071e+07	1.2761e+07	1.23488e+07	1.29927e+07	1.3252e+07	1.38882e+07	1.18905e+07	1.38686e+07	9.21709e+06	1.10296e+07	9.47421e+06	1.01501e+07	9.38382e+06	9.54217e+06	1.01561e+07	1.15953e+07	1.2235e+07	1.27263e+07	9.78838e+06	1.01747e+07	1.09766e+07	1.02238e+07	1.19693e+07	1.36452e+07	1.06797e+07	1.31672e+07	1.74004e+07	1.53726e+07	1.64464e+07	1.64909e+07	1.49885e+07	1.7749e+07	1.38433e+07	1.00765e+07	1.10591e+07	1.20595e+07	1.05517e+07	Diazines
Com_9081_pos	Sulforaphene	--	C6 H9 N O S2	175.016	18.2506	0.946	176.023	1.31179e+06	1.16276e+06	1.39384e+06	1.2132e+06	1.16583e+06	1.19541e+06	2.08474e+06	2.5679e+06	2.07968e+06	2.23461e+06	2.21546e+06	2.33063e+06	1.27996e+06	1.11364e+06	1.1227e+06	944484	1.31256e+06	1.15595e+06	1.70191e+06	1.63987e+06	1.4567e+06	1.61809e+06	1.55236e+06	1.59489e+06	1.09182e+06	1.24288e+06	1.22768e+06	1.15435e+06	1.22603e+06	1.29923e+06	5.94181e+06	4.94723e+06	4.72394e+06	4.65236e+06	5.38746e+06	5.39193e+06	1.85441e+06	1.88123e+06	1.82205e+06	2.03918e+06	2.19986e+06	--
Com_9613_pos	2-oxo-2H-chromene-3-carboxylic acid	--	C10 H6 O4	190.027	1.1121	7.226	191.034	2.24212e+06	2.94386e+06	3.46576e+06	3.42608e+06	2.95355e+06	2.90007e+06	2.61161e+06	2.93684e+06	2.25859e+06	2.21924e+06	3.10744e+06	3.48389e+06	2.45722e+06	2.55309e+06	2.76787e+06	2.62128e+06	2.95815e+06	2.46274e+06	4.73091e+06	5.41945e+06	4.80811e+06	4.75412e+06	4.69185e+06	5.00033e+06	2.31478e+06	1.69228e+06	1.35425e+06	1.37065e+06	1.48051e+06	1.49432e+06	1.37096e+06	1.15314e+06	1.42382e+06	1.5228e+06	1.32426e+06	1.27274e+06	2.16165e+06	2.89778e+06	2.339e+06	2.3708e+06	3.1249e+06	--
Com_7662_pos	Rufloxacin	--	C17 H18 F N3 O3 S	363.11	13.4103	1.823	364.117	4.58789e+06	4.80466e+06	4.35392e+06	3.88933e+06	4.02267e+06	4.57275e+06	4.50273e+06	4.70443e+06	4.29556e+06	5.67462e+06	4.83545e+06	6.24098e+06	3.90064e+06	3.88059e+06	4.56992e+06	4.11507e+06	3.75212e+06	4.24706e+06	3.67399e+06	3.63122e+06	3.66364e+06	3.72785e+06	3.40234e+06	3.89374e+06	2.02917e+06	1.93881e+06	1.96551e+06	1.98613e+06	1.97636e+06	2.09642e+06	1.78727e+06	2.06341e+06	1.58065e+06	1.65284e+06	1.54858e+06	1.74231e+06	5.40873e+06	3.14417e+06	3.37683e+06	3.60372e+06	3.14039e+06	Quinolines and derivatives
Com_3996_pos	Nialamide	--	C16 H18 N4 O2	298.142	4.61462	10.395	299.149	8.41893e+06	7.92132e+06	9.53655e+06	9.9009e+06	8.57654e+06	8.72099e+06	8.90749e+06	7.73486e+06	1.00806e+07	1.18882e+07	8.72817e+06	1.2589e+07	9.5547e+06	1.60063e+07	9.03111e+06	1.02908e+07	1.03011e+07	1.26779e+07	9.7386e+06	9.39155e+06	1.03763e+07	9.65287e+06	1.00306e+07	9.39002e+06	1.01112e+07	1.13042e+07	1.24579e+07	1.5071e+07	1.00386e+07	1.28321e+07	1.44786e+07	1.44042e+07	1.4807e+07	1.61026e+07	1.69015e+07	1.46311e+07	1.1644e+07	1.54817e+07	1.07018e+07	8.47581e+06	1.07847e+07	--
Com_18206_pos	3-Methoxy prostaglandin F1α	--	C21 H38 O6	408.249	56908.3	15.117	409.256	522283	575027	613262	728614	736149	510122	287780	391879	573882	496930	296420	532737	1.00267e+06	990686	1.06635e+06	1.10883e+06	958657	904966	703096	720737	699380	711263	787896	835798	722704	901673	711228	860459	773976	706449	314199	371597	432195	533281	506098	376198	290715	672168	829229	771478	629715	--
Com_2096_pos	α-Zearalanol	--	C18 H26 O5	304.163	55915.2	6.179	305.171	7.45625e+06	8.6e+06	7.43629e+06	8.65041e+06	6.86944e+06	6.56858e+06	3.46366e+06	4.00491e+06	3.64648e+06	3.72652e+06	3.51974e+06	3.79011e+06	1.09715e+07	1.13511e+07	1.12198e+07	9.68828e+06	1.04083e+07	1.10294e+07	4.63775e+06	4.20975e+06	5.02832e+06	5.23001e+06	4.89664e+06	5.05125e+06	3.55831e+07	3.43496e+07	3.501e+07	2.92943e+07	2.87156e+07	2.93649e+07	7.06042e+06	5.76107e+06	6.16791e+06	7.04683e+06	6.71973e+06	6.5188e+06	1.19404e+07	1.19146e+07	1.20462e+07	1.20538e+07	1.05981e+07	--
Com_2216_pos	Dihomo-γ-linolenic acid ethyl ester	--	C22 H38 O2	340.298	17979.8	15.781	341.305	1.27658e+07	1.38458e+07	1.5162e+07	1.38432e+07	1.31332e+07	1.17978e+07	5.31873e+06	6.87107e+06	5.75374e+06	6.64603e+06	7.09269e+06	6.29842e+06	6.86661e+06	9.18202e+06	9.04816e+06	9.43334e+06	8.02433e+06	7.81236e+06	6.78421e+06	5.97139e+06	6.86678e+06	6.49431e+06	6.74552e+06	7.24453e+06	1.35567e+07	1.35405e+07	1.39274e+07	1.48066e+07	3.35048e+07	1.30127e+07	1.26965e+07	1.2298e+07	1.21308e+07	1.21627e+07	1.20141e+07	1.15921e+07	5.9631e+06	6.52758e+06	6.01498e+06	5.91322e+06	5.25188e+06	--
Com_744_pos	Camptothecin	--	C20 H16 N2 O4	348.117	16.8998	5.824	349.124	6.70872e+07	6.44544e+07	6.33586e+07	6.12002e+07	6.41211e+07	6.37337e+07	7.46326e+07	8.58735e+07	8.54454e+07	8.79486e+07	8.37453e+07	8.68836e+07	7.28739e+07	7.06781e+07	7.12415e+07	7.68776e+07	75466604	7.45172e+07	4.78514e+07	4.3671e+07	4.35458e+07	4.60325e+07	4.79276e+07	4.87648e+07	8.14483e+07	8.4134e+07	8.57065e+07	8.80181e+07	7.86429e+07	8.2154e+07	1.1318e+08	111651563	1.09244e+08	1.15948e+08	1.14042e+08	1.15421e+08	8.57077e+07	8.07239e+07	8.4265e+07	8.64093e+07	8.43365e+07	--
Com_14167_pos	--	Ziyuglycoside I	C41 H66 O13	766.452	1.54978	12.948	767.459	554873	446161	444519	580532	288477	457765	406652	520332	594529	345884	495430	826447	515262	458936	551506	759976	514138	650824	671564	681704	847299	1.00016e+06	728410	640185	660392	745829	740235	642435	933836	745037	1.07839e+06	672510	637381	2.62047e+06	1.74732e+06	1.41023e+06	655265	907632	1.06373e+06	755172	783199	--
Com_10485_pos	--	Isosilybin	C25 H22 O10	482.121	0.35903	9.177	483.129	916190	832667	920270	1.07676e+06	800762	1.04048e+06	541033	455211	875826	804979	679986	461815	1.09492e+06	1.29167e+06	1.24105e+06	1.11387e+06	1.67082e+06	1.33445e+06	3.20661e+06	4.7051e+06	4.0655e+06	3.94777e+06	3.22867e+06	4.1827e+06	1.93319e+06	2.07755e+06	1.64776e+06	1.49095e+06	1.64453e+06	2.15798e+06	2.22269e+06	2.77582e+06	2.27517e+06	2.48281e+06	3.18575e+06	2.0986e+06	1.75544e+06	1.8941e+06	1.39295e+06	1.48784e+06	1.91984e+06	Flavonolignans
Com_8088_pos	--	Coumalic acid	C6 H4 O4	140.011	0.775711	13.616	141.018	4.77747e+06	5.20383e+06	4.70216e+06	4.21213e+06	3.88006e+06	5.20147e+06	4.39125e+06	3.62124e+06	5.57333e+06	4.42968e+06	4.966e+06	6.06325e+06	3.60006e+06	4.3705e+06	4.03614e+06	3.0216e+06	3.63849e+06	5.37138e+06	3.71861e+06	4.1201e+06	3.06066e+06	4.86875e+06	3.71768e+06	5.50574e+06	3.73417e+06	3.93708e+06	3.35649e+06	3.5897e+06	3.91513e+06	3.97148e+06	4.7134e+06	4.40384e+06	4.31818e+06	3.86258e+06	4.06174e+06	3.98576e+06	4.83232e+06	4.26039e+06	3.54356e+06	4.01663e+06	4.44021e+06	--
Com_12881_pos	--	1,N6-Etheno-2-Deoxy-Adenosine	C12 H13 N5 O3	275.101	3.70509	6.33	276.108	1.74799e+06	1.45054e+06	2.07366e+06	1.97831e+06	1.83197e+06	1.68049e+06	1.19363e+06	1.62123e+06	1.63244e+06	1.31068e+06	1.40922e+06	1.71077e+06	1.83385e+06	1.86638e+06	1.85581e+06	2.09197e+06	2.10621e+06	2.13043e+06	2.90949e+06	2.59367e+06	3.02042e+06	2.94518e+06	2.6471e+06	2.76011e+06	1.22767e+06	1.04253e+06	1.18234e+06	1.23605e+06	1.37638e+06	1.32055e+06	980415	913909	786787	915931	1.02664e+06	878306	1.65574e+06	1.3851e+06	1.3771e+06	1.53896e+06	1.22299e+06	--
Com_580_pos	N-(1,3-benzodioxol-5-yl)-2-methyl-5-(piperidinosulfonyl)-3-furamide	--	C18 H20 N2 O6 S	392.108	10.4886	9.964	393.116	9.10546e+07	9.55743e+07	9.9961e+07	1.02331e+08	9.50787e+07	95457644	9.37531e+07	1.09353e+08	1.08521e+08	1.18502e+08	1.08104e+08	1.10174e+08	1.3773e+08	1.3178e+08	1.2386e+08	1.35791e+08	1.3335e+08	131310930	1.09083e+08	1.12071e+08	111249928	1.17564e+08	1.22918e+08	1.11162e+08	9.85954e+07	9.46914e+07	9.50886e+07	9.87113e+07	9.42473e+07	9.68688e+07	6.69069e+07	6.28792e+07	6.10705e+07	6.77718e+07	6.30192e+07	6.09124e+07	7.98057e+07	9.22936e+07	1.06729e+08	1.02569e+08	1.07819e+08	--
Com_1057_pos	--	9,17-Octadecadiene-12,14-diyne-1,11,16-triol	C18 H26 O3	290.188	0.774298	11.949	291.195	4.96497e+07	5.14912e+07	5.41792e+07	5.19334e+07	5.22492e+07	5.12639e+07	4.58083e+07	4.86679e+07	5.04908e+07	5.00696e+07	5.03763e+07	5.24262e+07	6.06789e+07	5.97085e+07	6.152e+07	6.24135e+07	6.10933e+07	6.15458e+07	7.43056e+07	7.86392e+07	7.66035e+07	8.36208e+07	8.07569e+07	8.24932e+07	5.24923e+07	5.40904e+07	5.32761e+07	5.25611e+07	5.21342e+07	5.25101e+07	4.10253e+07	4.22794e+07	3.96348e+07	4.30987e+07	4.28533e+07	3.98232e+07	5.37306e+07	5.30028e+07	5.6296e+07	5.30859e+07	5.04305e+07	--
Com_745_pos	--	pteroside A	C21 H30 O8	410.193	3.77363	8.582	411.2	4.01085e+07	4.16126e+07	4.08805e+07	4.33248e+07	4.24196e+07	4.30383e+07	4.76773e+07	5.66993e+07	5.6515e+07	6.25259e+07	5.81799e+07	5.66272e+07	4.91844e+07	4.92726e+07	4.75608e+07	4.96747e+07	5.05425e+07	5.10411e+07	3.99054e+07	4.0159e+07	3.73237e+07	4.07052e+07	4.07625e+07	4.09659e+07	7.10284e+07	7.2283e+07	6.75621e+07	6.99027e+07	6.61957e+07	7.32447e+07	1.13961e+08	1.15782e+08	1.15653e+08	1.20289e+08	2.12859e+06	116597076	5.29487e+07	6.15754e+07	6.80754e+07	6.37912e+07	6.74939e+07	Organooxygen compounds
Com_11867_pos	methyl 2-[(2-acetyl-3-oxo-1-butenyl)amino]acetate	--	C9 H13 N O4	199.085	0.261718	5.902	200.092	2.76724e+06	3.04449e+06	2.95698e+06	2.05914e+06	2.8837e+06	2.87731e+06	2.20372e+06	3.18878e+06	2.97796e+06	2.9314e+06	2.78359e+06	3.06198e+06	2.38079e+06	2.45046e+06	2.5729e+06	2.61569e+06	2.4143e+06	2.55128e+06	2.80283e+06	2.67457e+06	2.69441e+06	2.50695e+06	2.65824e+06	2.63438e+06	2.68772e+06	2.2028e+06	2.43564e+06	2.4309e+06	2.61913e+06	2.69521e+06	3.07483e+06	2.93268e+06	2.87333e+06	3.01981e+06	2.98509e+06	2.63729e+06	2.63931e+06	2.90194e+06	2.83922e+06	2.71109e+06	2.77538e+06	--
Com_862_pos	--	Geranylacetone	C13 H22 O	194.167	0.384597	10.214	195.174	3.74086e+07	3.95535e+07	3.70379e+07	3.75102e+07	3.64279e+07	3.81383e+07	7.61404e+07	8.3255e+07	8.18352e+07	8.63116e+07	7.84767e+07	8.63233e+07	3.10195e+07	2.95887e+07	2.95846e+07	3.06909e+07	3.03885e+07	3.08859e+07	3.25896e+07	3.08835e+07	2.92813e+07	3.13008e+07	3.21492e+07	3.19065e+07	2.33097e+07	2.29215e+07	2.29258e+07	2.40134e+07	2.28852e+07	2.36289e+07	7.96078e+07	7.45723e+07	7.48291e+07	7.67049e+07	7.93837e+07	7.89979e+07	5.0493e+07	4.99067e+07	4.67876e+07	4.51083e+07	4.32423e+07	Prenol lipids
Com_10214_pos	--	Gly-Tyr	C11 H14 N2 O4	238.095	2.7171	1.27	239.102	3.58317e+06	3.51602e+06	3.61669e+06	3.45642e+06	3.92008e+06	3.23897e+06	1.76158e+06	2.52884e+06	523805	2.67339e+06	2.36774e+06	2.48269e+06	3.64943e+06	3.70239e+06	3.0955e+06	3.87569e+06	3.04794e+06	3.23099e+06	3.30022e+06	2.34834e+06	2.71217e+06	2.93199e+06	3251013	3.0365e+06	1.61473e+06	1.60568e+06	1.28696e+06	2.43872e+06	1.33593e+06	1.3592e+06	1.42237e+06	1.06728e+06	1.13739e+06	1.18737e+06	1.16901e+06	413833	3.21231e+06	2.15047e+06	3.22188e+06	2.3243e+06	2.64767e+06	Carboxylic acids and derivatives
Com_202_pos	PMeOH (18:3-22:6)	--	C44 H69 O8 P	773.493	22498.7	14.848	774.5	2.53082e+08	2.64612e+08	1.17612e+07	2.44985e+08	2.52459e+08	2.45662e+08	3.14106e+08	2.59655e+08	3.57798e+08	3.19557e+08	3.07505e+08	3.37347e+08	2.05768e+08	1.99487e+08	1.57413e+08	1.93822e+08	1.87601e+08	1.92022e+08	2.16758e+08	1.99648e+08	1.77648e+08	2.17706e+08	2.17507e+08	224600315	5.93819e+07	6.61789e+07	8.78918e+07	7.80791e+07	8.47184e+07	8.59022e+07	1.69086e+08	1.59606e+08	1.53974e+08	1.67761e+08	1.58123e+08	1.59047e+08	1.99607e+08	1.4813e+08	1.35202e+08	1.4078e+08	1.48535e+08	--
Com_10509_pos	3-O-Acetyl-1α-hydroxytrametenolic acid	--	C32 H50 O5	514.366	0.360249	14.895	515.373	1.544e+06	1.45369e+06	1.67268e+06	1.67194e+06	1.93109e+06	1.67404e+06	1.65097e+06	1.57552e+06	1.77488e+06	2.35261e+06	1.837e+06	2.08631e+06	1.68255e+06	1.534e+06	1.84073e+06	3.25543e+06	1.65181e+06	1.61083e+06	1.77377e+06	1.83925e+06	1.41342e+06	1.46232e+06	1.97548e+06	1.76945e+06	4.12915e+06	3.7723e+06	4.20202e+06	4.23177e+06	3.61788e+06	3.86244e+06	4.45618e+06	3.47752e+06	4.09909e+06	3.94587e+06	3.69075e+06	4.01452e+06	1.84204e+06	2.05438e+06	2.02467e+06	1.96337e+06	1.80437e+06	--
Com_1380_pos	Norfloxacin	--	C16 H18 F N3 O3	319.138	14.0391	1.218	320.145	4.72982e+07	4.69973e+07	4.33668e+07	4.73218e+07	4.51485e+07	4.38585e+07	2.49062e+07	2.84301e+07	2.85066e+07	2.92684e+07	3.00367e+07	3.08291e+07	4.14163e+07	4.56553e+07	4.24273e+07	4.54431e+07	4.5081e+07	4.27308e+07	4.50601e+07	4.38464e+07	4.75907e+07	4.47872e+07	3.34386e+07	4.63875e+07	4.76731e+07	4.94158e+07	4.45384e+07	4.67781e+07	3.93435e+07	4.47603e+07	2.49594e+07	1.96244e+07	1.94718e+07	2.3689e+07	1.98333e+07	2.04044e+07	2.90555e+07	3.72609e+07	3.29388e+07	3.86074e+07	3.90341e+07	Quinolines and derivatives
Com_297_pos	3,4-Methylenedioxy-α-pyrrolidinopropiophenone	--	C14 H17 N O3	247.121	0.471818	6.853	248.128	2.75636e+07	2.79286e+07	2.61571e+07	2.56633e+07	2.79879e+07	2.87466e+07	1.14463e+07	1.3201e+07	1.26151e+07	1.36419e+07	1.30275e+07	1.22756e+07	6.31165e+07	6.30327e+07	5.92584e+07	6.26977e+07	6.37772e+07	6.34469e+07	2.6198e+07	2.58431e+07	2.52241e+07	2.73399e+07	2.63535e+07	2.6084e+07	2.52826e+08	2.59287e+08	2.54631e+08	2.63493e+08	2.54887e+08	2.67297e+08	1.50913e+08	1.484e+08	1.39211e+08	1.51158e+08	1.39875e+08	1.47601e+08	1.01752e+08	9.9442e+07	9.44942e+07	9.26421e+07	9.02478e+07	--
Com_2130_pos	Estrone	--	C18 H22 O2	292.14	81350.3	9.693	293.147	1.96658e+07	1.90222e+07	2.10423e+07	1.96904e+07	2.16444e+07	2.06318e+07	2.69025e+07	3.32494e+07	3.27687e+07	3.43963e+07	2.97441e+07	3.07442e+07	2.18013e+07	2.41361e+07	2.02726e+07	2.51845e+07	2.5301e+07	2.39538e+07	3.31335e+07	3.5494e+07	3.27775e+07	3.60562e+07	3.53937e+07	3.68754e+07	8.16962e+06	8.9431e+06	7.19558e+06	8.21798e+06	8.58442e+06	7.54352e+06	6.85113e+06	9.96158e+06	5.62111e+06	9.28631e+06	8.27102e+06	8.53344e+06	1.74507e+07	1.76114e+07	2.31699e+07	2.18787e+07	2.31531e+07	Steroids and steroid derivatives
Com_18904_pos	--	3-Indolepropionic acid	C11 H11 N O2	189.079	0.483438	9.395	190.086	423474	296517	386179	341547	400571	306275	329433	409392	366540	462714	358888	469993	471675	329289	320304	374224	474089	383914	366302	443826	287095	397024	295530	390530	314931	422908	264936	251560	387953	341610	639454	585914	585489	596111	690631	937535	376168	497931	587417	520379	422449	Indoles and derivatives
Com_17024_pos	(+)-Biotin N-hydroxysuccinimide ester	--	C14 H19 N3 O5 S	341.11	16.2657	1.193	342.117	685086	844968	795703	783095	589110	710862	198381	282380	503193	254301	402612	391090	1.40408e+06	1.04392e+06	1.02203e+06	1.18683e+06	1.22077e+06	842018	213253	204075	199911	209878	196619	250277	1.19516e+06	1.18293e+06	1.16424e+06	1.46384e+06	1.02739e+06	1.2115e+06	212236	189734	200685	213319	198089	193791	711138	769463	645617	793163	791802	--
Com_6127_pos	2-Chloroadenosine	--	C10 H12 Cl N5 O4	301.062	14.145	3.322	302.069	6.58822e+06	6.69815e+06	6.8524e+06	5.9764e+06	6.47334e+06	6.65094e+06	5.9666e+06	6.99715e+06	6.06889e+06	6.58723e+06	6.64133e+06	6.68384e+06	6.12732e+06	6.59576e+06	6.55608e+06	7.17166e+06	6.85262e+06	6.86705e+06	4.45136e+06	5.23547e+06	4.71362e+06	4.5165e+06	4.89105e+06	5.26957e+06	2.22669e+06	8.51804e+06	7.95295e+06	8.12848e+06	8.43135e+06	8.91099e+06	8.70901e+06	7.83409e+06	8.08327e+06	7.94266e+06	7.80841e+06	8.62644e+06	7.52362e+06	6.95409e+06	7.75465e+06	5.95115e+06	7.95326e+06	--
Com_2268_pos	--	Furanodiene	C15 H20 O	216.151	0.394446	13.226	217.158	1.76161e+07	2.21335e+07	2.06798e+07	1.9389e+07	2.2065e+07	2.23672e+07	1.86664e+07	2.2006e+07	1.88972e+07	1.98573e+07	2.38725e+07	2.30302e+07	2.02008e+07	2.26253e+07	2.26255e+07	2.31729e+07	1.63236e+07	2.3099e+07	3.04354e+07	2.84662e+07	2.62164e+07	3.06058e+07	2.00897e+07	2.05216e+07	1.88134e+07	1.89684e+07	1.86939e+07	2.01887e+07	1.81719e+07	1.99574e+07	2.03019e+07	1.83111e+07	1.88505e+07	1.96705e+07	1.84835e+07	1.96502e+07	2.57934e+07	2.0028e+07	1.8301e+07	2.24317e+07	2.40959e+07	Prenol lipids
Com_13757_pos	Dehydronuciferin	--	C19 H19 N O2	293.147	19.1756	5.137	294.154	1.36162e+06	1.64381e+06	1.23003e+06	1.20426e+06	1.20697e+06	1.24532e+06	886094	1.06368e+06	1.11118e+06	1.14298e+06	968149	1.07262e+06	1.63252e+06	1.45701e+06	1.55745e+06	1.38914e+06	1.43311e+06	1.64295e+06	1.29354e+06	1.09531e+06	989809	1.01271e+06	1.03073e+06	1.16648e+06	1.65238e+06	1.7534e+06	2.01338e+06	1.72909e+06	1.74388e+06	1.67417e+06	1.93354e+06	1.98968e+06	1.84027e+06	1.96134e+06	1.86871e+06	1.9027e+06	1.96712e+06	1.66028e+06	1.35343e+06	1.61438e+06	1.58586e+06	--
Com_1371_pos	N-[2-chloro-6-(trifluoromethoxy)phenyl]-2,2-dimethylpropanamide	--	C12 H13 Cl F3 N O2	295.058	0.850665	1.248	296.066	4.78158e+07	4.76136e+07	4.32011e+07	4.40966e+07	4.1622e+07	4.67204e+07	2.83051e+07	3.42735e+07	3.33683e+07	3.25435e+07	3.53432e+07	3.51392e+07	4.26071e+07	4.08746e+07	3.96855e+07	4.92631e+07	4.52448e+07	4.63106e+07	4.56315e+07	4.13054e+07	3.92196e+07	3.93401e+07	4.17747e+07	4.36408e+07	1.66674e+07	1.53744e+07	1.66875e+07	1.65908e+07	2.97053e+07	1.55037e+07	5.93514e+06	6.88987e+06	5.82403e+06	7.17014e+06	5.95037e+06	6.71457e+06	3.29467e+07	2.84149e+07	2.88325e+07	2.91757e+07	2.43422e+07	--
Com_3257_pos	2-({2-oxo-2-[(2-oxo-3-azepanyl)amino]ethyl}sulfanyl)acetic acid	--	C10 H16 N2 O4 S	260.087	16.118	2.14	261.095	9.47249e+06	1.01005e+07	1.02522e+07	9.46485e+06	1.02879e+07	1.07866e+07	1.17977e+07	1.3931e+07	1.26308e+07	1.35875e+07	1.29173e+07	1.30205e+07	1.0934e+07	1.04473e+07	1.05005e+07	1.33801e+07	1.07049e+07	1.13479e+07	1.36496e+07	1.27156e+07	1.35159e+07	1.47881e+07	1.61729e+07	1.33427e+07	1.25346e+07	1.23507e+07	1.15512e+07	1.17291e+07	1.1318e+07	1.23882e+07	2.29672e+07	23099189	1.97214e+07	2.0902e+07	1.83319e+07	1.99668e+07	1.24425e+07	1.45017e+07	1.49402e+07	1.39848e+07	1.37368e+07	--
Com_6314_pos	TMK	--	C15 H30 N4 O5 S	188.116	502593	2.106	189.124	7.27105e+06	6.87461e+06	7.43456e+06	6.75903e+06	6.77959e+06	7.51285e+06	5.59647e+06	6.55063e+06	5.04054e+06	6.35171e+06	5.43863e+06	6.19602e+06	7.15931e+06	6.84317e+06	6.81938e+06	6.48749e+06	6.31629e+06	6.74252e+06	4.5365e+06	3.46757e+06	3.28204e+06	3.57416e+06	3.81674e+06	3.82609e+06	8.67117e+06	7.90938e+06	8.52768e+06	9.2218e+06	7.24553e+06	8.13176e+06	4.66992e+06	4.35622e+06	4.37776e+06	4.36753e+06	3.80169e+06	3.93952e+06	7.2139e+06	6.00803e+06	5.63539e+06	6.18567e+06	6.01572e+06	--
Com_4465_pos	Sophocarpine	--	C15 H22 N2 O	104.107	577100	1.333	105.114	5.96507e+06	5.50166e+06	6.0113e+06	5.85038e+06	6.6561e+06	4.49056e+06	992492	1.28486e+06	967065	805359	932934	859157	1.30203e+07	1.41285e+07	1.28619e+07	1.46919e+07	1.43686e+07	1.2999e+07	788303	774060	605654	859390	647850	566772	1.40513e+07	1.38848e+07	1.4026e+07	1.40493e+07	1.20921e+07	1.28919e+07	624066	349652	610534	467251	462084	407376	2.88308e+06	5.42393e+06	3.28978e+06	4.61702e+06	6.10912e+06	--
Com_3399_pos	(5E)-7-methylidene-10-oxo-4-(propan-2-yl)undec-5-enoic acid	--	C15 H24 O3	252.172	0.375251	13.218	253.18	1.14837e+07	1.23215e+07	1.14624e+07	1.33179e+07	1.27703e+07	1.35328e+07	1.0737e+07	1.4118e+07	1.43979e+07	1.6061e+07	1.33433e+07	1.52763e+07	1.55588e+07	1.3132e+07	1.3972e+07	1.71667e+07	1.60187e+07	1.4673e+07	2.25689e+07	2.0339e+07	1.86082e+07	2.18349e+07	2.199e+07	1.82664e+07	1.49115e+07	1.13582e+07	1.38498e+07	1.21772e+07	1.38728e+07	1.14423e+07	1.4635e+07	1.35454e+07	1.30606e+07	1.48999e+07	1.19624e+07	1.23914e+07	1.51421e+07	1.36828e+07	1.42673e+07	1.46695e+07	1.2467e+07	--
Com_8856_pos	5-[(10Z)-14-(3,5-dihydroxyphenyl)tetradec-10-en-1-yl]benzene-1,3-diol	--	C26 H36 O4	412.259	6.33004	13.925	413.266	1.62986e+06	1.93478e+06	1.6997e+06	1.97388e+06	1.8638e+06	2.15875e+06	885521	1.20078e+06	880858	922235	1.03587e+06	1.0012e+06	1.44891e+06	1.35578e+06	1.22451e+06	1.40237e+06	1.3137e+06	1.4256e+06	798040	839256	880980	857059	882861	813812	560068	493650	533542	427384	5.53227e+06	469833	312287	192368	182209	287493	280862	371388	1.02203e+06	1.23945e+06	797484	725368	545008	--
Com_18095_pos	--	Momordin Ic	C41 H64 O13	764.433	2.7368	15.042	765.44	542863	321413	429030	472097	602791	483504	343266	741270	838600	375818	719129	579192	605270	816811	567550	796408	934555	942618	869768	451514	278793	681083	220654	560096	752841	1.082e+06	1.12685e+06	800695	927688	1.10977e+06	276414	888659	1.21032e+06	1.00149e+06	436994	659334	372249	705726	722984	703075	774977	--
Com_7608_pos	Isoquercitrin	--	C21 H20 O12	464.096	0.396298	7.07	465.103	4.67604e+06	4.57327e+06	5.23307e+06	5.55202e+06	4.36018e+06	4.55158e+06	3.2126e+06	3.36216e+06	3.12844e+06	3.38015e+06	3.7929e+06	3.4052e+06	6.73693e+06	4.61268e+06	2.27391e+06	2.85353e+06	3.1381e+06	2.68137e+06	2.16765e+06	2.05997e+06	2.21892e+06	2.23048e+06	3.70074e+06	2.24093e+06	2.21772e+06	1.96751e+06	1.84508e+06	3.13764e+06	1.75635e+06	4.35555e+06	4.12113e+06	2.63034e+06	5.25814e+06	7.6342e+06	2.66805e+06	2.47038e+06	2.32455e+06	2.86317e+06	2.12659e+06	2.73852e+06	2.68542e+06	Flavonoids
Com_901_pos	Columbianadin	--	C19 H20 O5	328.131	0.0190777	8.925	329.138	5.83721e+07	6.05194e+07	5.75442e+07	5.70066e+07	5.87672e+07	6.4953e+07	6.43265e+07	7.00979e+07	6.62286e+07	7.38855e+07	6.90262e+07	7.40838e+07	5.6593e+07	5.12942e+07	5.29409e+07	5.37218e+07	5.21371e+07	5.39543e+07	5.08156e+07	5.12534e+07	4.84464e+07	5.14922e+07	5.24146e+07	5.12886e+07	4.55116e+07	4.18726e+07	4.03203e+07	4.02224e+07	4.11965e+07	4.4384e+07	8.61625e+07	8.41807e+07	8.12821e+07	8.79322e+07	8.14297e+07	8.41452e+07	7.10001e+07	6.50188e+07	5.80545e+07	5.43547e+07	5.30036e+07	--
Com_9378_pos	1-Methyladenine	--	C6 H7 N5	149.07	1.30661	8.284	150.077	3.38625e+06	3.8917e+06	3.21647e+06	3.60535e+06	3.433e+06	3.76914e+06	3.45845e+06	3.42687e+06	3.38403e+06	3.76468e+06	3.80122e+06	3.71958e+06	3.50117e+06	3.63789e+06	3.45287e+06	3.81506e+06	3.46328e+06	3.7711e+06	3.52769e+06	3.0576e+06	3.05084e+06	3.56747e+06	3.53904e+06	3.8498e+06	3.79537e+06	3.7993e+06	3.97088e+06	4.12844e+06	3.7418e+06	4.65834e+06	4.59e+06	5.46496e+06	3.97979e+06	4.55495e+06	4.0815e+06	4.86397e+06	3.87873e+06	3.76471e+06	3.35348e+06	4.39446e+06	3.06114e+06	Imidazopyrimidines
Com_10994_pos	--	N', N''-p-Coumaroyl, Feruloylspermidine	C26 H33 N3 O5	467.241	2.29251	15.091	468.248	2.40019e+06	2.13086e+06	2.05039e+06	1.97442e+06	2.50783e+06	2.53377e+06	3.01614e+06	3.5138e+06	3.05806e+06	3.88085e+06	3.02462e+06	3.55822e+06	3.12618e+06	3.10664e+06	2.9591e+06	2.80269e+06	2.96355e+06	3.23898e+06	2.47974e+06	2.22309e+06	2.14198e+06	2.40937e+06	2.4806e+06	2.64966e+06	2.27035e+06	2.6871e+06	1.96792e+06	1.90324e+06	2.36694e+06	2.02055e+06	3.98294e+06	3.37044e+06	3.68702e+06	3.49101e+06	3.65849e+06	3.90564e+06	2.18482e+06	2.9158e+06	1.85782e+06	1.81426e+06	2.47076e+06	--
Com_882_pos	Palmitic Acid	--	C16 H32 O2	273.267	66447.7	11.626	274.274	2.44571e+07	2.7926e+07	2.87107e+07	2.92892e+07	2.95244e+07	2.76671e+07	3.66127e+07	4.39598e+07	4.29089e+07	4.82227e+07	4.11912e+07	4.34822e+07	8.70881e+07	8.72345e+07	8.64401e+07	9.27053e+07	8.4233e+07	9.1133e+07	8.79706e+07	8.83407e+07	8.24197e+07	9.27489e+07	8.85073e+07	8.82946e+07	7.40245e+07	7.74014e+07	7.3362e+07	7.68428e+07	8.63955e+07	7.8486e+07	7.42089e+07	7.52177e+07	7.34358e+07	7.32265e+07	7.03048e+07	7.36916e+07	4.77534e+07	5.8023e+07	6.37028e+07	6.54945e+07	5.84871e+07	Fatty Acyls
Com_510_pos	--	2-Methylpentanedioic acid	C6 H10 O4	146.058	0.487478	1.406	147.065	7.92236e+07	8.23185e+07	7.73292e+07	7.93096e+07	7.8137e+07	8.38142e+07	1.25204e+08	1.4961e+08	1.49052e+08	1.55134e+08	1.44915e+08	1.44076e+08	9.91443e+07	9.63694e+07	9.60056e+07	9.08695e+07	9.93509e+07	9.65824e+07	1.61111e+08	1.5228e+08	1.42078e+08	161243358	1.57456e+08	1.5924e+08	4.10329e+07	4.32516e+07	3.9293e+07	4.54457e+07	4.00453e+07	3.98493e+07	1.11819e+08	1.10245e+08	1.13875e+08	1.22937e+08	1.15417e+08	1.12804e+08	1.18102e+08	1.05146e+08	1.13897e+08	1.10508e+08	1.09213e+08	Fatty Acyls
Com_6750_pos	2-morpholinophenyl 1-methyl-1H-imidazole-4-sulfonate	--	C14 H17 N3 O4 S	323.098	11.2134	7.989	324.105	4.66212e+06	4.653e+06	4.59016e+06	3.88653e+06	4.70276e+06	3.43951e+06	3.50949e+06	5.31619e+06	5.27646e+06	5.23694e+06	6.04572e+06	5.28864e+06	5.60981e+06	6.22262e+06	4.81512e+06	6.44898e+06	5.06923e+06	5.30462e+06	5.06671e+06	5.34711e+06	5.27923e+06	4.82066e+06	5.61288e+06	5.70157e+06	6.61117e+06	7.79355e+06	8.00839e+06	7.81702e+06	7.5798e+06	8.32445e+06	8.73803e+06	8.23199e+06	8.56403e+06	8.96737e+06	7.96738e+06	6.52636e+06	5.3337e+06	7.26284e+06	4.87755e+06	5.94563e+06	6.61745e+06	--
Com_1021_pos	Vindoline	--	C25 H32 N2 O6	456.234	16.5779	10.453	457.241	2.19632e+07	2.68799e+07	2.53798e+07	2.87813e+07	2.37703e+07	2.38351e+07	1.83175e+07	2.10706e+07	2.18035e+07	2.25916e+07	1.93621e+07	1.79063e+07	4.44485e+07	5.01658e+07	4.84864e+07	4.84959e+07	4.95092e+07	4.86868e+07	7.84039e+07	7.5986e+07	7.66682e+07	8.79629e+07	8.41664e+07	8.05382e+07	5.44445e+07	6.10288e+07	5.86792e+07	5.17274e+07	4.94853e+07	5.62361e+07	6.72454e+07	6.56536e+07	6.60315e+07	7.51818e+07	7.12321e+07	6.60581e+07	4.16526e+07	4.91381e+07	5.26285e+07	5.5208e+07	5.43799e+07	--
Com_16618_pos	--	Raceanisodamine	C17 H23 N O4	305.163	0.104154	10.041	306.17	859405	1.14979e+06	903813	765596	877719	808511	747096	636182	585267	547030	592124	503293	1.09726e+06	1.06347e+06	922597	1.28387e+06	940829	905447	1.08242e+06	1.07755e+06	863422	1.32993e+06	878292	1.23181e+06	1.18634e+06	1.50198e+06	1.32894e+06	1.62337e+06	1.40028e+06	1.45343e+06	883336	983678	1.01918e+06	879728	943589	1.10082e+06	914644	1.04846e+06	1.09992e+06	856728	1.0164e+06	--
Com_12150_pos	Telocinobufagin	--	C24 H34 O5	402.24	0.880538	13.809	403.247	2.38491e+06	2.68799e+06	2.78421e+06	1.93957e+06	1.70468e+06	2475680	1.57434e+06	1.58741e+06	2.28978e+06	1.7835e+06	1.80194e+06	1.43849e+06	2.37518e+06	2.01553e+06	2.00911e+06	2.17865e+06	1.55597e+06	1.99821e+06	2.09443e+06	1.42932e+06	1.79185e+06	2.36886e+06	1.82265e+06	1.50768e+06	1.37146e+06	1.90303e+06	1.99954e+06	2.1246e+06	2.08508e+06	2.08082e+06	2.50627e+06	2.50396e+06	1.86559e+06	1.93341e+06	2.41673e+06	2.16052e+06	2.54963e+06	2.03898e+06	1.97693e+06	2.09428e+06	1.84782e+06	--
Com_19302_pos	--	Shionone	C30 H50 O	426.386	0.0145877	14.782	427.393	84738.9	89370.8	98912.8	94735.2	99370.9	91211.5	81028	99390.3	92212.5	105896	140265	94497.6	95160.1	104482	97822	108972	88697.3	102176	99115.6	106652	92758.4	99630.6	114313	104620	670177	725160	568714	601168	589450	695859	697538	697758	611595	733095	628268	744409	287568	253976	314066	193927	126734	--
Com_15876_pos	Cyclo(Leu-Pro)	--	C11 H18 N2 O2	210.141	18.7125	11.156	211.148	1.2199e+06	1.27132e+06	1.17615e+06	1.20745e+06	1.35269e+06	1.19583e+06	1.41767e+06	1.31856e+06	1.32992e+06	1.35499e+06	1.44613e+06	1.33446e+06	1.36096e+06	1.28258e+06	988998	1.45896e+06	1.17933e+06	1.41541e+06	1.4351e+06	1.00777e+06	1.10266e+06	1.22196e+06	1.37974e+06	1.34296e+06	1.0777e+06	1.1854e+06	949336	1.07033e+06	1.1279e+06	1.07627e+06	978204	1.44446e+06	978528	1.0354e+06	1.17523e+06	1.18458e+06	1.3986e+06	1.25917e+06	1.15158e+06	1.29168e+06	1.2264e+06	Carboxylic acids and derivatives
Com_7540_pos	N-Cyclohexylformamide	--	C7 H13 N O	127.1	0.755029	15.008	128.107	4.80113e+06	6.2989e+06	4.80746e+06	5.20216e+06	5.315e+06	5.25353e+06	4.95185e+06	5.66612e+06	5.27164e+06	5.86184e+06	5.60128e+06	5.83055e+06	5.30285e+06	5.31472e+06	5.34648e+06	5.77327e+06	5.67343e+06	5.563e+06	7.52829e+06	7.57296e+06	6.41676e+06	7.204e+06	7.58605e+06	7.48206e+06	3.26052e+06	4.13037e+06	3.27839e+06	3.72816e+06	4.2927e+06	3.33166e+06	4.88096e+06	5.43359e+06	5.19879e+06	5.02209e+06	5.13884e+06	5.55983e+06	4.92982e+06	5.2701e+06	4.26769e+06	4.41249e+06	4.41426e+06	Benzene and substituted derivatives
Com_5284_pos	--	N'-Formylkynurenine	C11 H12 N2 O4	236.079	1.6387	5.382	237.087	161736	263234	242741	259907	223839	217732	188934	216461	227577	513035	198287	176246	408269	661809	370181	486526	401134	588553	287275	325357	379231	324978	365663	364592	1.14737e+07	773296	559481	558535	6.85476e+06	5.49197e+06	466995	362832	392676	411068	373243	351081	195020	336521	369326	362113	329266	Benzene and substituted derivatives
Com_3290_pos	Methanandamide	--	C23 H39 N O2	339.314	60848.4	15.536	362.303	1.05283e+06	790331	927372	863585	1.11531e+06	1.10508e+06	425207	550396	387389	378770	295035	481165	453478	713259	2.0463e+07	564434	537191	469022	1.25072e+06	997280	868274	855166	941183	1.12193e+06	546035	731405	596345	574548	727494	468727	896952	673391	781340	696141	603496	645651	413558	340167	379823	307503	476429	--
Com_10241_pos	--	S-ribosyl-L-homocysteine	C9 H17 N O6 S	267.078	0.0439423	1.357	268.085	2.28743e+06	1.81882e+06	2.68478e+06	2.37296e+06	2.36998e+06	2.40177e+06	2.49732e+06	3.80398e+06	3.14266e+06	3.16785e+06	3.3528e+06	3.41037e+06	3.08072e+06	2.96081e+06	2.75785e+06	3.18846e+06	3.23068e+06	3.32324e+06	2.9856e+06	2.21198e+06	3.04775e+06	2.85933e+06	2.6876e+06	3.11896e+06	2.07478e+06	2.39535e+06	2.42944e+06	2.62303e+06	2.2909e+06	2.28337e+06	2.80596e+06	2.57899e+06	2.64013e+06	2.90512e+06	2.81646e+06	3.08664e+06	3.47928e+06	3.03957e+06	3.71057e+06	3.14998e+06	3.47703e+06	--
Com_9109_pos	--	2-Ethyl-3-hydroxy-4H-pyran-4-one	C7 H8 O3	140.047	0.399036	3.834	141.055	3.2805e+06	3.44586e+06	3.13327e+06	3.30222e+06	3.10894e+06	3.52793e+06	2.60973e+06	3.00181e+06	3.0623e+06	2.80986e+06	3.21571e+06	3.04068e+06	3.64711e+06	3.79202e+06	2.8633e+06	3.91667e+06	3.5959e+06	3.43994e+06	4.21833e+06	4.10417e+06	3.90021e+06	4.29291e+06	4.33485e+06	4.24784e+06	3.97086e+06	3.76e+06	3.8911e+06	3.85179e+06	3.4498e+06	3.59684e+06	4.7243e+06	4.38275e+06	4.47617e+06	4.20601e+06	4.73721e+06	4.54116e+06	4.19054e+06	3.95253e+06	3.41878e+06	3.24689e+06	3.21926e+06	--
Com_12420_pos	N2-tetrahydrofuran-2-ylmethyl-4-(4-fluorophenyl)-1,3-thiazol-2-amine	--	C14 H15 F N2 O S	278.094	19.9133	9.432	279.102	1.67167e+06	1.82318e+06	1.68667e+06	1.48735e+06	2.09221e+06	1.64637e+06	1.88031e+06	2.09272e+06	1.92598e+06	2.37598e+06	1.50135e+06	1.55848e+06	1.68281e+06	1.70928e+06	1.92136e+06	1.76994e+06	2.09919e+06	1.92077e+06	2.07301e+06	1.90403e+06	3.00554e+06	2.56453e+06	2.45724e+06	1.84983e+06	1.46494e+06	1.53493e+06	876006	1.69508e+06	1.24031e+06	1.19287e+06	1.85849e+06	1.68473e+06	1.40742e+06	2.09644e+06	1.44132e+06	1.69293e+06	2.44672e+06	1.47043e+06	1.56029e+06	1.26819e+06	1.82372e+06	--
Com_7899_pos	4-Hydroxybenzophenone	--	C13 H10 O2	198.068	0.300705	9.264	199.075	5.49192e+06	3.90767e+06	3.77029e+06	4.56441e+06	5.09784e+06	4.12307e+06	3.55966e+06	4.59892e+06	5.43766e+06	4.4366e+06	4.34487e+06	4.21018e+06	4.25398e+06	5.61724e+06	4.69911e+06	4.48658e+06	4.37831e+06	3.89992e+06	3.66007e+06	3.58953e+06	3.97298e+06	3.58131e+06	4.04272e+06	3.32607e+06	4.47256e+06	4.10851e+06	4.58399e+06	4.66915e+06	4.2263e+06	5.0407e+06	4.94819e+06	5.13849e+06	5.03237e+06	5.32245e+06	4.81176e+06	4.98706e+06	3.80626e+06	4.2103e+06	3.72096e+06	4.18513e+06	4.34631e+06	--
Com_2871_pos	1-(4-hydroxyphenyl)propane-1,2-diol	--	C9 H12 O3	190.063	130799	7.741	191.07	2.06949e+07	2.04212e+07	2.03022e+07	2.0809e+07	1.94862e+07	1.9447e+07	1.73146e+07	2.06265e+07	1.62427e+07	2.39304e+07	1.77095e+07	1.80624e+07	1.6269e+07	2.04906e+07	1.58431e+07	1.86821e+07	1.91572e+07	1.58754e+07	1.77632e+07	1.4266e+07	1.70621e+07	1.86653e+07	1.95792e+07	14813037	1.41275e+07	1.43917e+07	1.6662e+07	1.40896e+07	1.64887e+07	1.63591e+07	1.92876e+07	1.6325e+07	1.57532e+07	1.83737e+07	1.6118e+07	1.91083e+07	1.88448e+07	1.82778e+07	1.69721e+07	1.5005e+07	1.65449e+07	--
Com_4293_pos	(2E)-3-(3,4-dimethoxyphenyl)prop-2-enoic acid	--	C11 H12 O4	190.063	86557.5	9.404	191.071	1.20769e+07	1.19727e+07	1.15419e+07	1.03903e+07	1.15488e+07	1.18487e+07	8.97634e+06	1.0491e+07	1.22973e+07	1.22706e+07	1.2956e+07	8.93803e+06	1.25352e+07	1.19776e+07	1.07759e+07	1.2812e+07	1.10745e+07	1.16934e+07	8.04021e+06	1.17465e+07	9.45327e+06	11648124	1.21747e+07	9.66934e+06	1.48633e+07	1.50148e+07	9.00577e+06	5.24391e+06	8.09435e+06	7.84775e+06	1.68877e+07	1.62325e+07	1.42666e+07	1.32694e+07	1.47903e+07	1.55165e+07	8.77968e+06	1.17489e+07	1.45866e+07	8.06004e+06	8.06632e+06	Cinnamic acids and derivatives
Com_2550_pos	--	(5-L-Glutamyl)-L-amino acid	C8 H14 N2 O5	218.09	0.190508	1.219	219.097	5.53466e+06	4.3505e+06	4.65405e+06	5.09748e+06	4.6147e+06	6.58882e+06	7.4103e+06	8.21006e+06	8.03603e+06	1.04369e+07	9.21412e+06	9.26983e+06	5.80007e+06	4.77576e+06	4.03826e+06	4.24103e+06	5.98238e+06	5.84007e+06	3.12285e+07	3.00218e+07	2.77236e+07	3.0199e+07	2.82686e+07	3.15406e+07	4.23596e+06	4.56651e+06	3.94649e+06	4.61717e+06	3.63812e+06	3.95051e+06	8.84328e+06	8.67152e+06	9.03946e+06	1.07357e+07	8.73517e+06	8.88053e+06	8.58097e+06	9.851e+06	9.96375e+06	9.96202e+06	8.23805e+06	--
Com_18486_pos	Cinobufotalin	--	C26 H34 O7	458.238	16.9927	10.462	459.246	159298	166116	147319	157210	185942	204940	110704	97331	147924	72658.7	29679.8	52387.1	261731	272109	222788	308577	262906	291641	250132	361116	376409	356461	346100	342226	365307	419041	1.01416e+06	383065	377124	505588	440612	515927	464710	578361	514765	432930	285528	345673	281847	345991	309882	--
Com_4916_pos	Arachidonoyl ethanolamide phosphate	--	C22 H38 N O5 P	876.484	1.05146e+06	13.261	877.491	2.63221e+06	5.18648e+06	5.12904e+06	5.93974e+06	5.09012e+06	3.9431e+06	3.4237e+06	3.02744e+06	3.51358e+06	2.83663e+06	4.65537e+06	4.89622e+06	8.28964e+06	8.62466e+06	7.87365e+06	7.77018e+06	3.06054e+06	5.72168e+06	1.28782e+07	1.28448e+07	1.1736e+07	1.45769e+07	1.3815e+07	1.31612e+07	1.06606e+07	1.11627e+07	1.10243e+07	1.09706e+07	1.12293e+07	1.02666e+07	1.29104e+07	1.35655e+07	1.22335e+07	1.33284e+07	1.19855e+07	1.18677e+07	7.24473e+06	8.93426e+06	1.04719e+07	6.06886e+06	1.07798e+07	--
Com_6141_pos	Sulforidazine	--	C21 H26 N2 O2 S2	402.15	15.7156	8.346	403.157	4.48166e+06	5.44527e+06	5.31867e+06	6.76989e+06	4.58361e+06	5.30273e+06	2.879e+06	3.60048e+06	2.80155e+06	3.76999e+06	3.02924e+06	1.4203e+06	4.26173e+06	5.0597e+06	3.31066e+06	4.18078e+06	5.11434e+06	4.07804e+06	3.97292e+06	3.94542e+06	4.13675e+06	4.83337e+06	5.01523e+06	4.7058e+06	9.41316e+06	8.68006e+06	7.21591e+06	9.51385e+06	8.35864e+06	7.64547e+06	4.97765e+06	4.47814e+06	5.37608e+06	5.1559e+06	5.07798e+06	5.21845e+06	5.23836e+06	5.2842e+06	4.98867e+06	4.09708e+06	4.82355e+06	Benzothiazines
Com_4998_pos	Sarsasapogenin	--	C27 H44 O3	416.325	10.4131	11.153	417.332	7.48018e+06	8.5312e+06	8.49632e+06	7.79166e+06	7.22247e+06	7.17641e+06	1.0011e+07	9.9496e+06	9.58576e+06	1.16197e+07	1.06618e+07	1.04372e+07	7.56051e+06	6.57902e+06	6.82867e+06	7.58063e+06	6.76976e+06	8.09224e+06	6.85109e+06	6.71317e+06	6.05269e+06	7.16453e+06	7.72854e+06	6.41339e+06	5.64477e+06	5.46551e+06	6.05044e+06	5.89306e+06	5.6418e+06	6.73518e+06	5.91878e+06	6.20461e+06	5.8552e+06	6.87172e+06	5.9222e+06	6.32891e+06	7.95658e+06	7.54135e+06	7.32697e+06	6.8846e+06	7.2428e+06	Steroids and steroid derivatives
Com_6614_pos	--	Ketoisophorone	C9 H12 O2	152.084	0.396992	8.706	153.091	4.08252e+06	3.90013e+06	3.23046e+06	3.31161e+06	3.43366e+06	3.52592e+06	3.18438e+06	4.40575e+06	4.206e+06	4.08373e+06	4.44797e+06	4.0891e+06	2.90553e+06	3.56966e+06	3.16286e+06	3.50312e+06	3.71236e+06	3.59883e+06	3.06115e+06	3.00362e+06	2.54033e+06	3.34103e+06	3.12774e+06	2.87614e+06	2.4189e+06	4.04972e+06	4.46338e+06	4.0834e+06	4.25198e+06	3.23702e+06	8.18674e+06	7.2257e+06	6.37691e+06	7.33538e+06	7.01794e+06	9.24735e+06	4.61519e+06	5.55135e+06	4.22084e+06	3.33247e+06	4.22448e+06	Carbonyl compounds
Com_14569_pos	Diacetoxyscirpenol	--	C19 H26 O7	348.157	49186.8	11.089	349.164	1.82895e+06	1.95817e+06	1.60824e+06	1.84011e+06	1.61627e+06	1.72393e+06	1.32e+06	1.42334e+06	1.80836e+06	1.45158e+06	1.38101e+06	1.67886e+06	1.28113e+06	1.41745e+06	1.68697e+06	1.36535e+06	1.26721e+06	1.42163e+06	988147	910599	1.1839e+06	858110	1.1178e+06	1.01643e+06	1.01764e+06	1.17381e+06	1.48571e+06	1.25158e+06	1.20204e+06	1.20126e+06	1.15309e+06	1.21484e+06	1.271e+06	971104	1.04646e+06	1.03286e+06	1.4248e+06	1.52774e+06	1.32392e+06	1.06089e+06	1.26978e+06	Prenol lipids
Com_8482_pos	PC (20:5e/18:3)	--	C46 H78 N O7 P	787.537	18.92	15.827	788.544	1.52395e+06	1.20635e+06	1.43708e+06	1.34653e+06	1.4821e+06	1.1142e+06	1.32879e+06	1.09437e+06	1.25022e+06	1.69768e+06	1.38152e+06	1.33409e+06	3.61264e+06	3.45538e+06	3.9471e+06	4.65813e+06	3.66344e+06	3.38493e+06	1.49344e+06	1.65913e+06	1.50675e+06	1.99463e+06	1.61906e+06	1.65866e+06	4.99649e+06	5.97398e+06	5.928e+06	6.00149e+06	5.75569e+06	5.44445e+06	5.178e+06	5.20718e+06	4.92871e+06	5.03551e+06	5.41059e+06	5.28229e+06	1.18233e+06	1.37897e+06	1.67759e+06	1.579e+06	1.88512e+06	--
Com_2161_pos	Aflatoxin G1	--	C17 H12 O7	328.058	0.0387858	7.705	329.066	2.15154e+07	2.33858e+07	23102937	2.34194e+07	2.17437e+07	2.39491e+07	2.15815e+07	2.55834e+07	2.95457e+07	4.38809e+06	2.6071e+07	2.6884e+07	2.53755e+07	2.74447e+07	2.36098e+07	2.95325e+07	2.732e+07	3.25244e+07	2.83347e+07	3.86893e+07	2.6731e+07	3.03401e+07	2.86059e+07	2.89404e+07	1.68798e+06	2.52064e+07	2.28738e+07	2.39424e+07	2.39897e+07	1.835e+06	2.99129e+07	2.8294e+07	2.61235e+07	2.80805e+07	2.83915e+07	2.91533e+07	2.02889e+07	2.6514e+07	2.88079e+07	3.39467e+07	3.39354e+07	Coumarins and derivatives
Com_8609_pos	Sinapic acid	--	C11 H12 O5	224.068	0.0155488	7.359	225.076	2.56181e+06	1.32179e+06	2.1843e+06	2.44567e+06	1.95694e+06	2.60528e+06	2.4953e+06	2.58338e+06	2.42158e+06	2.75491e+06	2.19827e+06	2.39461e+06	1.62612e+06	1.91849e+06	1.57717e+06	1.73625e+06	1.97051e+06	2.1793e+06	1.96234e+06	1.60398e+06	2.15623e+06	2.03022e+06	2.03393e+06	1.78112e+06	2.50841e+06	2.79196e+06	2.58071e+06	3.02441e+06	2.70204e+06	2.83627e+06	6.14667e+06	6.26517e+06	4.08915e+06	5.50386e+06	6.15848e+06	5.81521e+06	3.23361e+06	3.11599e+06	2.52965e+06	2.3193e+06	2.47026e+06	-
Com_14601_pos	--	Methyl Dihydrojasmonate	C13 H22 O3	226.157	0.0643978	7.517	227.164	1.29451e+06	1.30623e+06	1.19759e+06	1.08001e+06	1.22425e+06	1.25951e+06	1.44779e+06	1.6923e+06	1.58289e+06	1.39644e+06	1.50608e+06	2.08304e+06	1.42088e+06	1.19641e+06	1.39503e+06	1.22187e+06	1.4377e+06	1.26624e+06	815973	793848	704669	1.0489e+06	668800	801877	890195	1.11404e+06	751586	1.04215e+06	879770	1.06007e+06	1.89288e+06	1.55799e+06	1.80682e+06	1.79085e+06	1.84991e+06	1.71736e+06	1.43841e+06	1.25656e+06	1.17653e+06	1.16252e+06	1.15894e+06	Fatty Acyls
Com_2409_pos	--	Dihydrojasmone	C11 H18 O	166.136	0.630833	10.721	167.143	1.9686e+07	1.4683e+07	1.45879e+07	1.39441e+07	1.44049e+07	1.70667e+07	7.82821e+06	8.99143e+06	8.36228e+06	9.34848e+06	9.54246e+06	9.93413e+06	1.93297e+07	1.62345e+07	21050382	2.07538e+07	2.05323e+07	2.12711e+07	1.33412e+07	1.19846e+07	1.24813e+07	1.28526e+07	1.27532e+07	1.27645e+07	2.53299e+07	2.65764e+07	3.0151e+07	2.40994e+07	2.74449e+07	2.55906e+07	3.16184e+07	2.75075e+07	2.34769e+07	2.71745e+07	2.82052e+07	2.86747e+07	2.35712e+07	2.01234e+07	2.09447e+07	1.84884e+07	1.92191e+07	Carbonyl compounds
Com_2118_pos	Allantoic acid	--	C4 H8 N4 O4	176.054	5.99096	0.943	177.061	2.36863e+07	2.42505e+07	2.33099e+07	2.6955e+07	2.25788e+07	2.44441e+07	2.65441e+07	3.17151e+07	3.36767e+07	3.35208e+07	3.07313e+07	3.06481e+07	2.9265e+07	3.10538e+07	2.99851e+07	3.22251e+07	2.70104e+07	2.83627e+07	3.43271e+07	3.21354e+07	3.04036e+07	3.61822e+07	3.38212e+07	3.4785e+07	2.22227e+07	2.41539e+07	2.3555e+07	2.57233e+07	2.46967e+07	2.15605e+07	2.89112e+07	2.84104e+07	2.7773e+07	2.76401e+07	2.86408e+07	2.74928e+07	2.6554e+07	2.78924e+07	3.10718e+07	3.23914e+07	2.9627e+07	Carboxylic acids and derivatives
Com_5080_pos	3,4-Dihydroxyphenylalanine	--	C9 H11 N O4	197.069	0.242717	1.395	198.076	7.65141e+06	7.97777e+06	7.73755e+06	7.99498e+06	8.35944e+06	8.33154e+06	8.684e+06	1.14726e+07	9.33278e+06	1.00899e+07	1.00519e+07	1.00015e+07	7.08805e+06	7.0772e+06	6.69978e+06	7.72834e+06	6.79531e+06	8.63269e+06	8.94817e+06	8.15045e+06	7.607e+06	8.02502e+06	7.96042e+06	8.51249e+06	5.8013e+06	6.40927e+06	5.71639e+06	6.04797e+06	5.04698e+06	6.28234e+06	9.06368e+06	8.79277e+06	8.56165e+06	8.51712e+06	9.21646e+06	1.03183e+07	8.84423e+06	8.89398e+06	8.10865e+06	8.39697e+06	7.66356e+06	Carboxylic acids and derivatives
Com_7676_pos	KPH	--	C17 H28 N6 O4	340.225	105183	13.32	341.232	2.15869e+06	2.99854e+06	3.33079e+06	2.92954e+06	3.33706e+06	3.01825e+06	2.36544e+06	3.42922e+06	3.79308e+06	3.70619e+06	2.75255e+06	3.89292e+06	3.64666e+06	3.77254e+06	3654984	3.91404e+06	4.38664e+06	5.07406e+06	3.88939e+06	3.66138e+06	3.53551e+06	3.3519e+06	3.79451e+06	3.90883e+06	6.69842e+06	6.35643e+06	6.46868e+06	6.86557e+06	6.57331e+06	6.85579e+06	3.35193e+06	3.56095e+06	3.53344e+06	3.79832e+06	1.69081e+06	3.29383e+06	3.30452e+06	4.01972e+06	3.95533e+06	4.18129e+06	4.11083e+06	--
Com_5901_pos	D-Ribulose 5-phosphate	--	C5 H11 O8 P	230.019	0.982779	1.432	231.027	3.94891e+06	3.33369e+06	3.4118e+06	3.69341e+06	3.44074e+06	3.7789e+06	6.49357e+06	7.52793e+06	6.26858e+06	7.696e+06	7.75063e+06	8.13952e+06	4.9048e+06	5.81134e+06	4.90703e+06	4.6153e+06	5.25597e+06	4.65041e+06	8.82637e+06	9.15673e+06	8.88838e+06	1.01658e+07	8.42728e+06	9.9566e+06	1.30884e+06	1.56165e+06	1.6627e+06	1.08171e+06	2.96278e+06	1.56575e+06	4.00459e+06	3.67118e+06	4.06905e+06	5.19949e+06	4.16774e+06	4.83783e+06	7.93167e+06	6.47256e+06	3.57364e+06	5.25033e+06	4.91904e+06	Carbohydrates and carbohydrate conjugates
Com_16878_pos	--	Rauwolscine hydrochloride	C21 H27 Cl N2 O3	390.169	4.71692	13.838	391.176	882819	788138	935823	846229	851483	1.30144e+06	635664	773839	982535	1.14614e+06	794223	801435	753485	786990	699182	1.16588e+06	1.41542e+06	1.11425e+06	1.45411e+06	837715	1.22405e+06	1.2506e+06	1.19171e+06	1.43146e+06	979378	907687	638696	627531	833853	499667	1.17775e+06	1.0956e+06	1.26422e+06	1.11155e+06	1.14774e+06	1.34798e+06	956662	899605	1.10314e+06	1.03117e+06	1.03637e+06	--
Com_1027_pos	Picropodophyllotoxin	--	C22 H22 O8	431.164	41127.6	1.213	432.171	1.8449e+07	1.89359e+07	1.8198e+07	1.95691e+07	1.87092e+07	1.76982e+07	3.03562e+07	3.52833e+07	3.64495e+07	3.91232e+07	3.96845e+07	3.71643e+07	1.5268e+07	1.51085e+07	1.41573e+07	1.51984e+07	1.5651e+07	1.6533e+07	2.45288e+07	2.28627e+07	2.27144e+07	2.19033e+07	2.28125e+07	2.35511e+07	2.14639e+07	2.37571e+07	2.18505e+07	2.0083e+07	1.92067e+07	2.18869e+07	8.18557e+07	7.15481e+07	7.70368e+07	8.57666e+07	7.51469e+07	7.09605e+07	2.673e+07	2.99019e+07	2.88399e+07	2.97565e+07	2.75137e+07	Lignan lactones
Com_9510_pos	--	DL-m-Tyrosine	C9 H11 N O3	181.074	0.7002	5.872	182.081	3.21891e+06	3.16938e+06	3.20893e+06	2.82962e+06	3.22286e+06	3.24856e+06	3.54003e+06	3.52145e+06	3.85379e+06	4.07862e+06	3.39097e+06	4.00502e+06	3.01192e+06	3.48088e+06	3.45166e+06	3.66676e+06	3.40671e+06	3.46813e+06	4.2837e+06	4.25403e+06	3.68364e+06	3.94806e+06	4.40731e+06	3.76796e+06	3.33059e+06	3.16442e+06	3.27986e+06	3.23368e+06	3.16684e+06	3.60739e+06	4.83488e+06	4.64108e+06	5.28466e+06	4.98634e+06	4.77981e+06	5.00352e+06	3.60429e+06	4.02489e+06	4.0289e+06	3.77966e+06	3.87654e+06	--
Com_16053_pos	Berbamine	--	C37 H40 N2 O6	608.285	6.43938	12.872	609.292	674450	791537	743083	939118	870110	691781	889629	880621	1.05105e+06	1.01999e+06	1.03201e+06	785664	987343	1.10344e+06	808702	952004	575370	901799	1.74395e+06	1.8164e+06	1.73999e+06	1.90379e+06	1.9786e+06	1.85724e+06	1.31367e+06	1.02866e+06	1.22311e+06	1.23253e+06	1.49329e+06	1.01193e+06	1.26664e+06	1.23837e+06	1.34321e+06	1.30784e+06	1.09868e+06	1.35542e+06	925097	1.05003e+06	1.33578e+06	1.31152e+06	1.54576e+06	--
Com_13047_pos	Usnic acid	--	C18 H16 O7	344.087	7.24478	9.429	345.094	2.31227e+06	1.95991e+06	1.46861e+06	1.80558e+06	2.0245e+06	1.83709e+06	1.63757e+06	2.05556e+06	2.0326e+06	1.92318e+06	1.71685e+06	2.02792e+06	2.22614e+06	695635	1.75983e+06	1.733e+06	1.6935e+06	1.61334e+06	2.45356e+06	2.31219e+06	1.29717e+06	2.10755e+06	2.17482e+06	2.47016e+06	954855	944440	1.04337e+06	1.14226e+06	1.07947e+06	1.10618e+06	957575	1.01625e+06	913281	930688	880242	928317	1.71299e+06	1.68762e+06	1.4007e+06	1.03864e+06	1.47646e+06	--
Com_5139_pos	Irganox 259	--	C40 H62 O6	676.397	59428.1	13.974	677.405	264135	296547	313318	294188	291663	270551	224943	263550	259755	256614	253066	285699	281093	895898	253275	442990	435587	269641	318330	408559	544392	495313	613439	319271	1.1887e+07	1.05751e+07	9.10413e+06	1.11199e+07	7.92692e+06	8.97871e+06	2.46507e+06	3.77937e+06	3.55561e+06	4.38554e+06	3.43022e+06	3.91414e+06	2.27006e+06	2.40071e+06	1.64137e+06	2.73904e+06	2.28855e+06	--
Com_3536_pos	Camphor	--	C10 H16 O	152.12	0.294951	9.376	153.127	13318378	1.50188e+07	1.30584e+07	1.41993e+07	1.2261e+07	1.44633e+07	1.41895e+07	1.56417e+07	1.51193e+07	1.48531e+07	1.43512e+07	1.53311e+07	1.41242e+07	1.43934e+07	1.34668e+07	1.36662e+07	1.36729e+07	1.51721e+07	9.62589e+06	9.86132e+06	9.11457e+06	9.21164e+06	9.13386e+06	8.99726e+06	9.45672e+06	1.08863e+07	9.45137e+06	9.01203e+06	1.0473e+07	1.02346e+07	1.28883e+07	1.12383e+07	1.2139e+07	1.04421e+07	1.135e+07	1.22594e+07	1.52514e+07	1.20645e+07	1.18628e+07	1.13174e+07	1.16417e+07	Prenol lipids
Com_2519_pos	Dacarbazine	--	C6 H10 N6 O	182.094	15.0532	8.073	183.101	1.78925e+07	1.75987e+07	1.65602e+07	1.7261e+07	1.74237e+07	1.90757e+07	1.79242e+07	1.90646e+07	1.72563e+07	2.06693e+07	1.89178e+07	2.08804e+07	1.73046e+07	1.55129e+07	1.62771e+07	1.6168e+07	1.63034e+07	1.6029e+07	2.60419e+07	2.52736e+07	2.23158e+07	2.58889e+07	2.65262e+07	2.44097e+07	1.56594e+07	1.38982e+07	1.25437e+07	1.46722e+07	1.3086e+07	1.48459e+07	1.7612e+07	1.53863e+07	1.60679e+07	1.57734e+07	1.43973e+07	1.59167e+07	2.26935e+07	1.69151e+07	1.86331e+07	1.66251e+07	1.44009e+07	Carboxylic acids and derivatives
Com_14682_pos	Obacunone	--	C26 H30 O7	454.198	3.30978	10.807	455.205	747972	914359	838914	800618	556922	700539	499387	599634	582524	556348	557439	603978	1.30127e+06	1.2435e+06	753663	1.42525e+06	901911	1.49384e+06	967156	1.14346e+06	1.05281e+06	1.07078e+06	1.11735e+06	1.04605e+06	1.40601e+06	2.05848e+06	1.65512e+06	1.92533e+06	2.14786e+06	2.13889e+06	1.61379e+06	1.43103e+06	1.74086e+06	1.59623e+06	1.57544e+06	1.5532e+06	942717	1.16615e+06	1.28533e+06	1.39248e+06	1.32961e+06	Prenol lipids
Com_12285_pos	--	Dehydropachymic Acid	C33 H50 O5	526.366	0.713002	13.752	527.373	1.71277e+06	2.02317e+06	1.79903e+06	1.99307e+06	2.00464e+06	1.88059e+06	1.50407e+06	1.48156e+06	1.48123e+06	1.83679e+06	1.78515e+06	1.69769e+06	1.83146e+06	1.69687e+06	1.58164e+06	1.69182e+06	1.91021e+06	1.54126e+06	2.01286e+06	2.09337e+06	2.08384e+06	2.0568e+06	2.1696e+06	2.16661e+06	2.13317e+06	1.95957e+06	1.81694e+06	1.95652e+06	1.60244e+06	1.95289e+06	2.2066e+06	2.58447e+06	2.29535e+06	1.95181e+06	2.50767e+06	2.23031e+06	2.48947e+06	1.74713e+06	2.2728e+06	1.80396e+06	1.84118e+06	--
Com_10419_pos	Flavin mononucleotide	--	C17 H21 N4 O9 P	456.106	2.44487	8.666	457.112	2.71972e+06	2.51685e+06	2.92831e+06	3.09211e+06	2.55625e+06	3.33872e+06	2.92187e+06	3.72507e+06	3.33096e+06	4.24737e+06	2.9904e+06	3.5643e+06	2.77387e+06	3.41549e+06	1.37075e+06	3.02015e+06	3.07068e+06	3.04674e+06	3.30548e+06	3.00976e+06	2.66044e+06	3.17843e+06	3.65507e+06	3.35082e+06	2.48732e+06	2.11602e+06	2.47587e+06	2.16931e+06	2.54903e+06	2.56381e+06	3.1547e+06	2.38914e+06	3.73513e+06	4.11443e+06	3.14958e+06	3.65557e+06	3.06981e+06	2.87968e+06	2.49995e+06	3.18699e+06	3.96426e+06	Flavin nucleotides
Com_6211_pos	PC (16:4/16:4)	--	C40 H64 N O8 P	717.428	12.3281	13.818	718.435	1.11314e+06	1.82849e+06	6.42166e+06	5.75015e+06	1.10814e+06	4.96147e+06	5.90392e+06	5.14296e+06	5.25632e+06	4.63043e+06	3.93703e+06	4.42496e+06	5.82964e+06	4.96029e+06	6.56693e+06	9.72042e+06	6.09942e+06	4.68501e+06	6.56017e+06	6.90049e+06	2.00579e+06	6.4311e+06	5.25795e+06	6.1126e+06	4.94653e+06	5.46559e+06	4.51805e+06	4.88471e+06	2.0975e+06	4.86628e+06	7.72668e+06	6.41812e+06	6.96805e+06	2.00285e+06	1.64862e+06	5.56106e+06	3.19429e+06	6.99509e+06	5.686e+06	5.1678e+06	6.19127e+06	--
Com_8235_pos	Trehalose-6-phosphate	--	C12 H23 O14 P	422.082	0.999913	1.446	423.089	3.20727e+06	3.84522e+06	3.23981e+06	2.30938e+06	2.65697e+06	3.6224e+06	3.22098e+06	4.14178e+06	4.21117e+06	3.58093e+06	3.93496e+06	2.07204e+06	2.85917e+06	1.84929e+06	2.11653e+06	3.04821e+06	2.58573e+06	2.96238e+06	2.00322e+06	2.1609e+06	1.81919e+06	1.87168e+06	2.41729e+06	2.30278e+06	1.53573e+06	2.58556e+06	2.80892e+06	2.6456e+06	2.34714e+06	2.46068e+06	4.74092e+06	4.08958e+06	4.23288e+06	3.22771e+06	3.86779e+06	3.09821e+06	4.89912e+06	3.52531e+06	3.05046e+06	2.24003e+06	2.56e+06	Organooxygen compounds
Com_11_pos	3-methyl-5-oxo-5-(4-toluidino)pentanoic acid	--	C13 H17 N O3	257.103	93491.4	1.267	258.11	3917364622	4051178240	3678051338	3762430531	3756376662	3941111788	2545720500	2962368525	3002884691	3159719934	2970385807	2907477797	3497107105	3543397883	3295898867	3811774883	3551269851	3658382434	3368756914	3294233182	3266562503	3382541795	3380311513	3386721837	1713933607	1751561578	1710988105	1719778773	1570222247	1721225815	8.41412e+08	8.04321e+08	8.01123e+08	9.01193e+08	7.86078e+08	8.10867e+08	3003964654	2811794663	2703007129	2755462885	2928039252	--
Com_3296_pos	GMK	--	C13 H26 N4 O4 S	167.086	499993	13.387	168.093	1.52956e+07	1.74979e+07	1.62757e+07	15694035	1.87078e+07	1.66784e+07	1.36069e+07	1.62036e+07	1.73458e+07	1.69433e+07	1.70256e+07	1.64853e+07	1.48217e+07	1.49468e+07	1.58842e+07	1.65165e+07	1.53561e+07	1.61116e+07	1.38008e+07	1.45244e+07	1.48612e+07	1.49622e+07	1.61473e+07	1.43888e+07	1.44245e+07	1.42601e+07	1.43596e+07	1.47706e+07	1.33265e+07	1.39319e+07	1.49893e+07	1.39347e+07	1.35201e+07	1.36117e+07	1.3352e+07	1.38519e+07	1.39486e+07	1.38952e+07	1.54066e+07	1.53848e+07	1.47081e+07	--
Com_17251_pos	--	5-Methoxyindole-3-acetic acid	C11 H11 N O3	205.074	0.130626	8.785	206.081	691974	832124	730153	847580	922789	778916	1.11143e+06	878898	870044	1.02315e+06	972501	1.07361e+06	823795	960377	817204	903489	667229	726439	1.02008e+06	1.08627e+06	937265	895197	1.00743e+06	903095	443175	703138	431454	520957	633665	556982	696085	624358	819847	676722	705716	734287	900881	883964	760274	698652	573577	Indoles and derivatives
Com_6300_pos	PC (20:5e/20:5)	--	C48 H78 N O7 P	811.536	19.1368	15.079	812.543	2.1347e+06	4.05985e+06	4.19476e+06	3.9316e+06	2.88984e+06	4.70313e+06	2.37604e+06	2.92903e+06	2.85196e+06	2.52265e+06	2.52859e+06	2.54438e+06	5.3457e+06	5.15006e+06	5.18301e+06	5.61873e+06	5.28619e+06	4.79255e+06	2.51418e+06	2.75911e+06	2.61078e+06	2.8922e+06	2.64054e+06	2.52801e+06	9.08954e+06	8.55542e+06	7.7148e+06	7.93419e+06	8.32216e+06	9.16552e+06	9.79641e+06	6.33404e+06	9.51203e+06	8.90487e+06	8.88105e+06	9.57871e+06	2.59601e+06	3.4539e+06	2.80835e+06	2.93076e+06	2.16871e+06	--
Com_8312_pos	--	Gossypol	C30 H30 O8	518.195	1.45135	8.522	519.202	2.37043e+06	2.96993e+06	3.23833e+06	2.81156e+06	3.20675e+06	2.8534e+06	2.16356e+06	3.67939e+06	3.81906e+06	3.7249e+06	3.29371e+06	2.8079e+06	2.60977e+06	2.81793e+06	1.96818e+06	2.79666e+06	2.9654e+06	2.80224e+06	2.21433e+06	3.01368e+06	1.52261e+06	2.67749e+06	2.85193e+06	1.81567e+06	2.48807e+06	1.09622e+06	971093	2.22006e+06	2.9883e+06	2.63903e+06	5.56097e+06	2.39012e+06	1.51783e+06	6.86073e+06	3.95548e+06	4.03834e+06	2.66608e+06	3.72362e+06	3.29479e+06	3.5787e+06	3.64498e+06	Prenol lipids
Com_14618_pos	--	N-Oleoyl Glycine	C20 H37 N O3	339.277	1.48564	14.031	340.284	467222	736631	557825	560967	663791	720523	607717	652967	668462	748493	736313	726096	817839	983475	850368	740532	1.00766e+06	1.1451e+06	2.2763e+06	2.30795e+06	2.10299e+06	2.24087e+06	2.37129e+06	2.42878e+06	793685	968146	791026	831159	1.83775e+06	860594	595561	474285	466830	636603	614695	706130	1.11768e+06	658366	649916	621627	665728	--
Com_1088_pos	(2E,4E)-N-(2-methylpropyl)dodeca-2,4-dienamide	--	C16 H29 N O	251.225	0.137518	14.524	252.232	3.66891e+07	3.83314e+07	3.75713e+07	3.74553e+07	3.9054e+07	3.87253e+07	4.40596e+07	5.15584e+07	4.92364e+07	5.1252e+07	4.88821e+07	5.27624e+07	4.60196e+07	4.53694e+07	4.30985e+07	4.68723e+07	4.60414e+07	4.56014e+07	8.01205e+07	7.90886e+07	7.40566e+07	7.86339e+07	8.22406e+07	7.99196e+07	2.73782e+07	2.77645e+07	2.72435e+07	2.68609e+07	3.0755e+07	2.79433e+07	42600738	4.07061e+07	3.98779e+07	41773442	3.97254e+07	4.13663e+07	4.44762e+07	4.33584e+07	4.28316e+07	4.05829e+07	3.96895e+07	--
Com_2774_pos	--	alpha-Ionone	C13 H20 O	192.151	0.180795	15.007	193.159	1.96928e+07	2.06501e+07	1.71898e+07	1.9032e+07	1.78369e+07	2.07116e+07	1.97175e+07	2.03155e+07	2.10235e+07	2.28202e+07	2.0329e+07	2.22668e+07	2.02366e+07	1.95295e+07	2.23072e+07	2.07197e+07	1.95702e+07	2.22084e+07	2.90224e+07	2.79534e+07	2.50294e+07	26754328	2.67049e+07	2.76773e+07	1.83502e+07	1.8434e+07	1.76646e+07	1.76231e+07	2.03204e+07	1.74696e+07	1.43163e+07	1.49304e+07	1.39444e+07	1.82682e+07	1.7856e+07	1.89273e+07	1.4417e+07	1.86144e+07	1.74382e+07	1.23529e+07	1.61275e+07	Prenol lipids
Com_11752_pos	N1-(2,3-dihydro-1,4-benzodioxin-2-ylmethyl)-2,2-dimethylpropanamide	--	C14 H19 N O3	249.137	0.427605	7.22	250.144	1.38453e+06	1.31724e+06	1.24289e+06	1.4655e+06	1.34404e+06	1.44163e+06	719812	814238	754650	708674	734424	735257	1.48537e+06	1.38108e+06	1.38505e+06	1.42349e+06	1.55331e+06	1.47385e+06	1.85509e+06	1.62192e+06	1.53653e+06	1.68937e+06	1.63529e+06	1.61201e+06	3.42335e+06	3.35814e+06	3.12789e+06	3.053e+06	3.03483e+06	3.15345e+06	2.3165e+06	2.00961e+06	2.08388e+06	2.40338e+06	2.19663e+06	2.32213e+06	1.92361e+06	1.80199e+06	1.71875e+06	1.65657e+06	1.85029e+06	--
Com_8749_pos	--	Yangonin	C15 H14 O4	258.09	2.05771	8.159	259.097	2.12526e+06	2.16389e+06	1.926e+06	2.50872e+06	2.03137e+06	1.67843e+06	1.16904e+06	1.50525e+06	1.60404e+06	1.60983e+06	1.19082e+06	1.74601e+06	3.06709e+06	2.63424e+06	2.70473e+06	3.81895e+06	3.8924e+06	3.84536e+06	1.78264e+06	1.44343e+06	1.13801e+06	1.77844e+06	2.34695e+06	2.19924e+06	5.62167e+06	4.80349e+06	4.67811e+06	4.73618e+06	4.25619e+06	5.57003e+06	3.35038e+06	2.83393e+06	3.15443e+06	2.88138e+06	3.37361e+06	3.03167e+06	3.23841e+06	3.66645e+06	3.14585e+06	3.09462e+06	3.21938e+06	Kavalactones
Com_2337_pos	--	Ambroxane	C16 H28 O	236.214	0.5737	16.345	254.248	4.48117e+06	4.01545e+06	4.02755e+06	4.16125e+06	4.10103e+06	4.6088e+06	3.5743e+06	4.06906e+06	3.80378e+06	4.46462e+06	3.70768e+06	4.23133e+06	3.98456e+06	4.37814e+06	3.03043e+07	4.46556e+06	3.83604e+06	4.92462e+06	4.74163e+06	4.37424e+06	3.99186e+06	4.86971e+06	4.63181e+06	4.58391e+06	3.88374e+06	3.81261e+06	3.72483e+06	3.7036e+06	3.60907e+06	4.13948e+06	4.42885e+06	4.20494e+06	4.11865e+06	4.09072e+06	3.69219e+06	3.97165e+06	4.48827e+06	3.99392e+06	4.1032e+06	3.94318e+06	3.32299e+06	--
Com_12043_pos	bicyclo[2.2.2]oct-2-en-1-yl 4-methylbenzene-1-sulfonate	--	C15 H18 O3 S	278.1	8.25093	13.593	279.107	2.08827e+06	2.43798e+06	2.09282e+06	2.35366e+06	2.62676e+06	2.66091e+06	2.64775e+06	2.58657e+06	2.14932e+06	2.37485e+06	2.6859e+06	2.91524e+06	2.55392e+06	1.97833e+06	2.06754e+06	2.35034e+06	2.17824e+06	2.54957e+06	1.69752e+06	2.06833e+06	1.84654e+06	1.99179e+06	2.21623e+06	1.79925e+06	1.55648e+06	1.15958e+06	1.4314e+06	1.71459e+06	1.42221e+06	1.46149e+06	1.7232e+06	1.79866e+06	2.00984e+06	1.64635e+06	1.71073e+06	1.52797e+06	2.0504e+06	2.19059e+06	2.12188e+06	1.35373e+06	1.77825e+06	--
Com_13306_pos	Arachidonic acid methyl ester	--	C21 H34 O2	318.256	0.50171	15.864	319.263	237520	240022	277021	226342	214067	293849	174670	226493	261370	264001	239824	197892	276219	249609	268127	225232	264938	199551	257641	222512	336037	210214	317165	277541	188551	163292	225348	177348	2.65994e+06	198442	257221	194077	200707	230699	204001	233086	191506	218148	221739	203897	265365	Fatty Acyls
Com_2398_pos	--	N-Methyl-a-aminoisobutyric acid	C5 H11 N O2	117.079	2.5744	1.428	118.087	1.64713e+07	1.62023e+07	1.60338e+07	1.56535e+07	1.6332e+07	1.53918e+07	1.35443e+07	1.31969e+07	12905074	1.436e+07	1.41076e+07	1.69416e+07	2.84961e+07	3.01829e+07	2.78775e+07	2.56032e+07	2.93246e+07	2.73229e+07	2.05792e+07	1.9157e+07	2.04147e+07	2.01397e+07	2.11479e+07	2.02649e+07	1.26355e+07	1.12985e+07	1.16245e+07	1.17663e+07	1.16162e+07	1.12774e+07	8.39422e+06	7.74038e+06	7.49807e+06	1.0072e+07	8.17133e+06	8.18709e+06	2.17947e+07	2.12229e+07	1.81138e+07	1.86075e+07	1.7642e+07	Carboxylic acids and derivatives
Com_16273_pos	--	Isotanshinone IIA	C19 H18 O3	294.126	0.936892	8.818	295.133	463108	276007	296226	277470	196694	336675	192475	630757	716035	589358	525542	518849	271741	297890	341780	314801	235375	288794	531177	438574	254545	266471	557862	451763	888583	550750	863292	817114	795818	545038	1.65655e+06	1.63867e+06	1.36623e+06	1.72267e+06	1.2398e+06	1.79596e+06	807963	756863	556570	829355	406148	--
Com_1769_pos	--	Timosaponin A1	C33 H54 O8	578.382	0.0323108	14.639	579.39	3.24618e+07	3.58087e+07	3.28654e+07	3.35024e+07	3.06438e+07	3.1608e+07	3.47254e+07	3.88094e+07	3.91228e+07	3.95899e+07	3.70191e+07	3.68174e+07	2.74817e+07	2.95174e+07	2.62455e+07	3.07964e+07	2.97549e+07	2.73665e+07	2.62738e+07	2.6105e+07	2.56061e+07	2.45405e+07	2.79054e+07	2.52946e+07	1.76877e+07	1.81423e+07	1.8578e+07	1.81499e+07	1.85353e+07	1.88635e+07	2.37583e+07	2.50389e+07	2.34362e+07	2.22952e+07	2.34088e+07	2.36231e+07	2.23167e+07	2.53043e+07	2.29084e+07	2.51195e+07	2.44449e+07	--
Com_13060_pos	--	Indole-3-acetic acid	C10 H9 N O2	175.063	0.351142	7.077	176.071	1.25432e+06	1.48982e+06	1.44612e+06	1.33595e+06	1.27266e+06	1.2491e+06	1.63874e+06	2.01203e+06	2.07505e+06	2.10295e+06	1.97254e+06	1.92688e+06	1.13229e+06	1.18942e+06	1.3644e+06	1.14976e+06	1.10554e+06	1.08647e+06	2.11792e+06	2.60464e+06	1.83603e+06	2.49119e+06	2.28037e+06	2.49222e+06	1.37413e+06	1.19673e+06	964425	1.14058e+06	1.12193e+06	1.41784e+06	2.65149e+06	2.97633e+06	2.63343e+06	2.9127e+06	2.97645e+06	2.88446e+06	1.87152e+06	1.6906e+06	1.75996e+06	1.5651e+06	1.7176e+06	Indoles and derivatives
Com_5411_pos	15-OxoEDE	--	C20 H34 O3	322.251	0.232577	13.797	323.258	1.22399e+06	1.03039e+06	890261	990638	1.00802e+06	1.24229e+06	5.97717e+06	5.90799e+06	5.80122e+06	6.25357e+06	6.42779e+06	6.09786e+06	4.47904e+06	4.5877e+06	4.2206e+06	5.36112e+06	4.46387e+06	4.37272e+06	1.23453e+07	1.16301e+07	1.11993e+07	1.28968e+07	1.23058e+07	1.14642e+07	4.8886e+06	4.51501e+06	4.44039e+06	4.72605e+06	5.16479e+06	4.94351e+06	8.51142e+06	8.60362e+06	7.56381e+06	8.03133e+06	8.0985e+06	7.52096e+06	6.51409e+06	5.8432e+06	5.33795e+06	4.95141e+06	5.10443e+06	--
Com_3924_pos	3-Acetyl-11-keto-β-boswellic acid	--	C32 H48 O5	512.347	5.64972	15.008	513.355	1.31053e+06	3.02617e+06	2.3884e+06	3.04451e+06	2.88518e+06	2.30501e+06	2.00192e+06	2.69845e+06	3.22536e+06	2.902e+06	2.81693e+06	2.21218e+06	2.4734e+06	2.7764e+06	2.48189e+06	2.79743e+06	2.9219e+06	3.06508e+06	1.60818e+06	1.90636e+06	1.05776e+06	1.18909e+06	1.6536e+06	1.42609e+06	1.25507e+07	1.72936e+07	1.50106e+07	1.59901e+07	1.49049e+07	1.58065e+07	1.34398e+07	1.23374e+07	1.12826e+07	1.24545e+07	1.19724e+07	1.13073e+07	5.49881e+06	5.63278e+06	7.48507e+06	6.81395e+06	7.221e+06	--
Com_5715_pos	--	Oenin chloride	C23 H25 Cl O12	528.106	4.66969	10.287	529.113	7.30294e+06	7.10197e+06	6.72838e+06	6.97684e+06	6.75929e+06	7.23142e+06	6.79584e+06	7.62148e+06	8.13489e+06	8.1028e+06	8.0014e+06	8.57339e+06	6.93155e+06	7.19071e+06	6.84462e+06	6.62549e+06	6.6163e+06	6.15741e+06	5.69581e+06	4.80397e+06	4.67482e+06	5.48355e+06	5.34004e+06	5.09069e+06	3.87216e+06	4.54701e+06	3.95399e+06	3.661e+06	3.86217e+06	3.93949e+06	7.80137e+06	7.41509e+06	5.30427e+06	7.96878e+06	7.01235e+06	7.65557e+06	8.26076e+06	7.15798e+06	8.98796e+06	9.13199e+06	8.56747e+06	--
Com_1433_pos	5-OxoETE	--	C20 H30 O3	318.217	7.87136	14.122	319.224	3.03361e+07	3.20548e+07	3.32508e+07	3.20361e+07	3.27533e+07	3.20882e+07	4.11019e+07	4.61284e+07	4.71553e+07	5.0282e+07	4.79425e+07	4.7207e+07	5.29217e+07	5.37321e+07	5.28079e+07	3.11455e+07	5.12637e+07	5.39044e+07	5.63327e+07	5.24252e+07	5.23426e+07	5.67275e+07	5.83269e+07	5.70702e+07	4.30615e+07	4.41636e+07	4.0587e+07	4.17477e+07	1.43471e+07	3.98718e+07	4.07956e+07	3.97449e+07	4.20998e+07	3.87421e+07	3.88538e+07	3.98177e+07	3.453e+07	4.21127e+07	4.57389e+07	4.31528e+07	4.82894e+07	Fatty Acyls
Com_243_pos	--	MAG (18:3)	C21 H36 O4	352.261	0.595104	14.433	353.268	2.19749e+08	2.33022e+08	2.29776e+08	2.26746e+08	2.31384e+08	2.23555e+08	2.57871e+08	2.92535e+08	2.77557e+08	2.91775e+08	2.72756e+08	2.8538e+08	2.04252e+08	1.9297e+08	190182089	2.02533e+08	202951234	2.19107e+08	1.69514e+08	1.59323e+08	1.63201e+08	1.78675e+08	1.81608e+08	1.68519e+08	9.60644e+07	9.84762e+07	9.79287e+07	9.79989e+07	9.91088e+07	9.79447e+07	7.77187e+07	7.57754e+07	7.04115e+07	7.78259e+07	7.47596e+07	7.14532e+07	1.87133e+08	1.78371e+08	166840974	1.64177e+08	1.62153e+08	--
Com_2604_pos	--	beta-Acetoxyisovalerylalkannin	C23 H26 O8	430.163	0.074874	10.022	431.17	1.47695e+07	2.38822e+06	1.55705e+07	1.55484e+07	2.47073e+07	1.5216e+07	1.1712e+07	1.53615e+07	1.50737e+07	1.42784e+07	1.37104e+07	1.50385e+07	1.36178e+07	1.40366e+07	1.46865e+07	1.5645e+07	1.5256e+07	1.47425e+07	1.23286e+07	1.17305e+07	1.24385e+07	1.35509e+07	1.34393e+07	1.06901e+07	1.35314e+07	1.31457e+07	1.27455e+07	1.6014e+07	1.41936e+07	1.45992e+07	1.80189e+07	1.64239e+07	1.34067e+07	1.69388e+07	1.68032e+07	1.7445e+07	1.46069e+07	1.52359e+07	1.3588e+07	1.27202e+07	1.19937e+07	--
Com_841_pos	R-1 Methanandamide phosphate	--	C23 H40 N O5 P	904.501	1.04979e+06	14.791	905.508	2.72873e+07	3.42603e+07	3.22118e+07	3.19421e+07	3.36493e+07	3.19519e+07	4.60859e+07	5.35466e+07	5.45821e+07	5.48538e+07	5.33492e+07	5.41488e+07	4.31321e+07	4.31893e+07	4.01209e+07	4.65605e+07	4.47366e+07	4.28926e+07	4.84361e+07	5.27874e+07	4.71568e+07	4.90995e+07	4.71462e+07	4.57471e+07	5.9222e+07	5.70561e+07	4.74832e+07	4.65809e+07	5.16343e+07	5.35592e+07	1.07334e+08	1.01169e+08	9.93984e+07	9.95106e+07	9.54775e+07	9.46215e+07	4.18564e+07	4.60709e+07	4.18174e+07	3.21591e+07	4.03956e+07	--
Com_15663_pos	Acetylcarnitine [M]+	--	C9 H17 N O4	186.089	83825.7	1.384	204.123	1.14685e+06	1.64314e+06	1.27773e+06	1.58932e+06	1.17086e+06	1.1405e+06	911387	1.08492e+06	1.09402e+06	1.14526e+06	1.29664e+06	1.02628e+06	887464	1.17917e+06	982708	1.21738e+06	1.02306e+06	766693	1.09563e+06	1.0541e+06	1.0817e+06	999727	1.14808e+06	1.48372e+06	894469	1.12966e+06	777691	1.198e+06	812051	1.0376e+06	977792	785189	881998	924839	1.02424e+06	1.216e+06	1.06665e+06	1.27834e+06	1.16407e+06	1.09407e+06	1.17195e+06	--
Com_8245_pos	7,8-Dihydrobiopterin	--	C9 H13 N5 O3	239.1	6.22863	1.203	240.108	3.92315e+06	3.8975e+06	3.43153e+06	4.08821e+06	4.50761e+06	3.87276e+06	3.84667e+06	4.56611e+06	4.25082e+06	5.54324e+06	4.59144e+06	4.86474e+06	3.35914e+06	4.00158e+06	3.14271e+06	3.83354e+06	3.75916e+06	3.58508e+06	6.36927e+06	6.01683e+06	5.28999e+06	7.09469e+06	5.37299e+06	6.88358e+06	2.12754e+06	2.28971e+06	2.50358e+06	2.68518e+06	2.12315e+06	2.17931e+06	3.61949e+06	3.08768e+06	3.38875e+06	4.06543e+06	3.14006e+06	3.82754e+06	3.76815e+06	4.43483e+06	4.15183e+06	5.06274e+06	3.37054e+06	Pteridines and derivatives
Com_12591_pos	2-acetamido-3-(4-methoxyphenyl)propanoic acid	--	C12 H15 N O4	237.1	0.261662	3.827	238.107	1.24225e+06	1.22368e+06	1.29826e+06	1.15487e+06	1.21684e+06	1.18e+06	493284	660751	566278	515460	678839	677303	1.33987e+06	1.4074e+06	1.41603e+06	1.44916e+06	1.21697e+06	1.39654e+06	1.27058e+06	1.14891e+06	926221	1.25685e+06	962989	1.10302e+06	2.63263e+06	2.84205e+06	2.73383e+06	3.12767e+06	2.77101e+06	2.88476e+06	1.69468e+06	1.55738e+06	1.69217e+06	1.6389e+06	1.68891e+06	1.5979e+06	1.65439e+06	1.35697e+06	1.56169e+06	1.52435e+06	1.50665e+06	--
Com_6288_pos	2-{[4-(4-chlorophenoxy)anilino]methyl}isoindoline-1,3-dione	--	C21 H15 Cl N2 O3	378.074	8.78133	8.635	379.081	7.3002e+06	8.2035e+06	7.0803e+06	6.94929e+06	7.07589e+06	6.82167e+06	5.7262e+06	8.49231e+06	7.2494e+06	7.98118e+06	7.69717e+06	8.11853e+06	5.51695e+06	5.92622e+06	6.50511e+06	7.39689e+06	6.5076e+06	7.00484e+06	5.71136e+06	6.43012e+06	5.94169e+06	6.39274e+06	6.217e+06	6.63275e+06	8.36525e+06	5.78795e+06	7.25812e+06	7.96194e+06	7.23065e+06	6.50951e+06	9.44195e+06	8.58043e+06	6.58478e+06	9.31169e+06	6.26048e+06	7.66594e+06	7.26314e+06	6.80809e+06	8.05695e+06	7.18095e+06	7.10945e+06	--
Com_8960_pos	--	(+)-epipinoresinol-4-O-beta-D-glucoside	C26 H32 O11	520.194	0.041992	8.53	521.202	2.96243e+06	3.26756e+06	4.02956e+06	3.43818e+06	3.01301e+06	3.48934e+06	3.12399e+06	4.49942e+06	5.17474e+06	4.85236e+06	4.93048e+06	3.81717e+06	3.4363e+06	3.69687e+06	3.12754e+06	3.67717e+06	3.70912e+06	4.27631e+06	2.70784e+06	2.96106e+06	2.90924e+06	2.88566e+06	3.24982e+06	2.72003e+06	3.30877e+06	3.08584e+06	3.27917e+06	3.09051e+06	3.09071e+06	4.37323e+06	6.04327e+06	5.28019e+06	5.03148e+06	5.53407e+06	5.81874e+06	4.58239e+06	2.74222e+06	3.9428e+06	4.64209e+06	4.37628e+06	3.84846e+06	--
Com_5123_pos	--	Cinnamaldehyde	C9 H8 O	132.058	1.78047	7.734	133.065	7.0377e+06	7.38976e+06	7.35355e+06	6.76134e+06	7.03906e+06	7.22055e+06	5.13875e+06	6.8969e+06	5.39101e+06	6.23e+06	6.56903e+06	6.80235e+06	6.13011e+06	6.00293e+06	6.47867e+06	6.09157e+06	6.61419e+06	6.24006e+06	6.15014e+06	6.05825e+06	5.36859e+06	6.91421e+06	6.3356e+06	5.56493e+06	9.66219e+06	7.37178e+06	9.92586e+06	8.0975e+06	7.84967e+06	7.278e+06	9.29211e+06	8.42978e+06	1.01825e+07	1.18985e+07	1.28945e+07	8.8186e+06	8.44034e+06	6.67264e+06	6.73648e+06	5.93772e+06	6.68897e+06	Cinnamaldehydes
Com_3192_pos	--	1-Naphthaleneacetic acid	C12 H10 O2	186.068	1.18473	8.926	187.076	1.40702e+07	1.49422e+07	1.66062e+07	1.39797e+07	1.38431e+07	1.61415e+07	1.65055e+07	1.949e+07	1.79977e+07	1.8677e+07	1.78504e+07	1.92327e+07	1.40531e+07	1.39462e+07	1.40381e+07	1.45656e+07	1.40596e+07	14439595	1.36776e+07	1.36111e+07	1.22747e+07	14060842	1.33548e+07	1.29842e+07	1.14205e+07	1.16014e+07	1.0595e+07	1.13775e+07	1.10267e+07	1.13334e+07	2.26181e+07	2.17495e+07	2.07775e+07	2.10921e+07	2.18935e+07	2.28079e+07	1.73347e+07	1.52597e+07	1.57379e+07	1.38699e+07	1.42718e+07	Naphthalenes
Com_4514_pos	N-(2-morpholinophenyl)-2-furamide	--	C15 H16 N2 O3	272.112	15.6271	1.201	273.119	1.18314e+07	1.00921e+07	1.1448e+07	1.01803e+07	9.53938e+06	1.01049e+07	5.13444e+06	5.55012e+06	6.78242e+06	6.35767e+06	8.14487e+06	6.34162e+06	8.46665e+06	9.60407e+06	8.54099e+06	1.09075e+07	1.02871e+07	1.02843e+07	4.74926e+06	4.766e+06	3.73753e+06	5.47436e+06	7.1572e+06	4.50329e+06	1.18606e+07	1.14528e+07	1.14516e+07	1.09356e+07	1.05518e+07	1.1694e+07	5.19287e+06	7.88664e+06	5.58403e+06	6.14936e+06	8.3743e+06	6.70713e+06	8.78496e+06	6.5867e+06	7.38592e+06	9.69606e+06	6770506	--
Com_9189_pos	15-epi Cloprostenol	--	C22 H29 Cl O6	446.156	51843.8	8.13	447.163	1.58996e+06	1.58805e+06	1.72105e+06	1.81837e+06	1.94861e+06	1.68418e+06	2.62602e+06	2.46147e+06	2.76393e+06	2.88006e+06	3.04213e+06	2.80415e+06	2.42547e+06	1.84078e+06	1.82569e+06	2.34501e+06	1.79578e+06	1.77657e+06	1.84672e+06	2.18325e+06	2.48414e+06	2.25508e+06	2.17507e+06	3.17983e+06	3.04227e+06	3.02335e+06	3.62638e+06	2.84185e+06	2.93395e+06	3.44378e+06	3.51663e+06	4.14658e+06	5.5738e+06	4.30181e+06	4.89719e+06	4.11036e+06	2.94238e+06	3.3499e+06	3.08662e+06	3.04356e+06	2.24824e+06	--
Com_8357_pos	Proscillaridin A	--	C30 H42 O8	530.295	14.0333	14.63	531.303	1.96795e+06	2.02639e+06	2.48602e+06	2.13859e+06	2.17066e+06	2.25933e+06	2.33463e+06	2.37194e+06	2.40908e+06	2.65889e+06	2.35284e+06	2.00416e+06	2.98969e+06	2.85669e+06	2.66271e+06	2.15973e+06	3.25312e+06	2.93257e+06	1.42618e+06	1.15631e+06	1.1411e+06	1.42726e+06	1.44842e+06	977791	6.02328e+06	5.46101e+06	5.46427e+06	5.77977e+06	5.73093e+06	5.6118e+06	4.13496e+06	3.07779e+06	3.00492e+06	3.33754e+06	3.10709e+06	3.2755e+06	1.81615e+06	2.33715e+06	2.30454e+06	2.44827e+06	3.15142e+06	--
Com_1476_pos	Coniferin	--	C16 H22 O8	364.113	64249.8	7.359	365.121	2.21795e+07	2.44642e+07	2.44727e+07	2.35186e+07	2.28198e+07	2.36309e+07	2.42197e+07	2.84329e+07	2.92289e+07	2.94073e+07	2.71865e+07	2.88505e+07	3.33855e+07	3.18925e+07	3.01245e+07	3.185e+07	3.23836e+07	3.33367e+07	5.48045e+07	5.17253e+07	5.09123e+07	5.54945e+07	5.60155e+07	5.86455e+07	8.96611e+06	9.60917e+06	8.72978e+06	9.30042e+06	8.95128e+06	9.28233e+06	1.25705e+07	1.19511e+07	1.22134e+07	1.25864e+07	1.16249e+07	1.15382e+07	2.32158e+07	2.47507e+07	2.66984e+07	2.39548e+07	2.55305e+07	Carbohydrates and carbohydrate conjugates
Com_909_pos	1,7-bis(3,4-dihydroxyphenyl)heptan-3-one	--	C19 H22 O5	312.136	54553.8	9.172	313.143	6.97654e+07	6.77468e+07	6.55928e+07	6.66662e+07	6.51578e+07	6.9841e+07	7.19491e+07	8.01716e+07	7.72586e+07	8.62384e+07	8.04693e+07	7.99716e+07	6.10029e+07	5.8377e+07	5.36834e+07	5.97e+07	5.88089e+07	5.96256e+07	7.63042e+07	7.30848e+07	7.2531e+07	7.90443e+07	7.4368e+07	7.56605e+07	3.46588e+07	36725593	3.40135e+07	3.49533e+07	3.62206e+07	3.48401e+07	6.05591e+07	59993833	5.91257e+07	6.30326e+07	6.00305e+07	5.90072e+07	6.99047e+07	6.13467e+07	5.95929e+07	5.74906e+07	5.71375e+07	--
Com_4071_pos	4-(acetylamino)phenyl 3-chlorobenzoate	--	C15 H12 Cl N O3	311.034	76053.3	0.939	312.041	6.11962e+06	8.26444e+06	8.85172e+06	8.13946e+06	7.26462e+06	7.68613e+06	1.17678e+07	1.43709e+07	1.53288e+07	1.49593e+07	1.38438e+07	1.31748e+07	1.17756e+07	1.23629e+07	1.23102e+07	1.25204e+07	1.20457e+07	1.18326e+07	1.54371e+07	1.63367e+07	1.13023e+07	1.32942e+07	1.41162e+07	1.53565e+07	6.55772e+06	9.16608e+06	9.4721e+06	1.05054e+07	9.32264e+06	8.57949e+06	1.73126e+07	1.39181e+07	1.23397e+07	1.2316e+07	1.185e+07	1.43086e+07	7.17902e+06	1.08557e+07	1.11706e+07	1.58277e+07	1.17641e+07	--
Com_4766_pos	Jasmone	--	C11 H16 O	164.12	0.395247	12.093	165.127	3.80616e+06	4.26585e+06	4.1305e+06	4.57301e+06	4.31414e+06	3.86643e+06	4.49834e+06	5.98172e+06	5.80013e+06	6.05741e+06	5.69945e+06	6.04218e+06	8.133e+06	9.03803e+06	8.84237e+06	9.15519e+06	8.94863e+06	8.59696e+06	1.23329e+07	1.37141e+07	1.3988e+07	1.26622e+07	1.29331e+07	1.23546e+07	8.89062e+06	8.39522e+06	7.85489e+06	7.84107e+06	9.25559e+06	9.33973e+06	1.18606e+07	1.18295e+07	1.1741e+07	1.11246e+07	1.17717e+07	1.16119e+07	7.21797e+06	8.62024e+06	8.22212e+06	9.0044e+06	8.62958e+06	Organooxygen compounds
Com_12102_pos	Famciclovir	--	C14 H19 N5 O4	321.142	4.15418	9.84	322.15	2.69308e+06	2.41042e+06	2.63102e+06	2.02382e+06	2.88665e+06	2.34714e+06	1.69438e+06	1.82885e+06	1.86577e+06	1.56075e+06	1.8919e+06	1.52533e+06	1.48933e+06	1.47532e+06	1.5254e+06	1.84802e+06	1.55451e+06	1.72572e+06	896830	976785	923736	980769	1.17333e+06	793344	1.66711e+06	1.52149e+06	1.71075e+06	1.54386e+06	1.33357e+06	1.47905e+06	1.24616e+06	1.05593e+06	1.22855e+06	1.07377e+06	1.22167e+06	1.04977e+06	1.85241e+06	1.57844e+06	1.2169e+06	1.07414e+06	972161	Imidazopyrimidines
Com_258_pos	Leucylproline	--	C11 H20 N2 O3	228.147	0.208199	7.58	229.155	1.31642e+08	1.41681e+08	1.77282e+08	1.94609e+08	1.60991e+08	1.66256e+08	7.54337e+07	1.16801e+08	9.299e+07	1.0065e+08	6.98915e+07	1.00039e+08	2.0125e+08	1.93477e+08	2.251e+08	1.67371e+08	145790675	1.12072e+08	8.53855e+07	1.21973e+08	7.69517e+07	7.84022e+07	8.88272e+07	8.37086e+07	241493130	2.55697e+08	2.7205e+08	2.32241e+08	2.11786e+08	2.78283e+08	1.33757e+08	1.33009e+08	1.2391e+08	1.63673e+08	1.3245e+08	1.13657e+08	2.37714e+08	1.40099e+08	1.38223e+08	1.5873e+08	218723447	Carboxylic acids and derivatives
Com_7116_pos	--	MAG (18:1)	C21 H40 O4	356.292	0.75713	14.849	357.3	5.27444e+06	4.53257e+06	5.10224e+06	4.27301e+06	5.38551e+06	4.79442e+06	6.19735e+06	6.14683e+06	6.24657e+06	7.19202e+06	5.82167e+06	5.94721e+06	6.08483e+06	6.63077e+06	6.56749e+06	6.47526e+06	7.3993e+06	5.44726e+06	5.7191e+06	5.93634e+06	5.33461e+06	5.88376e+06	5.85164e+06	6.28498e+06	6.13444e+06	6.06702e+06	5.46691e+06	5.50912e+06	5.82412e+06	5.99682e+06	4.78128e+06	4.32709e+06	4.3029e+06	5.14206e+06	3.82329e+06	4.20093e+06	5.12261e+06	5.18574e+06	5.54118e+06	5.20683e+06	5.02315e+06	--
Com_3743_pos	NNK	--	C14 H26 N6 O6	356.181	48131.2	10.561	357.188	6.70817e+06	6.28365e+06	5.8874e+06	6.84001e+06	6.19982e+06	6.48918e+06	9.91256e+06	1.2483e+07	1.23415e+07	1.35654e+07	1.23167e+07	1.29789e+07	1.67313e+07	1.6966e+07	1.7169e+07	1.825e+07	1.79671e+07	1.70965e+07	1.49456e+07	1.68046e+07	1.53465e+07	1.66899e+07	1.61563e+07	1.57105e+07	1.24555e+07	1.20706e+07	1.19454e+07	1.07827e+07	1.22371e+07	1.22045e+07	1.23323e+07	1.23073e+07	1.14652e+07	1.2701e+07	1.16961e+07	1.15494e+07	1.0138e+07	1.26392e+07	1.31167e+07	1.3992e+07	1.42189e+07	Organooxygen compounds
Com_7921_pos	--	Praeruptorin B	C24 H26 O7	426.167	1.60306	9.104	427.174	2.65001e+06	872347	1.668e+06	1.47768e+06	1.95974e+06	2.86357e+06	1.69507e+06	3.05361e+06	3.64619e+06	1.67721e+06	3.07728e+06	4.04711e+06	3.35002e+06	2.7225e+06	2.19218e+06	2.50246e+06	2.48036e+06	2.97417e+06	1.56067e+06	958305	1.67827e+06	1.45665e+06	1.46422e+06	1.54391e+06	3.97258e+06	2.38442e+06	3.08831e+06	2.45323e+06	2.67184e+06	3.2988e+06	6.60173e+06	5.57112e+06	4.37706e+06	3.58364e+06	7.05577e+06	4.64545e+06	2.2752e+06	3.63358e+06	3.03624e+06	2.11905e+06	1.68266e+06	--
Com_8648_pos	Xanthinol	--	C13 H21 N5 O4	311.158	5.21968	6.935	312.165	4.18391e+06	3.48079e+06	4.01009e+06	3.68287e+06	3.57403e+06	3.88705e+06	4.64466e+06	4.60251e+06	4.74001e+06	5.0548e+06	4.72297e+06	4.91059e+06	3.94668e+06	4.10654e+06	3.30371e+06	4.02935e+06	3.9165e+06	3.99402e+06	4.57177e+06	4.32206e+06	3.88972e+06	4.43563e+06	4.14387e+06	3.90776e+06	4.10559e+06	3.92991e+06	4.11313e+06	3.53691e+06	3.43517e+06	4.01266e+06	4.9639e+06	4.42232e+06	5.03831e+06	5.37728e+06	4.62732e+06	4.7572e+06	4.36365e+06	4.20336e+06	3.88283e+06	4.20324e+06	4.35129e+06	--
Com_6675_pos	1-[4-hydroxy-3-(3-methylbut-2-en-1-yl)phenyl]ethan-1-one	--	C13 H16 O2	204.115	0.194753	7.623	205.122	5.40441e+06	5.58596e+06	4.9575e+06	4.95542e+06	5.30067e+06	5.44261e+06	4.85792e+06	6.22474e+06	5.94514e+06	6.65402e+06	5.49274e+06	6.51499e+06	6.19122e+06	6.25469e+06	5.71599e+06	5.89548e+06	4.17361e+06	4.65475e+06	6.66844e+06	6.69996e+06	6.28488e+06	5.36598e+06	5.81235e+06	6.43723e+06	4.58455e+06	4.14302e+06	4.67376e+06	5.07654e+06	4.26549e+06	4.67885e+06	5.72741e+06	4.23345e+06	6.59082e+06	5.99385e+06	5.39339e+06	3.9886e+06	6.67045e+06	5.61239e+06	4.65534e+06	4.10027e+06	5.25142e+06	--
Com_3767_pos	Diethyl succinate	--	C8 H14 O4	174.091	8.27778	8.68	175.098	1.44975e+07	1.48779e+07	1.38033e+07	1.43276e+07	1.45705e+07	1.55953e+07	7.62493e+06	9.00845e+06	8.3272e+06	8.88942e+06	8.01605e+06	8.68592e+06	1.21553e+07	1.26151e+07	1.23317e+07	1.28566e+07	1.24828e+07	1.21662e+07	5.76727e+06	6.03454e+06	5.76261e+06	6.38341e+06	7.2753e+06	5.92207e+06	1.62613e+07	1.75089e+07	1.54856e+07	1.7798e+07	1.70831e+07	1.67717e+07	1.80265e+07	1.70508e+07	1.68378e+07	1.84644e+07	1.73114e+07	1.76066e+07	1.24991e+07	1.32923e+07	1.30452e+07	1.29495e+07	1.1851e+07	Fatty Acyls
Com_7400_pos	--	Neocnidilide	C12 H18 O2	194.131	0.205099	14.243	195.138	1.12416e+06	1.2146e+06	1.22146e+06	1.24463e+06	1.17573e+06	1.21118e+06	4.88715e+06	4.80704e+06	4.80112e+06	4.83838e+06	4.51415e+06	4.76287e+06	3.69375e+06	3.20263e+06	3.11737e+06	3.39509e+06	3.12506e+06	3.56466e+06	7.27803e+06	7.07811e+06	6.88889e+06	7.21237e+06	7.62805e+06	7.20396e+06	4.667e+06	4.41235e+06	3.97854e+06	4.68524e+06	6.45177e+06	4.27213e+06	6.74964e+06	6.66236e+06	6.32798e+06	6.17311e+06	7.2061e+06	7.81095e+06	4.7696e+06	4.17273e+06	4.08581e+06	4.01019e+06	3.92853e+06	Lactones
Com_7017_pos	3-(3,4-dimethylphenyl)-3,4-dihydro-1,2,3-benzotriazin-4-one	--	C15 H13 N3 O	273.085	87528.7	5.149	274.092	3.52411e+06	3.31952e+06	3.30024e+06	3.34696e+06	3.51625e+06	3.33343e+06	2.55842e+06	2.80146e+06	2.89041e+06	3.15011e+06	2.59479e+06	2.92481e+06	3.46854e+06	4.51666e+06	3.48845e+06	4.30369e+06	3.79255e+06	3.50413e+06	3.61279e+06	3.58587e+06	3.4694e+06	2.76859e+06	3.55401e+06	3.68435e+06	6.67184e+06	6.72825e+06	6.91726e+06	6.65626e+06	6.22262e+06	7.2662e+06	7.13975e+06	6.95913e+06	7.19144e+06	8.68628e+06	8.40346e+06	6.70164e+06	4.97703e+06	4.37485e+06	4.39046e+06	5.18487e+06	5.15687e+06	--
Com_513_pos	N-Methylanthranilic acid	--	C8 H9 N O2	151.063	0.936508	7.389	152.071	8.63331e+07	8.11643e+07	7.53464e+07	7.90214e+07	8.07739e+07	7.91592e+07	6.59662e+07	7.37918e+07	7.43242e+07	7.7453e+07	7.26645e+07	7.7511e+07	7.32448e+07	8.12659e+07	7.0364e+07	6.73384e+07	9.4635e+07	7.18042e+07	7.33135e+07	6.80508e+07	6.77324e+07	7.13834e+07	7.09463e+07	6.52901e+07	1.26353e+08	1.25474e+08	1.23873e+08	1.26318e+08	1.21557e+08	1.24159e+08	1.53332e+08	1.53389e+08	1.47109e+08	1.55816e+08	1.445e+08	1.47686e+08	1.24746e+08	1.21935e+08	1.1677e+08	1.10564e+08	1.08462e+08	--
Com_10285_pos	--	5-Sulfanyl-1-pentanesulfonamide	C5 H13 N O2 S2	183.038	3.11768	0.944	184.045	2.81032e+06	2.62376e+06	3.36951e+06	3.1998e+06	3.21541e+06	3.41507e+06	3.52575e+06	3.77528e+06	3.66656e+06	3.75908e+06	3.54346e+06	3.9063e+06	3.62019e+06	4.05213e+06	3.40268e+06	3.52252e+06	3.46469e+06	3.68301e+06	3.51577e+06	3.20164e+06	3.1093e+06	3.44664e+06	3.56165e+06	3.84576e+06	2.16701e+06	2.54874e+06	2.5871e+06	3.20657e+06	2.94311e+06	2.4453e+06	3.73007e+06	3.30373e+06	2.6408e+06	3.24701e+06	3.4845e+06	3.1521e+06	2.65344e+06	3.68318e+06	3.21385e+06	3.17109e+06	3.12459e+06	--
Com_9642_pos	--	Timosaponin BII	C45 H76 O19	920.494	4.44348	14.924	921.502	1.63647e+06	1.96393e+06	1.91933e+06	1.64702e+06	1.66712e+06	1.57164e+06	1.43243e+06	1.17232e+06	1.98082e+06	1.94732e+06	1.47268e+06	1.58486e+06	2.41259e+06	1.81223e+06	1.0714e+06	2.70138e+06	2.42026e+06	2.40677e+06	1.46829e+06	935322	1.08683e+06	1.01103e+06	2.11665e+06	1.20624e+06	4.80737e+06	4.034e+06	3.94267e+06	4.35879e+06	3.9016e+06	2.48029e+06	2.80871e+06	2.92686e+06	1.38185e+06	2.787e+06	3.01227e+06	2.30776e+06	1.82117e+06	2.16652e+06	1.89895e+06	1.91973e+06	2.06006e+06	--
Com_3838_pos	Thromboxane B2-biotin	--	C35 H60 N4 O7 S	702.397	32301.2	13.019	703.402	5.03987e+06	5.22036e+06	4.92153e+06	5.77369e+06	6.41625e+06	1.67934e+06	2.64784e+06	5.79662e+06	5.32261e+06	5.88483e+06	5.4049e+06	5.79683e+06	6.63272e+06	8.64953e+06	6.79951e+06	3.33852e+06	7.07052e+06	6.4604e+06	1.05171e+07	1.24599e+07	9.31718e+06	1.04996e+07	1.0309e+07	9.81817e+06	9.26351e+06	1.04219e+07	1.12322e+07	9.23668e+06	9.55635e+06	1.12476e+07	1.59249e+07	1.65944e+07	1.74276e+07	1.04654e+07	1.57127e+07	1.87722e+07	8.32687e+06	6.8796e+06	7.61346e+06	8.01997e+06	8.12068e+06	--
Com_10066_pos	(+)-Corynoline	--	C21 H21 N O5	367.148	16.0353	2.429	368.155	1.37559e+06	1.28488e+06	1.20898e+06	1.42925e+06	1.24543e+06	1.31735e+06	1.32063e+06	1.52358e+06	1.64738e+06	1.83514e+06	1.56329e+06	1.69902e+06	4.00995e+06	4.37083e+06	4.36669e+06	4.35499e+06	4.15376e+06	4.15885e+06	1.96968e+06	1.9089e+06	1.93638e+06	2.50975e+06	2.19356e+06	1.9325e+06	1.4667e+06	1.27424e+06	1.32674e+06	1.36849e+06	1.23546e+06	1.19102e+06	815049	852178	889036	845412	853679	926206	1.71512e+06	1.80632e+06	1.87897e+06	1.87686e+06	2.18481e+06	--
Com_17000_pos	Harringtonine	--	C28 H37 N O9	531.249	4.08141	13.369	532.255	137397	151607	383039	459721	147896	291640	327578	778244	457043	778694	485432	434053	974011	450986	363646	766723	300155	548659	325617	487617	444564	590524	430185	437655	582709	559443	512575	666086	1.44851e+06	478918	537209	609854	784894	403799	480929	771051	555905	421458	641746	691555	635676	--
Com_2405_pos	Sedanolide	--	C12 H18 O2	176.12	92775.4	13.21	177.127	1.99903e+07	1.5208e+07	2.03987e+07	1.84003e+07	1.8243e+07	1.59804e+07	1.47912e+07	2.65773e+07	2.60925e+07	2.02079e+07	2.52613e+07	1.94703e+07	1.94275e+07	2.23628e+07	2.10981e+07	1.80643e+07	1.99978e+07	1.84415e+07	2.8406e+07	2.98252e+07	2.83155e+07	3.27957e+07	3.04177e+07	2.96335e+07	2.36143e+07	2.21286e+07	1.42126e+07	2.1408e+07	2.22004e+07	2.24709e+07	2.22111e+07	2.07784e+07	2.1174e+07	2.08161e+07	2.06912e+07	2.22178e+07	2.39709e+07	2.32068e+07	2.47526e+07	2.2304e+07	2.21452e+07	Lactones
Com_12885_pos	Eurycomanone	--	C20 H24 O9	408.139	6.6211	5.851	409.147	1.65898e+06	1.75618e+06	1.71019e+06	1.47636e+06	1.77552e+06	1.88116e+06	989392	1.26945e+06	1.13194e+06	1.15675e+06	1.13472e+06	1.13543e+06	1.7344e+06	1.79856e+06	2.00722e+06	1.91184e+06	1.76643e+06	1.82648e+06	1.24429e+06	1.48359e+06	1.29186e+06	1.26622e+06	1.41801e+06	1.2627e+06	2.83403e+06	2.4282e+06	2.83929e+06	2.72553e+06	2.53123e+06	2.76199e+06	1.95634e+06	1.79466e+06	2.06857e+06	1.9968e+06	2.0924e+06	1.93095e+06	1.56268e+06	1.31976e+06	1.33729e+06	1.44785e+06	1.38249e+06	--
Com_5779_pos	4-fluoro-N-(4-piperidinophenyl)benzenesulfonamide	--	C17 H19 F N2 O2 S	334.116	4.01937	10.888	335.124	7.86699e+06	8.05799e+06	7.9357e+06	8.17805e+06	7.50409e+06	8.4652e+06	8.29691e+06	9.7349e+06	9.62284e+06	9.99331e+06	9.18396e+06	9.44512e+06	7.15415e+06	7.19893e+06	7.0434e+06	7.4205e+06	7.37701e+06	7.13836e+06	8.0156e+06	7.64462e+06	7.54743e+06	7.85832e+06	7.71644e+06	8.13424e+06	5.17362e+06	5.3742e+06	4.95903e+06	5.3935e+06	5.33683e+06	5.5469e+06	8.67172e+06	7.73996e+06	7.81333e+06	5.64871e+06	7.89485e+06	7.72683e+06	7.81496e+06	7.59338e+06	7.19987e+06	6.98967e+06	7.42246e+06	--
Com_10974_pos	Saikosaponin A	--	C42 H68 O13	780.462	4.91019	13.645	763.457	1.5477e+06	1.50275e+06	1.58611e+06	1.54731e+06	1.45345e+06	1.36952e+06	662004	732171	1.03871e+06	847600	1.12586e+06	1.07402e+06	1.98683e+06	1.97353e+06	1.81404e+06	1.96084e+06	2.18178e+06	2.01814e+06	662565	959239	773810	592540	591371	1.01304e+06	3.64983e+06	4.00577e+06	3.40147e+06	3.24957e+06	3.35219e+06	3.03094e+06	3.07263e+06	3.2005e+06	2.52145e+06	2.726e+06	2.62537e+06	2.88286e+06	1.82996e+06	2.12462e+06	2.47462e+06	2.38245e+06	1.76906e+06	--
Com_5044_pos	--	Eriodictyol-7-O-glucoside	C21 H22 O11	450.116	0.0632637	9.014	451.123	1.02151e+07	1.00706e+07	4.14843e+06	1.01508e+07	5.30655e+06	1.05809e+07	3.95807e+06	4.99543e+06	5.08897e+06	5.27348e+06	5.22786e+06	5.26259e+06	4.46683e+06	5.29316e+06	4.89273e+06	3.19101e+06	4.27546e+06	4.56786e+06	2.35109e+06	2.56927e+06	2.7571e+06	2.60229e+06	2.951e+06	2.37304e+06	5.63449e+06	7.05797e+06	5.76128e+06	6.60421e+06	6.11988e+06	6.32642e+06	8.9297e+06	8.4341e+06	7.55583e+06	8.55719e+06	8.59815e+06	8.15665e+06	7.07023e+06	6.63848e+06	5.91761e+06	5.70197e+06	5.64522e+06	Flavonoids
Com_16536_pos	--	Histidinol	C6 H11 N3 O	141.09	0.623913	1.396	142.098	706899	525428	669072	566788	546714	683052	1.10797e+06	1.45283e+06	1.08319e+06	1.4425e+06	1.15038e+06	1.0757e+06	819636	896023	553256	635483	746583	854624	1.4622e+06	1.44746e+06	1.32289e+06	1.82126e+06	1.76215e+06	1.58229e+06	386869	455115	391776	423281	434133	344933	1.28786e+06	1.38911e+06	1.16818e+06	1.25549e+06	1.22194e+06	1.32895e+06	792944	1.2169e+06	858658	911105	708882	Organonitrogen compounds
Com_2018_pos	DL-methionine sulfoxide	--	C5 H11 N O3 S	165.043	19.6564	7.497	166.05	1.15656e+07	1.21474e+07	1.25885e+07	1.19868e+07	1.25238e+07	1.35783e+07	2.31387e+06	2.95625e+06	2.70032e+06	2.59059e+06	2.49493e+06	2.92456e+06	9.32815e+06	8.53445e+06	8.87254e+06	8.7276e+06	8.48763e+06	9.64843e+06	5.79515e+06	4.61022e+06	4.67188e+06	4.98053e+06	4.84368e+06	5.41112e+06	3.71735e+07	3.7911e+07	3.52099e+07	3.61813e+07	3.67135e+07	3.60535e+07	1.52253e+07	1.27149e+07	1.36535e+07	1.38698e+07	1.36844e+07	1.32203e+07	1.19739e+07	1.07755e+07	9.45355e+06	9.06867e+06	8.08926e+06	Carboxylic acids and derivatives
Com_14209_pos	Dexbrompheniramine	--	C16 H19 Br N2	318.073	0.0292134	8.704	319.08	1.64692e+06	1.327e+06	2.06628e+06	1.6439e+06	1.35898e+06	1.45387e+06	1.52671e+06	1.6698e+06	1.95202e+06	1.9123e+06	1.27034e+06	1.43738e+06	1.61939e+06	2.0137e+06	936693	1.36295e+06	1.89936e+06	707485	1.64902e+06	1.13037e+06	1.5534e+06	1.68758e+06	1.87503e+06	1.84881e+06	981816	587911	1.2725e+06	1.51013e+06	997778	1.25247e+06	1.19226e+06	1.747e+06	1.2121e+06	1.4838e+06	1.43555e+06	1.43446e+06	1.02253e+06	1.37647e+06	1.77023e+06	1.62292e+06	1.68386e+06	Pyridines and derivatives
Com_5807_pos	3-(2,3-dihydroxy-5-methylphenoxy)-5-methylbenzene-1,2-diol	--	C14 H14 O5	279.114	64978.7	9.811	280.121	4.97108e+06	5.3858e+06	5.41677e+06	5.33263e+06	5.12997e+06	5.18714e+06	3.86297e+06	4.70286e+06	4.66057e+06	4.75398e+06	3.46339e+06	4.13372e+06	6.15421e+06	6.0763e+06	4.97457e+06	6.45915e+06	5.18877e+06	5.10301e+06	3.70598e+06	3.42261e+06	3.03487e+06	3.45664e+06	4.1947e+06	3.11534e+06	9.74896e+06	9.27609e+06	9.17272e+06	9.85078e+06	9.95903e+06	9.72015e+06	1.14501e+07	1.05088e+07	9.70855e+06	1.01149e+07	9.71909e+06	9.61013e+06	7.25841e+06	6.67586e+06	6.23282e+06	5.95211e+06	6.26711e+06	--
Com_3849_pos	6-methyl-7-nitro-2,3-dihydro-1,4-benzodioxine	--	C9 H9 N O4	177.043	92335.9	7.808	178.05	1.03134e+07	9.05198e+06	7.95305e+06	1.00113e+07	8.42624e+06	9.75459e+06	8.26966e+06	1.06455e+07	8.82302e+06	1.08716e+07	1.12116e+07	1.16311e+07	6.65101e+06	5.82191e+06	9.11192e+06	1.06263e+07	8.54007e+06	1.27393e+07	1.05034e+07	7.58503e+06	6.62281e+06	8.18639e+06	7.07641e+06	6.56863e+06	8.44462e+06	9.01802e+06	9.24853e+06	1.15982e+07	1.04973e+07	1.06887e+07	1.69187e+07	1.86636e+07	1.53357e+07	1.73439e+07	1.42547e+07	1.33911e+07	1.07136e+07	9.2707e+06	7.66827e+06	1.1183e+07	9.39881e+06	--
Com_4409_pos	Aristolochic acid	--	C17 H11 N O7	358.083	49933	5.53	359.09	8.43625e+06	7.94588e+06	8.61195e+06	8.69864e+06	8.71256e+06	7.81061e+06	1.12553e+07	1.36057e+07	1.3415e+07	1.23053e+07	1.33886e+07	1.31171e+07	6.68848e+06	6.28765e+06	5.70496e+06	6.88679e+06	6.5799e+06	6.69785e+06	8.83192e+06	8.39128e+06	7.7515e+06	8.3566e+06	9.00026e+06	8.17396e+06	3.7995e+06	3.40167e+06	3.66596e+06	3.9118e+06	3.60538e+06	3.19201e+06	4.14243e+06	3.96096e+06	3.99884e+06	3.65717e+06	4.23746e+06	3.73673e+06	7.42099e+06	7.82217e+06	7.59074e+06	7.74583e+06	7.46133e+06	--
Com_10754_pos	Sphingosine (d18:1)	--	C18 H37 N O2	337.233	126805	13.955	338.24	111175	120382	114061	110039	119425	121154	616843	753901	636790	757097	611037	687631	938629	891934	1.01594e+06	931997	801408	868677	4.38588e+06	4.47969e+06	4.1087e+06	4.64883e+06	4.50351e+06	4.26926e+06	2.76776e+06	2.80218e+06	2.40646e+06	2.757e+06	2.83734e+06	2.55947e+06	1.99862e+06	1.91939e+06	2.1463e+06	2.34872e+06	2.10444e+06	2.16438e+06	1.61942e+06	1.6174e+06	1.68573e+06	1.17125e+06	1.51822e+06	--
Com_3504_pos	Heptadecanoic Acid	--	C17 H34 O2	292.24	81345.9	14.563	293.248	1.16873e+07	1.10969e+07	9.95956e+06	1.01878e+07	1.01714e+07	1.06506e+07	9.27827e+06	9.82644e+06	9.13834e+06	9.57119e+06	8.98335e+06	1.00521e+07	9.46213e+06	1.00995e+07	9.58693e+06	1.03232e+07	1.12271e+07	9.52295e+06	8.6543e+06	7.88832e+06	7.83118e+06	8.93059e+06	8.13226e+06	7.94517e+06	9.15942e+06	9.98727e+06	9.71753e+06	1.04243e+07	1.94527e+07	1.03011e+07	9.30631e+06	1.02157e+07	8.1979e+06	8.67694e+06	8.74409e+06	9.05316e+06	9.60168e+06	9.3756e+06	8.56306e+06	8.06397e+06	7.77659e+06	Fatty Acyls
Com_1633_pos	Deoxycytidine??5'-monophosphate	--	C9 H14 N3 O7 P	307.077	65.8301	5.591	308.084	2.35861e+07	3.07164e+07	2.30987e+07	2.56899e+07	2.43464e+07	2.36432e+07	1.19834e+07	1.46522e+07	1.40597e+07	9.26067e+06	1.33939e+07	1.40399e+07	9.8849e+06	10079818	9.61248e+06	1.03157e+07	1.11189e+07	1.01529e+07	2.8039e+06	2.77908e+06	2.56228e+06	2.76987e+06	2.70282e+06	2.7987e+06	1.64611e+07	7.91548e+06	1.80511e+07	1.72354e+07	1.71853e+07	1.63993e+07	4.98333e+07	4.99243e+07	4.87073e+07	4.98403e+07	4.97102e+07	5.1068e+07	2.24092e+07	2.24214e+07	2.0967e+07	2.11294e+07	1.9369e+07	--
Com_11600_pos	Thromboxane B2	--	C20 H34 O6	762.453	1.05937e+06	15.476	763.461	2.51911e+06	2.83435e+06	2.6318e+06	1.64392e+06	2.42459e+06	2.62934e+06	2.3227e+06	2.91532e+06	2.57272e+06	2.80511e+06	2.46798e+06	2.80984e+06	2.05056e+06	1.94688e+06	1.76695e+06	1.92444e+06	1.96081e+06	1.70046e+06	1.71686e+06	1.69362e+06	1.77464e+06	1.99635e+06	1.69014e+06	1.86733e+06	3.13837e+06	2.8694e+06	2.91621e+06	2.85444e+06	2.09274e+06	3.00978e+06	2.91735e+06	3.39642e+06	2.98415e+06	3.96387e+06	3.07155e+06	2.60103e+06	1.02982e+06	1.40189e+06	1.37026e+06	1.6196e+06	1.49577e+06	Fatty Acyls
Com_3917_pos	3-hydroxy-4-methoxy-9H-xanthen-9-one	--	C14 H10 O4	242.058	0.376769	9.384	243.065	1.03472e+07	1.1234e+07	1.04145e+07	1.07609e+07	1.11779e+07	1.11666e+07	1.36693e+07	1.52764e+07	1.37442e+07	1.37762e+07	1.49391e+07	1.59516e+07	1.10868e+07	1.18143e+07	1.02443e+07	1.13772e+07	1.09898e+07	1.10681e+07	9.23835e+06	1.00019e+07	8.36751e+06	1.02233e+07	1.09266e+07	9.1589e+06	8.56108e+06	9.29408e+06	9.29687e+06	8.82899e+06	9.11933e+06	9.93636e+06	1.35259e+07	1.36365e+07	2.33475e+06	1.35195e+07	1.3037e+07	1.34312e+07	1.24817e+07	1.10847e+07	1.25559e+07	1.24826e+07	1.14806e+07	--
Com_123_pos	Palmitoleic Acid	--	C16 H30 O2	276.209	86475.4	13.868	277.216	5.01836e+08	5.1985e+08	4.76963e+08	5.0111e+08	490792304	5.11838e+08	5.12824e+08	6.09945e+08	6.08939e+08	606484320	5.56108e+08	6.07426e+08	5.99317e+08	5.86775e+08	5.73714e+08	5.70269e+08	5.77878e+08	5.77786e+08	530287908	5.1975e+08	497954220	5.18051e+08	5.47395e+08	5.19288e+08	3.58974e+08	3.47367e+08	3.25531e+08	3.51775e+08	3.31088e+08	3.50085e+08	3.41355e+08	3.30638e+08	3.16894e+08	3.26827e+08	3.10611e+08	3.16562e+08	493782112	4.68478e+08	4.46601e+08	4.32197e+08	4.33761e+08	Fatty Acyls
Com_5811_pos	Alosetron	--	C17 H18 N4 O	294.147	4.28762	7.529	295.154	7.35242e+06	7.53226e+06	6.51829e+06	6.28807e+06	7.13066e+06	7.00962e+06	6.32471e+06	7.71228e+06	7.33746e+06	7.85497e+06	7.41007e+06	7.46405e+06	7.29673e+06	7.23897e+06	6.99187e+06	7.00311e+06	6.7597e+06	7.00867e+06	4.42897e+06	4.92082e+06	4.71782e+06	5.02941e+06	4.68451e+06	4.8558e+06	7.93081e+06	7.99578e+06	7.98641e+06	8.4294e+06	7.85365e+06	7.71815e+06	9.57356e+06	8.8347e+06	8.75343e+06	8.80214e+06	8.39013e+06	8.75768e+06	8.09895e+06	7.85308e+06	7.3128e+06	7.30996e+06	6.63999e+06	Indoles and derivatives
Com_9496_pos	--	Nebularine	C10 H12 N4 O4	252.087	4.22529	7.655	291.05	3.32709e+06	3.51355e+06	3.82963e+06	3.67084e+06	4.19138e+06	4.33527e+06	1.5275e+06	2.18616e+06	2.05206e+06	1.97209e+06	1.4641e+06	1.70784e+06	2.08532e+06	2.25775e+06	2.08809e+06	2.10123e+06	2.04798e+06	2.33608e+06	1.14301e+06	1.37459e+06	1.10905e+06	1.25328e+06	1.30749e+06	1.33781e+06	3.3344e+06	2.91093e+06	3.53367e+06	3.41931e+06	3.1474e+06	3.40392e+06	3.66495e+06	3.5439e+06	3.06311e+06	4.29217e+06	3.55137e+06	3.53889e+06	3.21757e+06	2.39792e+06	2.81316e+06	2.48487e+06	2.10597e+06	Purine nucleosides
Com_7323_pos	--	Lupulin A	C30 H46 O11	582.304	0.0554556	11.659	583.311	847759	704640	595101	632301	685269	846480	1.03983e+06	1.59927e+06	1.56807e+06	1.87859e+06	1.27989e+06	1.38003e+06	1.00318e+06	1.35061e+06	1.08291e+06	1.11837e+06	1.01804e+06	1.0012e+06	3.08036e+06	3.3353e+06	2.81297e+06	3.1781e+06	2.62978e+06	2.91276e+06	1.35293e+06	1.4308e+06	1.49724e+06	1.32965e+06	1.47036e+06	1.54466e+06	7.81068e+06	7.65359e+06	6.94762e+06	8.09274e+06	7.87367e+06	7.76685e+06	994525	1.41485e+06	1.81908e+06	2.13418e+06	2.26208e+06	--
Com_8331_pos	Amlexanox	--	C16 H14 N2 O4	298.091	13.643	1.995	299.098	2.75613e+06	3.00193e+06	2.53872e+06	2.79008e+06	2.54824e+06	2.71968e+06	3.43742e+06	3.83607e+06	3.43216e+06	3.96944e+06	3.74169e+06	3.99078e+06	3.75099e+06	3.94768e+06	4.03103e+06	3.6784e+06	3.31961e+06	4.07586e+06	4.15051e+06	3.79311e+06	3.82017e+06	3.86395e+06	3.36234e+06	3.66912e+06	3.27045e+06	3.19875e+06	3.23388e+06	2.9966e+06	2.83695e+06	3.44716e+06	3.14156e+06	3.24477e+06	3.26951e+06	3.20723e+06	3.39078e+06	3.16439e+06	4.81689e+06	3.33107e+06	3.58504e+06	3.2857e+06	3.48355e+06	Benzopyrans
Com_7970_pos	Rutaevin	--	C26 H30 O9	486.187	4.55078	9.901	487.194	1.98286e+06	2.35769e+06	1.8213e+06	2.54082e+06	2.71246e+06	2.34211e+06	2.65171e+06	2.67142e+06	3.37092e+06	2.84267e+06	2.81101e+06	2.69128e+06	2.9818e+06	3.40787e+06	2.74651e+06	2.92858e+06	3.34109e+06	3.17602e+06	2.86063e+06	2.64128e+06	2.68747e+06	3.23702e+06	3.31416e+06	3.16023e+06	4.23771e+06	3.49429e+06	3.35916e+06	3.62953e+06	3.50183e+06	3.30542e+06	7.2821e+06	6.96284e+06	6.62519e+06	7.02236e+06	6.63803e+06	7.0417e+06	2.09522e+06	3.35242e+06	4.06222e+06	3.85483e+06	3.36901e+06	--
Com_16338_pos	--	Stylopine	C19 H17 N O4	323.116	0.148628	13.696	324.123	163597	146347	154963	152854	146350	147215	119679	150671	153865	142539	143829	147576	156317	133255	134256	157252	134200	143491	174959	179424	159772	178324	169786	173130	150213	148783	147478	146426	1.63338e+06	146948	185482	186328	189421	174069	173233	185169	160670	153376	145847	136352	141011	--
Com_3309_pos	PC (18:3/18:4)	--	C44 H74 N O8 P	793.518	23214.2	15.091	794.529	1.22509e+07	1.33851e+07	1.21892e+07	1.26346e+07	1.29121e+07	1.37241e+07	1.687e+07	1.86196e+07	1.86405e+07	1.7775e+07	1.83198e+07	1.79597e+07	9.81007e+06	8.4851e+06	9.61338e+06	9.16806e+06	8.87883e+06	8.63744e+06	1.09478e+07	5.48695e+06	9.09539e+06	1.06653e+07	1.03699e+07	1.20995e+07	1.04499e+07	5.17052e+06	8.29997e+06	9.50416e+06	8.38688e+06	1.13002e+07	1.46552e+07	1.33035e+07	1.38518e+07	1.26209e+07	1.31126e+07	1.44128e+07	1.01098e+07	9.92041e+06	9.50698e+06	8.8301e+06	7.66885e+06	--
Com_12972_pos	Norcimifugin	--	C15 H16 O6	292.094	0.712892	13.602	293.102	1.90057e+06	1.93938e+06	1.99831e+06	2.15746e+06	1.79143e+06	1.74397e+06	1.88607e+06	2.49726e+06	2.67354e+06	2.34634e+06	1.94731e+06	2.42521e+06	2.36111e+06	2.3849e+06	1.95182e+06	1.86334e+06	1.67301e+06	2.12747e+06	2.38299e+06	2.4146e+06	2.238e+06	2.54778e+06	2.45578e+06	2.70609e+06	1.75098e+06	1.3287e+06	1.40319e+06	1.8884e+06	1.61719e+06	1.87167e+06	1.66607e+06	1.47197e+06	2.34657e+06	1.7143e+06	1.66768e+06	1.95157e+06	1.85164e+06	1.93062e+06	2.1106e+06	1.64319e+06	1.91897e+06	--
Com_1124_pos	PC (16:1e/2:0)	--	C26 H52 N O7 P	521.348	0.517186	15.025	522.355	4.52877e+07	4.97527e+07	4.64383e+07	4.51869e+07	4.87913e+07	4.85182e+07	5.62072e+07	6.01054e+07	6.18055e+07	6.09865e+07	5.91867e+07	6.44332e+07	5.11443e+07	5.25338e+07	4.54704e+07	5.33393e+07	5.09841e+07	5.18271e+07	4.41626e+07	4.62032e+07	3.81427e+07	4.50832e+07	4.33177e+07	4.582e+07	3.92199e+07	3.75267e+07	3.69201e+07	3.96386e+07	3.8766e+07	3.95544e+07	3.9833e+07	3.65451e+07	3.54164e+07	3.90971e+07	3.7568e+07	3.51697e+07	3.64537e+07	4.11549e+07	3.85344e+07	3.55882e+07	3.78134e+07	--
Com_8879_pos	Dihydrolycorine	--	C16 H19 N O4	289.127	14.07	3.187	290.135	3.36942e+06	3.21557e+06	3.28794e+06	3.16456e+06	3.26152e+06	3.39894e+06	3.93071e+06	4.04108e+06	3.78926e+06	3.9497e+06	3.47069e+06	4.41239e+06	3.15578e+06	2.91449e+06	2.88934e+06	3.02563e+06	2.86539e+06	3.10584e+06	4.91722e+06	5.09928e+06	4.43141e+06	4.9761e+06	4.99138e+06	4.78868e+06	3.03481e+06	2.8179e+06	2.48697e+06	2.39812e+06	2.53751e+06	3.18217e+06	3.25993e+06	3.38857e+06	2.78423e+06	3.5413e+06	3.05424e+06	3.09976e+06	4.37315e+06	4.01837e+06	3.51803e+06	3.49591e+06	3.30942e+06	--
Com_4142_pos	--	Fragransin A2	C20 H24 O5	344.162	0.134041	9.302	345.169	1.12441e+06	627947	766490	877826	916074	1.00542e+06	1.14559e+06	1.68198e+06	1.08669e+06	1.77606e+06	1.26496e+06	1.41163e+06	529072	508602	648711	585925	585850	670225	614199	389933	553369	519885	560353	480042	7.2159e+06	8.06516e+06	6.72994e+06	7.52214e+06	6.57943e+06	6.90297e+06	1.66613e+07	1.58805e+07	1.5625e+07	1.68311e+07	1.62154e+07	1.71171e+07	5.19081e+06	4.89915e+06	4.73966e+06	4.46218e+06	4.56018e+06	--
Com_4474_pos	Pachymic acid	--	C33 H52 O5	528.381	0.236125	14.994	529.389	4.69068e+06	1.28445e+07	4.52322e+06	1.17671e+07	5.06453e+06	5.10637e+06	2.38822e+06	3.10539e+06	8.66533e+06	4.17877e+06	4.13854e+06	3.11041e+06	3.61734e+06	4.46969e+06	4.44549e+06	5.01056e+06	5.24322e+06	4.67631e+06	4.01656e+06	4.28141e+06	3.94625e+06	4.16256e+06	4.25938e+06	4.04287e+06	3.33275e+06	4.01936e+06	4.08325e+06	4.03438e+06	3.79491e+06	4.04231e+06	4.38595e+06	4.24443e+06	4.68901e+06	4.41956e+06	4.76565e+06	3.95926e+06	2.6562e+06	3.49958e+06	4.03612e+06	3.0963e+06	3.90994e+06	--
Com_9011_pos	Ranolazine	--	C24 H33 N3 O4	427.242	11.8352	11.117	428.249	4.21912e+06	4.83488e+06	4.16885e+06	4.10951e+06	3.90554e+06	4.33455e+06	2.3642e+06	2.36429e+06	2.3873e+06	2.7843e+06	2.55506e+06	2.61892e+06	2.90806e+06	3.01956e+06	2.83428e+06	3.21449e+06	3.04522e+06	3.23411e+06	1.42312e+06	1.37728e+06	1.39652e+06	1.54224e+06	1.81667e+06	1.33223e+06	3.06479e+06	3.08547e+06	2.77776e+06	3.20831e+06	2.84343e+06	2.86747e+06	2.1246e+06	2.01675e+06	1.88034e+06	1.9138e+06	2.01067e+06	1.93253e+06	3.64683e+06	2.86079e+06	2.42911e+06	2.15377e+06	2.05861e+06	Phenol ethers
Com_1362_pos	N'-[6-(tert-butyl)thieno[3,2-d]pyrimidin-4-yl]-4-methylbenzohydrazide	--	C18 H20 N4 O S	362.119	64630.5	5.399	363.126	491042	511904	473067	461927	581925	468298	5.51896e+06	5.2622e+06	4.43282e+06	5.13416e+06	5.39992e+06	5.18883e+06	1.02186e+07	9.64834e+06	9.38723e+06	9.76724e+06	1.054e+07	9.34278e+06	4.73211e+07	4.82577e+07	4.23454e+07	6.63682e+07	6.08605e+07	5.50243e+07	2.31072e+07	2.28142e+07	2.11332e+07	2.31292e+07	2.20897e+07	2.21518e+07	2.90729e+07	2.68513e+07	2.73122e+07	2.72078e+07	2.58609e+07	2.61085e+07	1.92584e+07	2.1341e+07	2.11104e+07	1.5949e+07	1.89195e+07	--
Com_12619_pos	--	Ferruginol	C20 H30 O	286.229	0.613423	12.945	287.237	1.4715e+06	1.48423e+06	1.34222e+06	1.14155e+06	1.40401e+06	1.30344e+06	692976	882080	653522	856569	639430	898916	2.89046e+06	2.58942e+06	2.89528e+06	2.80943e+06	2.75392e+06	1.79811e+06	2.34167e+06	2.55443e+06	1.70709e+06	2.152e+06	1.95475e+06	1.85583e+06	2.34477e+06	2.61166e+06	2.25565e+06	2.21931e+06	2.17241e+06	2.24439e+06	1.50464e+06	1.14513e+06	1.33945e+06	1.21547e+06	1.25655e+06	1.35456e+06	1.94727e+06	1.7147e+06	1.92042e+06	1.66721e+06	1.71181e+06	--
Com_1614_pos	γ-Linolenic acid ethyl ester	--	C20 H34 O2	312.266	19624.9	14.805	313.273	2.68921e+07	2.98491e+07	2.8963e+07	2.79875e+07	2.66572e+07	2.79796e+07	2.98047e+07	3.371e+07	4.02196e+07	3.37589e+07	3.05369e+07	3.34069e+07	3.04184e+07	2.93891e+07	3.09267e+07	3.6107e+07	3.65728e+07	3.57014e+07	2.26147e+07	2.56473e+07	2.40042e+07	1.32443e+07	2.55431e+07	2.15439e+07	3.16294e+07	2.93232e+07	4.56386e+07	4.111e+07	3.87635e+07	4.78776e+07	3.41327e+07	3.12651e+07	3.04325e+07	3.03156e+07	3.0259e+07	3.11581e+07	2.97278e+07	3.56546e+07	2.65239e+07	3.38149e+07	2.10458e+07	--
Com_12879_pos	3-(phenethylethanimidoyl)tetrahydrofuran-2-one	--	C14 H17 N O2	231.126	0.697525	10.721	232.133	1.95226e+06	1.41778e+06	1.42707e+06	1.5545e+06	1.48126e+06	1.78522e+06	2.04109e+06	2.69721e+06	2.48649e+06	2.70914e+06	2.48149e+06	2.53554e+06	1.67105e+06	1.65411e+06	1.52881e+06	1.63219e+06	1.78331e+06	1.63425e+06	1.51628e+06	1.85152e+06	1.84559e+06	1.96518e+06	1.82584e+06	2.80163e+06	807223	850283	865544	813230	814888	816205	2.16016e+06	2.29707e+06	2.04082e+06	2.36915e+06	2.06742e+06	2.09407e+06	1.88905e+06	1.73675e+06	1.64084e+06	1.56769e+06	1.73931e+06	--
Com_14334_pos	--	lupinine	C10 H19 N O	169.147	0.261477	15.974	170.154	202861	187745	188093	204110	177938	214044	171418	213228	147468	203464	160540	200709	170667	191730	2.19264e+06	184660	170760	177953	216142	204482	165642	234403	202411	197281	117881	102247	177229	162549	152086	171921	225889	148728	142612	187515	163899	159266	173517	168622	213376	163536	153595	--
Com_16863_pos	--	senkyunolide O	C24 H28 O4	380.199	0.261379	14.809	381.206	157349	162906	157544	161835	150385	154939	158188	174370	171899	178207	169624	184637	161178	154986	147870	151689	153903	157160	153075	165468	160363	162260	164019	165843	125401	127452	129024	137593	1.48545e+06	141840	157512	149383	149304	148104	144345	150113	150605	144764	141501	138391	127604	--
Com_3537_pos	--	Phylloquinone	C31 H46 O2	450.351	2.50758	13.185	451.358	2.46778e+06	2.27624e+06	2.76642e+06	1.10548e+07	3.47866e+06	3.55793e+06	1.00395e+07	1.24985e+07	1.83191e+07	1.26625e+07	1.07666e+07	1.07958e+07	9.32144e+06	9.64272e+06	8.64191e+06	9.42664e+06	1.03064e+07	9.24167e+06	1.421e+06	1.7805e+07	1.46645e+07	1.70859e+07	1.62671e+07	1.66136e+07	9.10184e+06	8.3715e+06	8.92652e+06	8.54219e+06	8.71458e+06	8.08001e+06	1.03129e+07	9.6302e+06	1.02448e+07	1.07337e+07	9.59516e+06	1.17678e+07	1.08744e+07	1.08354e+07	1.1008e+07	1.09249e+07	1.0501e+07	Prenol lipids
Com_13167_pos	--	Artemether	C16 H26 O5	298.178	0.31502	10.14	299.185	1.26444e+06	1.52883e+06	1.60836e+06	1.86098e+06	1.34998e+06	1.49549e+06	2.19777e+06	1.93465e+06	2.14986e+06	2.46381e+06	1.71072e+06	2.50254e+06	2.28321e+06	1.94157e+06	1.75102e+06	2.48559e+06	2.11886e+06	2.44383e+06	1.99429e+06	2.42119e+06	2.17249e+06	1.91929e+06	2.76953e+06	1.98372e+06	1.61188e+06	1.63498e+06	1.57158e+06	1.96098e+06	1.73069e+06	1.79068e+06	1.58213e+06	1.78072e+06	1.89961e+06	1.8834e+06	1.29982e+06	1.73901e+06	2.11234e+06	2.39425e+06	1.52803e+06	1.86281e+06	1.87607e+06	Prenol lipids
Com_7197_pos	Morphine 6-β-D-glucuronide	--	C23 H27 N O9	461.169	0.452234	8.354	462.176	3.16978e+06	3.24421e+06	3.38836e+06	2.83064e+06	2.98976e+06	4.23129e+06	2.07512e+06	3.10874e+06	3.36608e+06	2.70283e+06	3.1848e+06	3.07761e+06	5.44171e+06	6.38951e+06	6.00765e+06	7.77412e+06	5.59671e+06	7.44641e+06	2.5901e+06	1.92518e+06	1.84769e+06	2.38298e+06	2.32093e+06	2.16331e+06	5.99036e+06	7.72565e+06	5.5945e+06	7.11642e+06	6.72152e+06	6.71239e+06	1.63118e+06	2.40611e+06	1.76291e+06	2.03191e+06	1.68091e+06	1.55562e+06	4.19137e+06	4.03561e+06	4.07479e+06	4.40673e+06	3.72447e+06	--
Com_3782_pos	--	Levulinic acid	C5 H8 O3	116.048	1.94648	1.379	117.055	1.05827e+07	1.01079e+07	1.03878e+07	1.07208e+07	1.07151e+07	1.04073e+07	1.22575e+07	1.5693e+07	1.5694e+07	1.46148e+07	1.57754e+07	1.67804e+07	8.86408e+06	8.97778e+06	8.6138e+06	8.8845e+06	9.273e+06	1.02913e+07	1.16028e+07	1.23557e+07	1.12119e+07	1.28919e+07	1.50507e+07	1.2918e+07	6.57288e+06	7.80256e+06	6.65865e+06	7.11457e+06	6.15915e+06	6.86155e+06	1.26026e+07	1.23982e+07	1.12323e+07	1.31668e+07	1.27997e+07	1.17724e+07	1.40243e+07	1.28122e+07	1.16105e+07	1.04502e+07	9.90942e+06	Keto acids and derivatives
Com_13710_pos	--	Scopoletin	C10 H8 O4	192.042	0.631444	8.355	193.05	2.03646e+06	1.6268e+06	1.66747e+06	2.12609e+06	1.8919e+06	2.07391e+06	1.60644e+06	1.92865e+06	1.75977e+06	2.49075e+06	2.0095e+06	2.05449e+06	1.52089e+06	1.5097e+06	1.47147e+06	1.80215e+06	1.83885e+06	1.8171e+06	2.09503e+06	2.02008e+06	2.12382e+06	1.75534e+06	1.99157e+06	2.22987e+06	1.62725e+06	1.45618e+06	1.53063e+06	1.3901e+06	1.42167e+06	1.72452e+06	2.07158e+06	2.22428e+06	2.25421e+06	1.87223e+06	1.67388e+06	1.92151e+06	1.616e+06	1.79316e+06	1.98932e+06	1.8362e+06	1.75444e+06	Coumarins and derivatives
Com_11561_pos	--	Aloesin	C19 H22 O9	394.125	2.99976	7.778	395.132	679371	734429	932778	587516	741453	637293	965233	1.25181e+06	2.03617e+06	1.38487e+06	1.33367e+06	1.06224e+06	2.39289e+06	2.53622e+06	1.3236e+06	1.68553e+06	1.16163e+06	1.28109e+06	1.89178e+06	3.01532e+06	1.90179e+06	1.66439e+06	1.94947e+06	3.42147e+06	2.5413e+06	2.43296e+06	2.25364e+06	2.17816e+06	2.43968e+06	2.20763e+06	3.47444e+06	3.24078e+06	3.22639e+06	3.27867e+06	3.81599e+06	3.32883e+06	1.57357e+06	2.23699e+06	1.9736e+06	1.92584e+06	3.16857e+06	--
Com_15194_pos	Pseudoginsenoside F11	--	C42 H72 O14	800.491	0.920664	15.666	801.498	219331	153130	286032	261532	234266	272473	108217	250870	268892	325294	203824	221072	614934	783676	643914	841780	762971	833492	333749	309295	315927	372338	456180	277210	1.73039e+06	1.81253e+06	1.83337e+06	2.0597e+06	1.80722e+06	1.60351e+06	777359	1.18772e+06	1.05792e+06	956988	1.18292e+06	864252	211320	446806	368203	337311	472210	Prenol lipids
Com_13802_pos	N2-(2,4-dimethylphenyl)-1,3-benzothiazol-2-amine	--	C15 H14 N2 S	254.09	9.88065	3.649	255.097	1.45468e+06	1.4454e+06	1.34431e+06	1.41638e+06	1.43565e+06	1.29345e+06	1.91479e+06	2.15567e+06	1.6837e+06	1.66629e+06	1.62154e+06	2.19405e+06	1.92428e+06	1.43417e+06	1.7317e+06	1.7135e+06	1.27134e+06	2.44666e+06	1.33826e+06	1.61859e+06	952010	1.42949e+06	1.28173e+06	1.65443e+06	1.10864e+06	1.20498e+06	1.41683e+06	1.2656e+06	1.27443e+06	1.33666e+06	2.2712e+06	2.23542e+06	2.23911e+06	2.68554e+06	2.06818e+06	2.12547e+06	1.84602e+06	1.76678e+06	1.74426e+06	1.58097e+06	1.67339e+06	--
Com_3843_pos	3-(4-nitrophenyl)[1,2,3]triazolo[1,5-a]quinazolin-5-amine	--	C15 H10 N6 O2	306.085	4.29147	8.232	307.093	1.2335e+07	1.36826e+07	1.28633e+07	9.30708e+06	1.15253e+07	1.33141e+07	1.04456e+07	1.04019e+07	1.1703e+07	1.28294e+07	10807633	1.20469e+07	1.19629e+07	7.68344e+06	1.03043e+07	1.13222e+07	1.11988e+07	8.92591e+06	1.18639e+07	1.26784e+07	1.05794e+07	1.99173e+07	1.21419e+07	1.2242e+07	1.02176e+07	1.0362e+07	9.10255e+06	1.22546e+07	9.72461e+06	1.46301e+07	1.58987e+07	1.41509e+07	1.36379e+07	1.0661e+07	1.69912e+07	9.72681e+06	1.10365e+07	1.1429e+07	1.13508e+07	1.11276e+07	1.06156e+07	--
Com_7025_pos	1,3-dimethyl 2,4-bis(4-hydroxyphenyl)cyclobutane-1,3-dicarboxylate	--	C20 H20 O6	351.169	13920.5	9.491	352.177	6.27892e+06	6.49562e+06	5.93493e+06	5.8262e+06	6.23785e+06	6.83814e+06	5.08927e+06	6.15314e+06	5.1398e+06	5.73963e+06	5.69963e+06	5.90227e+06	6.74027e+06	6.09851e+06	6.54113e+06	6.58888e+06	6.93525e+06	6.42565e+06	4.75523e+06	4.7015e+06	4.49353e+06	4.49649e+06	5.38113e+06	5.12907e+06	6.43777e+06	6.05658e+06	5.9217e+06	6.84738e+06	6.47097e+06	6.12888e+06	4.72384e+06	4.89391e+06	5.14648e+06	4.45144e+06	4.37157e+06	4.78802e+06	5.63178e+06	5.22166e+06	5.93342e+06	5.86613e+06	4.87199e+06	--
Com_13281_pos	N-{4-[(nitromethyl)sulfonyl]phenyl}acetamide	--	C9 H10 N2 O5 S	295.986	147094	3.038	296.993	2.18135e+06	2.05522e+06	1.95974e+06	2.11002e+06	2.00744e+06	2.25076e+06	1.56612e+06	2.0344e+06	1.68145e+06	1.84374e+06	1.82032e+06	1.70109e+06	2.07991e+06	2.1564e+06	1.96863e+06	2.16628e+06	1.88657e+06	1.99182e+06	1.68929e+06	1.6921e+06	1.73209e+06	1.55062e+06	1.72605e+06	1.77359e+06	1.82551e+06	2.53467e+06	1.72523e+06	1.89114e+06	1.84069e+06	1.81271e+06	1.64322e+06	1.53584e+06	1.52725e+06	1.52264e+06	1.30531e+06	1.86709e+06	2.12176e+06	1.80735e+06	1.59224e+06	1.79479e+06	1.61145e+06	--
Com_7301_pos	PE (13:0/18:4)	--	C36 H64 N O8 P	669.445	12.3169	13.251	670.453	1.34098e+06	1.27121e+06	1.11779e+06	1.22958e+06	1.22564e+06	1.28542e+06	1.03316e+06	1.0895e+06	1.22035e+06	1.42282e+06	1.61075e+06	1.49449e+06	830029	930394	938611	1.17372e+06	1.01889e+06	1.70981e+06	1.67668e+06	861998	929609	1.79151e+06	1.61688e+06	1.1963e+06	3.54804e+06	4.67801e+06	4.3689e+06	4.20076e+06	3.69294e+06	4.10286e+06	6.60032e+06	7.82661e+06	7.88182e+06	7.3218e+06	6.99549e+06	7.59012e+06	4.49905e+06	4.20064e+06	3.2096e+06	3.04123e+06	2.94553e+06	--
Com_14468_pos	Methyl linoleate	--	C19 H34 O2	294.256	0.134821	11.18	295.263	984070	1.31471e+06	1.11607e+06	1.07278e+06	1.08415e+06	1.22266e+06	1.38379e+06	1.70589e+06	1.22205e+06	1.41589e+06	1.57166e+06	1.444e+06	911486	1.06539e+06	1.19628e+06	1.05075e+06	1.16799e+06	1.15959e+06	956885	1.04584e+06	1.02954e+06	1.12717e+06	1.54302e+06	982172	1.4751e+06	1.17276e+06	964179	1.20712e+06	1.08397e+06	1.29621e+06	2.2854e+06	2.37131e+06	2.38373e+06	2.27881e+06	2.26447e+06	2.24193e+06	1.64945e+06	1.71133e+06	1.52277e+06	1.29809e+06	1.07716e+06	Fatty Acyls
Com_7259_pos	3-(3,4,5-trimethoxyphenyl)propanoic acid	--	C12 H16 O5	262.084	91563.1	13.87	263.091	5.16697e+06	5.91374e+06	5.2116e+06	5.88014e+06	5.97635e+06	5.71727e+06	4.32572e+06	6.26636e+06	5.4749e+06	6.184e+06	4.92075e+06	5.64692e+06	5.50635e+06	5.49112e+06	4.89345e+06	5.86765e+06	5.61813e+06	4.85556e+06	6.33589e+06	6.95449e+06	7.86954e+06	6.78667e+06	7.55142e+06	6.94627e+06	4.88336e+06	4.86193e+06	4.55315e+06	5.44835e+06	4.90328e+06	5.2202e+06	6.05267e+06	5.20161e+06	5.41099e+06	4.91203e+06	5.64675e+06	5.33406e+06	5.19375e+06	5.21886e+06	6.14487e+06	5.43599e+06	5.74302e+06	Phenylpropanoic acids
Com_5243_pos	(2E,4E)-N-(2-methylpropyl)deca-2,4-dienamide	--	C14 H25 N O	223.194	0.467845	15.006	224.201	8.61449e+06	9.41289e+06	9.3396e+06	8.72251e+06	8.46477e+06	9.01347e+06	9.13665e+06	1.03297e+07	9.66782e+06	1.04624e+07	9.76368e+06	1.05844e+07	9.76085e+06	9.32366e+06	1.0722e+07	9.84948e+06	1.02923e+07	9.96839e+06	1.28907e+07	1.29691e+07	1.17574e+07	1.19936e+07	1.29267e+07	1.24956e+07	6.80512e+06	6.51908e+06	6.52054e+06	6.42114e+06	7.56688e+06	5.90667e+06	9.3484e+06	8.43148e+06	8.25357e+06	8.49769e+06	8.5453e+06	8.5625e+06	8.78429e+06	8.11188e+06	8.16903e+06	7.83103e+06	7.65007e+06	--
Com_753_pos	Okadaic acid	--	C44 H68 O13	826.433	27306	13.388	827.44	2.6555e+07	2.9325e+07	3.864e+07	3.71218e+07	2.99001e+07	2.88594e+07	2.26402e+07	3.13066e+07	3.1365e+07	3.01825e+07	2.99326e+07	3.06149e+07	4.45702e+07	5.04597e+07	4.02412e+07	4.26025e+07	4.7979e+07	4.12438e+07	4.80001e+07	4.73125e+07	4.96295e+07	4.19003e+07	5.15038e+07	4.65719e+07	9.77614e+07	9.48481e+07	9.04193e+07	1.11486e+08	9.7592e+07	8.55684e+07	6.83325e+07	8.82188e+07	7.38763e+07	8.83338e+07	8.078e+07	7.64148e+07	28096917	5.74729e+07	6.1814e+07	6.12186e+07	5.72064e+07	Organooxygen compounds
Com_8712_pos	Dehydroepiandrosterone (DHEA)	--	C19 H28 O2	270.198	62491.3	13.393	271.206	4.61107e+06	5.11071e+06	3.65539e+06	3.59973e+06	4.26168e+06	3.83196e+06	3.20569e+06	4.87257e+06	4.80026e+06	5.00908e+06	3.0779e+06	4.49739e+06	3.88769e+06	4.21958e+06	4.40063e+06	3.73464e+06	4.08333e+06	4.20682e+06	4.00507e+06	4.30832e+06	3.75623e+06	4.508e+06	4.31816e+06	3.64312e+06	3.40703e+06	3.92577e+06	3.98131e+06	3.11392e+06	5.27347e+06	4.22445e+06	3.53143e+06	4.04869e+06	3.82577e+06	3.89363e+06	3.63075e+06	3.25534e+06	4.40779e+06	4.53247e+06	4.62043e+06	4.42771e+06	4.05452e+06	--
Com_8767_pos	KKK	--	C18 H38 N6 O4	384.285	44769.6	14.781	385.292	1.48004e+06	1.58648e+06	2.04022e+06	1.83645e+06	1.85238e+06	1.73512e+06	804032	1.10425e+06	489123	1.02942e+06	1.76049e+06	861087	4.23477e+06	4.65641e+06	1.31322e+06	4.48439e+06	4.5626e+06	4.2841e+06	5.44773e+06	5.17353e+06	5.3055e+06	5.78676e+06	6.48487e+06	5.86324e+06	4.50704e+06	4.72027e+06	3.9569e+06	4.60723e+06	4.32263e+06	4.27222e+06	4.73801e+06	4.91452e+06	4.85126e+06	5.0301e+06	4.86816e+06	5.11523e+06	2.86303e+06	3.49204e+06	4.08429e+06	3.87585e+06	3.82701e+06	--
Com_10442_pos	4-chloro-N-(2-morpholinophenyl)benzamide	--	C17 H17 Cl N2 O2	316.095	9.82438	7.45	317.102	335294	298828	299599	382401	222455	268214	405261	495154	531767	391457	417953	592649	1.61228e+06	1.93692e+06	1.85801e+06	1.24961e+06	1.56413e+06	1.50497e+06	4.71288e+06	4.61313e+06	2.50321e+06	4.5872e+06	4.88005e+06	4.37283e+06	1.60024e+06	1.45709e+06	2.01235e+06	1.90179e+06	1.63937e+06	1.40266e+06	2.25332e+06	1.78922e+06	2.03933e+06	2.35257e+06	2.15738e+06	1.87945e+06	1.98853e+06	1.78791e+06	2.73093e+06	3.19093e+06	1.88088e+06	--
Com_12993_pos	Fuziline	--	C24 H39 N O7	453.27	5.36672	14.83	454.277	156890	162430	157085	185942	154276	154487	157727	173861	171397	177687	169129	184098	160708	154534	2.71394e+06	151246	153454	156701	152628	164986	159895	169146	163541	165359	125035	127080	128647	137192	133786	133318	157052	148948	148868	147672	143924	149676	150165	144341	141088	137987	127232	--
Com_895_pos	Cyanidin	--	C15 H10 O6	286.048	0.0630664	6.734	287.055	3.71238e+07	5.27066e+07	7.09393e+07	7.28207e+07	4.72413e+07	4.38509e+07	2.28438e+07	4.098e+07	3.69094e+07	3.28053e+07	2.57107e+07	2.24785e+07	3.24206e+07	6.00607e+07	2.64484e+07	3.47367e+07	5.31653e+07	3.20594e+07	2.17938e+07	1.98807e+07	1.90109e+07	2.16309e+07	2.12689e+07	1.92052e+07	3.82741e+07	5.51831e+07	1.97856e+07	3.81747e+07	4.00163e+07	2.91327e+07	7.89225e+07	6.70295e+07	5.57765e+07	4.90952e+07	5.89423e+07	6.68044e+07	7.13682e+07	6.31075e+07	8.95498e+07	5.45762e+07	6.31083e+07	--
Com_3319_pos	2-{[(4,5-dimethoxy-2-nitrophenethyl)imino]methyl}phenol	--	C17 H18 N2 O5	330.125	9.41569	8.521	331.132	1.1031e+07	1.46421e+07	1.51087e+07	1.46305e+07	1.40686e+07	1.25235e+07	9.79028e+06	1.27276e+07	1.43693e+07	1.4063e+07	1.45769e+07	1.52825e+07	1.87243e+07	1.72035e+07	1.72897e+07	2.08573e+07	2.02316e+07	1.78837e+07	1.19877e+07	1.42694e+07	1.27359e+07	1.4685e+07	1.22746e+07	1.24522e+07	1.45459e+07	1.69021e+07	1.34818e+07	1.62913e+07	1.4856e+07	1.49397e+07	1.19039e+07	1.37328e+07	1.16341e+07	1.38267e+07	1.39047e+07	1.35596e+07	1.64899e+07	1.41523e+07	1.99466e+07	1.51403e+07	1.54054e+07	--
Com_14617_pos	--	Loureirin A	C17 H18 O4	286.121	0.0731999	8.316	287.128	1.16123e+06	1.10807e+06	1.26097e+06	1.12975e+06	1.06762e+06	1.08106e+06	1.28601e+06	1.67036e+06	1.09839e+06	1.23195e+06	1.48539e+06	1.39656e+06	1.2387e+06	1.18523e+06	1.19744e+06	1.66155e+06	1.41244e+06	998519	2.44053e+06	1.64231e+06	2.13668e+06	1.63869e+06	1.65907e+06	1.5736e+06	852959	1.18812e+06	930109	1.20688e+06	1.12796e+06	1.07557e+06	1.85258e+06	1.82435e+06	1.45173e+06	1.68567e+06	1.12006e+06	1.10998e+06	1.33864e+06	1.4139e+06	1.01954e+06	1.311e+06	1.12228e+06	--
Com_1191_pos	Cortisone	--	C21 H28 O5	742.375	1.06104e+06	12.687	743.383	3.16791e+07	3.79373e+07	3.68227e+07	3.91145e+07	3.89263e+07	3.43477e+07	2.988e+07	3.85227e+07	3.97378e+07	4.12993e+07	3.67827e+07	3.95352e+07	5.13463e+07	4.43903e+07	5.35646e+07	4.02734e+07	5.26572e+07	5.20386e+07	2.91807e+07	3.02025e+07	2.96839e+07	2.69827e+07	3.15961e+07	3.00493e+07	6.17839e+07	6.43812e+07	5.9789e+07	6.38522e+07	6.17152e+07	6.27223e+07	6.60902e+07	6.12786e+07	6.54278e+07	7.43346e+07	6.93405e+07	5.75919e+07	3.84575e+07	48655834	5.64503e+07	5.67555e+07	5.55713e+07	Steroids and steroid derivatives
Com_13544_pos	Loteprednol Etabonate	--	C24 H31 Cl O7	466.184	16.7512	10.081	467.19	2.14305e+06	1.6645e+06	1.86443e+06	1.8825e+06	1.82321e+06	1.91019e+06	1.62949e+06	1.96975e+06	1.72991e+06	1.57364e+06	2.2487e+06	1.86358e+06	1.25287e+06	1.58369e+06	1.77502e+06	1.48263e+06	1.59918e+06	1.37043e+06	780657	713689	873012	1.08834e+06	1.08364e+06	947507	2.07141e+06	1.88457e+06	1.65348e+06	1.75457e+06	1.81236e+06	1.42802e+06	2.77467e+06	2.13296e+06	2.03578e+06	2.12002e+06	1.90876e+06	2.17435e+06	1.79284e+06	1.99102e+06	1.73007e+06	2.05352e+06	1.55646e+06	Steroids and steroid derivatives
Com_4682_pos	1-(3-acetyl-2,4,6-trihydroxyphenyl)ethan-1-one	--	C10 H10 O5	210.053	1.2215	7.335	211.06	8.85455e+06	9.91746e+06	8.39397e+06	8.46798e+06	8.78597e+06	8.82793e+06	7.31652e+06	8.27714e+06	1.00463e+07	1.00939e+07	1.00292e+07	9.84585e+06	7.14076e+06	7.67805e+06	7.45682e+06	6.5912e+06	8.47754e+06	7.87069e+06	9.72743e+06	1.03406e+07	9.89072e+06	1.08713e+07	1.02458e+07	1.00509e+07	7.11062e+06	7.63281e+06	6.4904e+06	6.08089e+06	7.00882e+06	7.82854e+06	1.49176e+07	6.63068e+06	1.16562e+07	1.52176e+07	1.22317e+07	1.45312e+07	7.60516e+06	1.00493e+07	7.48245e+06	9.97247e+06	9.0628e+06	--
Com_7851_pos	--	DL-Panthenol	C9 H19 N O4	205.131	0.448064	1.377	206.139	1.50512e+06	1.75586e+06	1.23916e+06	1.38836e+06	1.65881e+06	1.39836e+06	2.69434e+06	2.86482e+06	3.44649e+06	3.27478e+06	3.33935e+06	3.25939e+06	1.42491e+06	1.7072e+06	1.4651e+06	1.41129e+06	1.51738e+06	1.48865e+06	6.50478e+06	6.41107e+06	6.19661e+06	6.38209e+06	5.73887e+06	7.40797e+06	1.24481e+06	1.35279e+06	1.09172e+06	1.33969e+06	1.05638e+06	1.29246e+06	3.00397e+06	3.29557e+06	2.89316e+06	2.93134e+06	2.77577e+06	3.55573e+06	2.76388e+06	2.59808e+06	2.7836e+06	2.15618e+06	2.45113e+06	Fatty Acyls
Com_9139_pos	Bifonazole	--	C22 H18 N2	310.142	17.4065	9.44	311.149	3.0095e+06	3.76302e+06	3.51767e+06	2.97471e+06	3.28694e+06	2.62498e+06	3.16813e+06	3.47937e+06	3.61616e+06	2.48899e+06	3.44636e+06	3.44962e+06	2.67071e+06	2.47442e+06	2.18386e+06	2.98406e+06	2.52822e+06	1.97409e+06	1.7208e+06	1.85557e+06	1.96305e+06	595008	1.72211e+06	1.49073e+06	3.33357e+06	3.3511e+06	3.51143e+06	3.34422e+06	2.7053e+06	5.02598e+06	3.68696e+06	5.64278e+06	5.63605e+06	3.78426e+06	3.45993e+06	5.18454e+06	3.06193e+06	2.56193e+06	3.44377e+06	2.94178e+06	2.52796e+06	Benzene and substituted derivatives
Com_14583_pos	--	lactucopicrin	C23 H22 O7	410.137	0.212017	9.197	411.144	445257	435119	453033	430778	564093	738485	433365	498840	676836	517918	455335	506076	1.17976e+06	919713	1.03746e+06	1.64122e+06	1.00254e+06	605496	1.87255e+06	1.96019e+06	1.65365e+06	1.83135e+06	2.0158e+06	2.37968e+06	1.58088e+06	1.5837e+06	1.42253e+06	1.47952e+06	1.38369e+06	1.50201e+06	1.8702e+06	1.67915e+06	1.64849e+06	1.59303e+06	902289	1.84888e+06	1.73363e+06	1.35988e+06	868603	1.64418e+06	1.58498e+06	Prenol lipids
Com_2711_pos	2-Thiouridine	--	C9 H12 N2 O5 S	238.069	84515.6	1.443	239.077	1.22544e+07	1.29215e+07	1.03584e+07	1.06975e+07	1.03589e+07	1.19994e+07	1.20965e+07	1.47904e+07	1.03777e+07	1.43199e+07	1.41117e+07	1.31324e+07	1.03936e+07	1.12506e+07	9.74722e+06	8.83378e+06	9.00516e+06	1.09509e+07	1.73811e+07	1.40032e+07	1.22243e+07	1.69764e+07	1.34396e+07	1.58614e+07	7.88105e+06	6.49662e+06	7.39616e+06	7.13174e+06	9.04237e+06	6.71726e+06	9.75735e+06	1.0222e+07	9.15197e+06	1.12599e+07	1.01797e+07	1.06383e+07	2.10429e+07	1.47727e+07	1.23502e+07	1.1081e+07	1.38463e+07	--
Com_5940_pos	Lindenenol	--	C15 H18 O2	230.127	17.1199	2.277	231.134	6.60051e+06	2.56457e+06	3.77016e+06	6.30384e+06	8.52076e+06	6.79709e+06	4.42508e+06	6.56536e+06	7.07865e+06	7.3968e+06	6.25401e+06	7.07884e+06	5.35007e+06	4.52527e+06	4.75239e+06	2.48816e+06	4.96088e+06	5.05826e+06	4.55122e+06	4.57084e+06	4.20006e+06	4.29826e+06	4.3715e+06	4.73488e+06	6.31411e+06	5.43493e+06	6.03608e+06	6.81872e+06	6.0525e+06	8.76771e+06	9.48611e+06	7.57434e+06	7.56358e+06	7.76197e+06	7.71484e+06	7.87552e+06	7.85812e+06	6.337e+06	7.0892e+06	6.39597e+06	3.31753e+06	--
Com_12929_pos	--	N-(9H-Purin-6-ylcarbamoyl)threonine	C10 H12 N6 O4	280.092	1.59639	10.337	281.1	2.01456e+06	1.75003e+06	1.94116e+06	1.8484e+06	1.87897e+06	1.64289e+06	1.89091e+06	2.67693e+06	2.20497e+06	2.19874e+06	2.191e+06	2.59097e+06	2.40506e+06	2.13213e+06	1.80095e+06	1.85408e+06	1.74802e+06	2.00094e+06	2.52672e+06	2.51628e+06	2.59378e+06	3.01047e+06	2.39735e+06	3.09587e+06	769223	935695	800705	906030	627148	829497	1.04868e+06	1.06065e+06	831644	1.32736e+06	1.14568e+06	1.17368e+06	1.44004e+06	1.68459e+06	2.08721e+06	1.89908e+06	1.92275e+06	--
Com_5662_pos	--	5-Methoxy-N,N-dimethyltryptamine	C13 H18 N2 O	218.142	0.168716	7.639	219.149	8.31066e+06	8.43002e+06	8.07356e+06	8.5665e+06	7.74528e+06	9.27346e+06	6.00684e+06	6.1368e+06	5.54241e+06	6.86921e+06	5.37223e+06	8.02702e+06	5.85332e+06	6.47046e+06	7.33179e+06	8.07034e+06	6.14059e+06	7.48428e+06	8.2206e+06	8.40647e+06	7.89436e+06	1.00386e+07	9.12384e+06	8.47534e+06	6.09974e+06	5.88645e+06	4.31857e+06	6.27353e+06	4.6056e+06	4.73536e+06	6.23819e+06	5.97156e+06	6.21e+06	6.04432e+06	6.11106e+06	6.15939e+06	6.26075e+06	7.25515e+06	7.30781e+06	6.44896e+06	6.67897e+06	Indoles and derivatives
Com_9085_pos	--	Lumichrome	C12 H10 N4 O2	242.079	3.69943	1.397	243.086	1.44845e+06	3.87012e+06	2.95131e+06	2.92032e+06	4.7185e+06	2.86232e+06	2.3734e+06	3.54721e+06	2.63437e+06	2.94639e+06	2.21736e+06	2.41288e+06	3.48063e+06	3.56649e+06	3.26167e+06	3.28235e+06	2.94101e+06	3.17615e+06	3.42864e+06	1.95939e+06	2.94362e+06	2.98902e+06	2.78889e+06	2.27097e+06	1.62447e+06	2.15264e+06	1.61151e+06	1.99471e+06	1.74524e+06	2.03452e+06	1.64517e+06	1.71066e+06	1.8282e+06	1.57026e+06	1.52408e+06	1.55598e+06	3.04193e+06	2.26378e+06	2.968e+06	1.9226e+06	1.71364e+06	--
Com_12374_pos	PC (17:2/16:3)	--	C41 H72 N O8 P	737.488	15.7219	15.1	738.495	948279	1.47781e+06	1.21891e+06	975805	1.07292e+06	813237	1.81158e+06	1.68922e+06	1.26733e+06	1.24176e+06	1.57788e+06	1.46545e+06	2.30658e+06	1.98106e+06	2.00712e+06	2.16001e+06	1.63713e+06	1.74277e+06	987657	1.53185e+06	327443	1.09161e+06	1.12474e+06	1.1852e+06	1.67093e+06	1.92563e+06	1.28353e+06	2.06792e+06	1.87773e+06	2.10472e+06	3.06511e+06	2.48612e+06	3.33151e+06	3.10966e+06	2.45357e+06	3.07383e+06	1.03277e+06	1.40325e+06	1.12576e+06	1.05355e+06	1.31381e+06	--
Com_10160_pos	Ginkgolide K	--	C20 H22 O9	406.13	9.17871	6.991	407.137	2.68439e+06	2.82272e+06	2.08892e+06	2.21689e+06	2.40273e+06	2.53872e+06	2.23329e+06	2.55561e+06	2.39309e+06	2.64986e+06	2.26696e+06	2.84662e+06	2.04846e+06	2.15803e+06	1.6944e+06	2.36184e+06	1.88073e+06	2.17438e+06	1.2417e+06	1.75239e+06	1.68536e+06	1.40278e+06	1.6093e+06	1.30666e+06	2.28573e+06	2.13439e+06	1.98564e+06	2.5799e+06	1.79471e+06	2.43049e+06	2.33488e+06	1.73056e+06	1.89492e+06	1.98633e+06	1.84998e+06	2.3706e+06	3.51794e+06	2.5775e+06	2.19341e+06	1.86851e+06	1.79517e+06	--
Com_5748_pos	2-Methoxyresorcinol	--	C7 H8 O3	140.047	0.541845	6.319	141.055	5.96224e+06	6.60726e+06	6.55031e+06	6.02036e+06	5.71686e+06	5.99885e+06	7.00888e+06	7.33288e+06	7.99123e+06	7.43464e+06	7.08045e+06	7.64754e+06	5.84378e+06	6.13136e+06	5.71353e+06	5.8123e+06	6.37061e+06	6.59705e+06	1.0922e+07	1.03404e+07	1.09548e+07	1.08995e+07	1.10624e+07	1.05512e+07	5.57547e+06	5.4988e+06	5.64959e+06	5.34565e+06	5.80554e+06	5.51993e+06	8.91006e+06	8.47937e+06	8.70138e+06	9.26877e+06	8.94657e+06	8.5199e+06	7.78666e+06	7.85696e+06	7.26131e+06	7.31027e+06	7.84992e+06	--
Com_2996_pos	L-Alanyl-L-proline	--	C8 H14 N2 O3	186.101	0.524942	1.373	187.108	1.54618e+07	1.66079e+07	1.63739e+07	1.63948e+07	1.59801e+07	1.75023e+07	1.35491e+07	1.71003e+07	1.6305e+07	1.63221e+07	1.67929e+07	1.75645e+07	1.79157e+07	1.86222e+07	1.68735e+07	1.67545e+07	1.82101e+07	1.78428e+07	1.58311e+07	1.46454e+07	1.4555e+07	1.60245e+07	1.47927e+07	1.50551e+07	1.56762e+07	1.69437e+07	1.52443e+07	1.57555e+07	1.50563e+07	1.60211e+07	1.30925e+07	1.31802e+07	1.22956e+07	1.40983e+07	1.23231e+07	1.34653e+07	1.87568e+07	1.6873e+07	1.64461e+07	16685150	1.68705e+07	Carboxylic acids and derivatives
Com_8314_pos	N1-cyclooctyl-4-hydroxy-1-piperidinecarbothioamide	--	C14 H26 N2 O S	292.153	81342.4	6.686	293.161	5.04684e+06	5.212e+06	5.03268e+06	4.99359e+06	5.26775e+06	5.34109e+06	3.2566e+06	3.81759e+06	3.73154e+06	3.69323e+06	3.41395e+06	3.40252e+06	3.3067e+06	3.25652e+06	2.97987e+06	3.41497e+06	3.1675e+06	3.15842e+06	2.79468e+06	2.47485e+06	2.19771e+06	2.57719e+06	2.51365e+06	2.39231e+06	2.30937e+06	2.21901e+06	2.26654e+06	2.143e+06	2.17383e+06	2.32235e+06	4.21362e+06	3.89798e+06	4.1693e+06	4.40411e+06	4.07391e+06	4.17145e+06	4.34103e+06	3.50609e+06	3.51489e+06	3.41906e+06	3.23565e+06	--
Com_3373_pos	Isoquinoline	--	C9 H7 N	129.058	1.01331	6.62	130.065	1.39751e+07	1.5673e+07	1.475e+07	1.47916e+07	1.48049e+07	1.53307e+07	1.0307e+07	1.11303e+07	1.18654e+07	1.25568e+07	1.15138e+07	1.13605e+07	1.9812e+07	1.92814e+07	1.91956e+07	2.01997e+07	2.03133e+07	1.99725e+07	1.67894e+07	1.73971e+07	1.6955e+07	1.81465e+07	1.7842e+07	1.67082e+07	14249056	1.40187e+07	1.32206e+07	1.48034e+07	1.49998e+07	1.44629e+07	12827838	1.21548e+07	1.24171e+07	1.37853e+07	1.30451e+07	1.29028e+07	1.52724e+07	1.53953e+07	1.56208e+07	1.56427e+07	1.52366e+07	Isoquinolines and derivatives
Com_9727_pos	PC (17:2/16:4)	--	C41 H70 N O8 P	735.476	10.0816	15.217	736.483	1.75521e+06	1.21015e+06	1.29233e+06	1.21556e+06	1.23373e+06	1.15634e+06	916681	1.42195e+06	1.29599e+06	877743	770548	1.22763e+06	2.06115e+06	1.98141e+06	2.33364e+06	2.25613e+06	1.96413e+06	2.89113e+06	702014	555116	715055	892352	833700	858957	4.75029e+06	4.46474e+06	3.85888e+06	4.70561e+06	4.1511e+06	1.66409e+06	3.12755e+06	2.73228e+06	3.19581e+06	2.91695e+06	4.08286e+06	2.94324e+06	1.05249e+06	1.08103e+06	922435	1.14839e+06	1.10014e+06	--
Com_7035_pos	--	Quinone	C6 H4 O2	108.022	3.70883	9.251	109.029	4.90948e+06	4.93861e+06	5.01113e+06	4.98734e+06	6.9276e+06	5.62128e+06	4.9273e+06	6.24588e+06	6.52792e+06	6.3176e+06	5.47789e+06	6.05999e+06	6.69304e+06	2.94781e+06	4.57627e+06	2.78632e+06	5.61207e+06	5.19452e+06	4.81633e+06	4.60906e+06	5.09885e+06	4.44512e+06	5.19827e+06	4.72143e+06	4.24571e+06	2.66516e+06	4.59057e+06	4.41292e+06	4.31885e+06	4.36305e+06	4.79984e+06	4.47029e+06	3.65921e+06	4.45745e+06	3.83884e+06	4.63685e+06	4.61297e+06	4.96619e+06	4.78648e+06	4.34922e+06	5.3612e+06	Organooxygen compounds
Com_4213_pos	--	Indole-3-Carboxaldehyde	C9 H7 N O	145.053	0.387142	6.092	146.06	1.01935e+07	9.95532e+06	9.24184e+06	9.23872e+06	9.93874e+06	1.01615e+07	1.24714e+07	1.40923e+07	1.37427e+07	1.44007e+07	1.32143e+07	1.31733e+07	1.07832e+07	1.00652e+07	9.79611e+06	1.06376e+07	1.04536e+07	1.13389e+07	1.22134e+07	1.24776e+07	1.12738e+07	1.15902e+07	1.22767e+07	1.25532e+07	7.85649e+06	7.78966e+06	7.51459e+06	8.17033e+06	9.00058e+06	8.18804e+06	1.18602e+07	1.21497e+07	1.22645e+07	1.23809e+07	11691764	1.17918e+07	1.21833e+07	1.08991e+07	1.07322e+07	1.05731e+07	1.01418e+07	Purine nucleosides
Com_13078_pos	Daunorubicin hydrochloride	--	C27 H29 N O10	527.182	4.484	7.105	528.189	822290	737130	953986	748548	815218	657964	636772	650197	746087	799141	925388	930552	531993	763393	648840	836848	979194	960864	512469	412170	498779	384392	595621	437534	1.03637e+06	678405	1.04602e+06	1.14575e+06	851881	982659	1.33625e+06	2.98397e+06	1.5546e+06	1.15541e+06	2.02808e+06	1.7586e+06	1.27901e+06	1.15218e+06	1.12689e+06	958670	954338	Anthracyclines
Com_9619_pos	Gamabufotalin	--	C24 H34 O5	402.237	9.35805	9.278	403.244	3.3276e+06	3.25672e+06	3.18805e+06	3.61909e+06	3.43191e+06	3.35511e+06	2.86101e+06	4.58951e+06	3.87735e+06	3.64097e+06	3.60305e+06	3.72107e+06	3.98252e+06	3.68859e+06	3.70639e+06	3.72419e+06	3.88731e+06	3.70287e+06	1.34509e+06	2.09556e+06	1.00306e+06	1.21311e+06	1.46104e+06	1.55131e+06	3.80087e+06	3.43952e+06	4.08728e+06	3.7549e+06	3.79499e+06	4.1323e+06	1.71764e+06	1.38758e+06	1.68207e+06	1.8368e+06	1.7838e+06	1.53262e+06	3.13606e+06	3.1983e+06	3.74714e+06	3.04038e+06	2.62373e+06	--
Com_18178_pos	Hypocrellin A	--	C30 H26 O10	546.163	19.7069	7.45	547.171	412467	348387	577730	516183	377543	420624	144590	181308	144921	306031	192727	206478	600545	726615	623312	692971	474018	644883	464387	386534	260543	465493	261887	399491	982824	1.13125e+06	761342	1.09587e+06	1.10189e+06	1.04375e+06	449181	448876	431891	509100	433765	515079	393008	529014	536198	601152	469566	--
Com_1221_pos	Eucalyptol	--	C10 H18 O	136.125	116848	12.924	137.133	3.8596e+07	4.41413e+07	4.12345e+07	4.20264e+07	4.29739e+07	4.3209e+07	4.97868e+07	5.52866e+07	6.11433e+07	6.37722e+07	5.82065e+07	6.06655e+07	4.5766e+07	4.91693e+07	4.53263e+07	5.15583e+07	4.84215e+07	5.03441e+07	5.20106e+07	5.20904e+07	5.18526e+07	5.40938e+07	5.32328e+07	4.8309e+07	3.3015e+07	3.58437e+07	3.52397e+07	3.37674e+07	3.35826e+07	3.2707e+07	4.564e+07	4.03737e+07	4.14477e+07	4.59233e+07	3.97281e+07	4.32327e+07	3.86854e+07	4.20295e+07	3.94445e+07	3.88103e+07	4.14342e+07	Oxanes
Com_16715_pos	--	Lithospermic acid	C27 H22 O12	538.112	2.18144	8.062	539.119	913451	1.05236e+06	1.14021e+06	967706	966770	911897	908757	1.28518e+06	1.22013e+06	1.20795e+06	1.1716e+06	1.4598e+06	976885	953650	873822	874435	997967	1.07858e+06	1.0947e+06	1.06323e+06	1.39077e+06	1.18414e+06	1.46488e+06	1.17405e+06	1.03777e+06	1.06194e+06	1.00062e+06	1.00357e+06	1.0345e+06	1.02639e+06	1.15725e+06	1.07451e+06	1.10298e+06	1.28021e+06	1.13203e+06	1.10191e+06	977065	950837	927449	930751	961994	--
Com_9754_pos	--	LysoPC 20:4	C28 H50 N O7 P	543.33	4.01148	15.142	544.338	2.89652e+06	3.75779e+06	2.65951e+06	4.06353e+06	3.21182e+06	3.64459e+06	3.39609e+06	2.79204e+06	4.30786e+06	4.74621e+06	2.99943e+06	3.33618e+06	2.90366e+06	3.0606e+06	2.95254e+06	3.6222e+06	3.25483e+06	3.81639e+06	2.20305e+06	2.81246e+06	2.07332e+06	3.09547e+06	2.42133e+06	2.54041e+06	1.75039e+06	1.87092e+06	1.42976e+06	1.71863e+06	3.99323e+06	2.35083e+06	1.77161e+06	2.30431e+06	1.56136e+06	2.10988e+06	2.08154e+06	1.96291e+06	2.59133e+06	2.84038e+06	2.58208e+06	2.10798e+06	2.23202e+06	--
Com_10070_pos	--	2-Hydroxy-6-Aminopurine	C5 H5 N5 O	151.05	0.729695	5.627	152.057	2.80516e+06	3.12505e+06	3.09831e+06	2.79416e+06	3.19638e+06	2.91781e+06	2.87486e+06	3.30826e+06	3.17048e+06	3.96873e+06	3.19472e+06	3.33793e+06	3.99436e+06	4.15182e+06	4.00595e+06	4.33158e+06	3.68466e+06	3.75587e+06	4.55703e+06	4.65478e+06	4.48758e+06	5.1803e+06	5.09359e+06	4.59525e+06	2.54033e+06	2.65596e+06	2.45557e+06	2.72586e+06	3.06646e+06	2.97317e+06	3.86554e+06	2.80087e+06	3.31251e+06	3.36986e+06	3.27834e+06	3.0798e+06	2.58273e+06	3.32189e+06	3.33124e+06	3.52626e+06	3.59156e+06	Imidazopyrimidines
Com_6112_pos	10-methoxy-4H-benzo[4,5]cyclohepta[b]thiophen-4-one	--	C14 H10 O2 S	242.04	1.07189	6.397	243.048	4.55786e+06	5.29746e+06	5.84362e+06	5.35542e+06	4.88207e+06	4.91096e+06	4.63232e+06	5.17706e+06	5.6117e+06	5.70899e+06	4.87653e+06	4.89952e+06	6.04045e+06	6.20209e+06	7.15609e+06	5.95017e+06	6.46331e+06	5.93706e+06	5.08266e+06	4.84909e+06	5.57002e+06	5.3258e+06	5.9344e+06	5.43326e+06	9.1542e+06	9.3216e+06	8.5981e+06	8.95219e+06	9.50322e+06	8.92655e+06	8.3786e+06	9.94121e+06	9.44618e+06	9.32928e+06	9.01731e+06	9.55685e+06	4.95195e+06	6.0293e+06	7.7545e+06	6.7505e+06	7.87068e+06	--
Com_3928_pos	Lithosprmoside	--	C14 H19 N O8	329.111	0.0807265	3.104	330.118	5.22432e+06	5.67686e+06	6.22811e+06	4.29727e+06	5.65153e+06	5.04362e+06	3.03351e+06	3.96633e+06	3.4142e+06	2.79136e+06	3.00651e+06	3.8464e+06	4.39857e+06	4.82347e+06	4.14887e+06	4.81092e+06	4.24323e+06	3.6842e+06	2.38037e+06	2.14717e+06	2.08525e+06	1.84027e+06	2.3668e+06	1.73061e+06	1.24769e+07	1.43813e+07	9.2676e+06	1.03335e+07	8.49634e+06	1.11719e+07	1.386e+07	1.82029e+07	1.30323e+07	1.40511e+07	1.45422e+07	1.66751e+07	8.49808e+06	7.86582e+06	8.58463e+06	6.62262e+06	9.01626e+06	--
Com_16947_pos	--	Toringin	C21 H20 O9	416.111	0.619499	7.761	417.118	632629	514724	651626	683809	674618	683276	500815	599264	698817	530316	460771	776534	750564	951172	992247	1.02409e+06	825712	701811	859830	801770	594264	746340	527754	676133	1.45957e+06	1.4354e+06	1.31274e+06	1.35113e+06	1.37976e+06	1.13703e+06	909716	821772	1.10915e+06	853896	810592	966912	874154	836573	948708	695782	846940	Flavonoids
Com_5795_pos	Octopine	--	C9 H18 N4 O4	246.14	29.4757	10.646	247.147	8.56468e+06	7.93962e+06	7.99678e+06	7.97033e+06	8.20507e+06	8.75665e+06	3.40625e+06	2.68632e+06	4.07851e+06	3.75823e+06	4.3032e+06	4.69485e+06	7.6621e+06	8.22509e+06	7.89201e+06	8.83818e+06	8.48021e+06	8.21861e+06	3.07175e+06	2.58127e+06	2.80037e+06	2.78816e+06	2.74014e+06	2.6226e+06	4.52893e+06	4.80642e+06	4.11872e+06	5.13009e+06	4.17727e+06	4.44855e+06	2.77387e+06	2.82684e+06	2.75756e+06	2.79227e+06	2.58591e+06	2.60461e+06	5.7985e+06	5.75819e+06	5.93429e+06	5.22262e+06	5.12378e+06	--
Com_9837_pos	--	Cinnamyl acetate	C11 H12 O2	176.084	0.399673	7.693	177.091	1.73088e+06	1.59977e+06	1.89099e+06	1.58156e+06	2.27941e+06	1.43091e+06	1.44718e+06	1.65368e+06	2.1393e+06	2.01318e+06	2.14005e+06	2.35752e+06	1.60582e+06	1.89354e+06	1.90828e+06	1.78867e+06	1.94634e+06	1.53088e+06	2.01772e+06	2.08887e+06	1.79362e+06	2.13551e+06	2.12965e+06	1.96167e+06	2.39453e+06	2.30623e+06	2.03499e+06	1.94351e+06	2.8133e+06	2.47139e+06	5.23254e+06	4.3534e+06	4.59796e+06	4.57383e+06	4.00619e+06	4.19914e+06	2.85993e+06	3.32941e+06	2.38819e+06	2.38437e+06	2.12595e+06	Benzene and substituted derivatives
Com_4792_pos	--	7-(2-Hydroxyethyl)theophyline	C9 H12 N4 O3	224.09	3.74957	1.399	225.097	6.66332e+06	5.92547e+06	6.64755e+06	3.68214e+06	5.19851e+06	5.08914e+06	6.70517e+06	7.44571e+06	6.13595e+06	4.10496e+06	6.8911e+06	6.59076e+06	5.84987e+06	5.40116e+06	7.75306e+06	7.44587e+06	6.25329e+06	4.44626e+06	8.86984e+06	8.75065e+06	5.69943e+06	7.62545e+06	7.18339e+06	8.02571e+06	9.46454e+06	9.021e+06	7.73214e+06	7.5527e+06	9.73086e+06	8.10293e+06	9.53906e+06	1.29465e+07	1.0642e+07	1.05849e+07	1.19709e+07	7.25022e+06	1.03589e+07	7.66146e+06	9.63622e+06	1.01634e+07	7.6368e+06	--
Com_9219_pos	Phillygenin	--	C21 H24 O6	372.157	0.5146	10.424	373.165	3.83556e+06	4.52721e+06	3.99886e+06	3.66443e+06	3.77779e+06	4.34899e+06	3.32019e+06	4.23702e+06	3.8775e+06	5.12251e+06	4.04431e+06	4.52247e+06	4.0736e+06	4.18106e+06	4.13174e+06	3.9648e+06	4.36642e+06	4.5304e+06	3.14251e+06	2.73839e+06	2.92404e+06	3.29566e+06	3.39062e+06	2.98414e+06	4.18919e+06	4.50708e+06	4.38618e+06	4.76026e+06	4.68907e+06	4.41852e+06	4.83472e+06	4.11006e+06	5.01233e+06	5.71722e+06	4.88047e+06	4.34374e+06	4.10631e+06	4.1497e+06	4.3235e+06	4.89109e+06	3.8415e+06	--
Com_1119_pos	11-Deoxy prostaglandin F1α	--	C20 H36 O4	362.243	64602.6	14.241	363.25	3.95283e+06	4.44096e+06	4.23204e+06	3.78676e+06	4.15332e+06	3.81828e+06	3.5982e+07	4.13737e+07	3.97559e+07	4.05901e+07	4.14995e+07	4.15723e+07	2.52385e+07	2.50718e+07	2.38892e+07	2.63608e+07	2.66324e+07	2.51022e+07	6.85852e+07	6.89244e+07	6.82552e+07	7.45118e+07	7.41783e+07	7.03167e+07	4.46048e+07	4.57733e+07	4.28618e+07	4.58967e+07	4.31446e+07	4.4388e+07	7.28118e+07	7.13416e+07	7.25846e+07	7.49785e+07	7.47377e+07	7.55912e+07	3.12594e+07	3.64257e+07	4.29466e+07	4.09721e+07	4.38772e+07	--
Com_13675_pos	--	Tanshindiol C	C18 H16 O5	312.099	1.3573	8.826	313.107	1.6319e+06	2.07757e+06	1.60312e+06	1.60297e+06	1.79492e+06	1.53383e+06	1.29558e+06	1.89358e+06	1.52878e+06	1.52855e+06	1.92268e+06	1.51706e+06	1.64655e+06	1.62218e+06	1.52348e+06	1.55272e+06	1.54771e+06	1.53429e+06	1.27108e+06	1.12017e+06	1.19854e+06	1.34155e+06	1.28782e+06	1.35764e+06	2.31523e+06	2.06464e+06	2.05136e+06	1.5851e+06	1.49799e+06	1.74683e+06	2.02089e+06	1.95611e+06	1.59575e+06	2.49992e+06	2.70243e+06	1.67474e+06	1.50034e+06	2.10606e+06	1.92027e+06	2.01941e+06	1.27984e+06	--
Com_17661_pos	--	Pheophorbide A	C35 H36 N4 O5	592.268	0.540721	15.206	593.275	938965	1.03575e+06	1.02603e+06	774398	1.11876e+06	901448	137571	135983	155234	130959	124004	212290	124645	122533	246182	178253	165096	133844	185850	185508	172249	189437	184461	205760	314361	406160	402310	283356	270871	292911	310813	175616	157717	180221	259422	146067	303436	250517	323667	363412	181137	--
Com_6008_pos	Kitasamycin	--	C40 H67 N O14	785.455	1.22963	13.254	786.463	2.79355e+06	2.75252e+06	3.4928e+06	2.66065e+06	2.88937e+06	3.31806e+06	1.39692e+06	1.14785e+06	1.81532e+06	1.37571e+06	1.00921e+06	1.67619e+06	3.42071e+06	3.44074e+06	3.92593e+06	3.53032e+06	2.40698e+06	4.30353e+06	1.0944e+07	5.78513e+06	3.69258e+06	5.60999e+06	6.37773e+06	7.91197e+06	4.24749e+06	2.09954e+06	4.83028e+06	5.052e+06	5.05849e+06	4.28276e+06	5.27245e+06	6.91653e+06	6.31533e+06	6.22909e+06	6.2916e+06	5.798e+06	4.99878e+06	4.56161e+06	4.51776e+06	4.46685e+06	4.77209e+06	--
Com_5319_pos	2,3-dihydroxypropyl 12-methyltridecanoate	--	C17 H34 O4	284.236	59587.5	14.796	285.242	9.47031e+06	9.66325e+06	9.19696e+06	9.08172e+06	1.01979e+07	9.7782e+06	5.59751e+06	5.69704e+06	4.86388e+06	5.90999e+06	5.6794e+06	5.60749e+06	8.68938e+06	9.67859e+06	7.24869e+06	7.8401e+06	8.16811e+06	8.60388e+06	6.58266e+06	8.06654e+06	7.43879e+06	5.19403e+06	7.30274e+06	7.49132e+06	9.94908e+06	9.97698e+06	9.43929e+06	9.49428e+06	1.08004e+07	7.64714e+06	9.36597e+06	1.10929e+07	9.49497e+06	9.1484e+06	1.01774e+07	1.17541e+07	6.77492e+06	7.50911e+06	6.73383e+06	5.73083e+06	5.99607e+06	--
Com_6576_pos	4-Ethylbenzaldehyde	--	C9 H10 O	134.073	1.3057	7.755	135.081	5.977e+06	7.55287e+06	6.93995e+06	6.61479e+06	6.49523e+06	6.52898e+06	5.85995e+06	7.2053e+06	6.81567e+06	6.71043e+06	6.80872e+06	6.8211e+06	6.44821e+06	5.8882e+06	5.73013e+06	6.35226e+06	6.4923e+06	5.73939e+06	4.49229e+06	4.81196e+06	3.88793e+06	4.63011e+06	4.87482e+06	4.53579e+06	5.50184e+06	6.26986e+06	5.88977e+06	6.23225e+06	5.29465e+06	5.62031e+06	8.55094e+06	7.82623e+06	7.93218e+06	7.97323e+06	6.70984e+06	7.17565e+06	6.82391e+06	6.16917e+06	6.17394e+06	6.1531e+06	6.26499e+06	Benzene and substituted derivatives
Com_13087_pos	PC (16:3/18:5)	--	C42 H68 N O8 P	745.454	19.5512	14.85	746.461	1.84486e+06	1.86984e+06	2.12409e+06	1.5031e+06	1.89872e+06	1.93045e+06	2.01085e+06	2.3072e+06	2.62051e+06	1.66661e+06	2.392e+06	2.45575e+06	1.94989e+06	2.09317e+06	1.88109e+06	2.1314e+06	1.97118e+06	1.97563e+06	1.37204e+06	1.48698e+06	2.22927e+06	1.2615e+06	1.03979e+06	1.32788e+06	1.51926e+06	1.39857e+06	1.46439e+06	1.35167e+06	1.32408e+06	1.32452e+06	2.99982e+06	2.58875e+06	2.67322e+06	2.72479e+06	2.86322e+06	2.73303e+06	1.34205e+06	1.51876e+06	1.53735e+06	1.31276e+06	1.5304e+06	--
Com_4294_pos	methyl 3,4,5-trihydroxycyclohex-1-ene-1-carboxylate	--	C8 H12 O5	170.058	95765.5	6.143	171.065	8.38769e+06	9.26618e+06	8.7976e+06	7.43111e+06	1.0147e+07	8.08559e+06	6.55641e+06	7.89399e+06	7.72867e+06	8.34896e+06	7.74647e+06	7.34038e+06	7.65813e+06	8.45628e+06	9.43977e+06	8.67073e+06	8.42843e+06	8.32169e+06	8.63825e+06	8.53151e+06	7.94587e+06	8.13222e+06	8.49655e+06	8.91432e+06	1.36193e+07	1.32853e+07	1.23803e+07	1.28676e+07	1.35535e+07	1.35062e+07	1.66673e+07	1.56245e+07	1.46916e+07	1.63505e+07	1.56961e+07	1.60587e+07	1.19516e+07	1.10335e+07	1.03882e+07	1.03592e+07	9.75923e+06	--
Com_7987_pos	QNH	--	C15 H23 N7 O6	419.155	55351.5	1.275	420.162	3.44132e+06	5.01309e+06	3.10369e+06	4.14854e+06	4.17617e+06	4.66017e+06	5.24774e+06	5.47649e+06	5.04698e+06	4.52817e+06	5.00217e+06	5.76042e+06	3.25459e+06	3.05968e+06	3.51731e+06	3.3983e+06	2.67293e+06	892571	4.31998e+06	909432	4.15618e+06	4.1037e+06	827710	4.29335e+06	2.03911e+06	560436	1.54416e+06	1.42648e+06	1.31443e+06	1.50757e+06	1.49333e+06	1.53581e+06	338122	1.65962e+06	1.78473e+06	1.86723e+06	2.91388e+06	2.57283e+06	3.51295e+06	2.51776e+06	2.99462e+06	--
Com_2444_pos	--	6-Gingerol	C17 H26 O4	294.184	2.78972	13.258	295.19	1.75018e+07	2.02349e+07	2.31541e+07	1.73234e+07	2.27494e+07	2.40827e+07	1.60688e+07	2.51432e+07	2.00645e+07	2.47755e+07	2.41816e+07	2.24097e+07	1.50896e+07	1.8733e+07	2.535e+07	1.63236e+07	2.44364e+07	2.1988e+07	2.89168e+07	2.78157e+07	2.50602e+07	1.49573e+07	3.16626e+07	1.34672e+07	2.1949e+07	22786820	2.15099e+07	2.11206e+07	2.21693e+07	1.99829e+07	1.66084e+07	2.46804e+07	2.16532e+07	2.30092e+07	2.075e+07	2.07795e+07	2.34672e+07	1.93228e+07	1.93795e+07	2.03434e+07	2.02016e+07	Phenols
Com_8798_pos	--	Eugenol	C10 H12 O2	164.084	0.733625	7.755	165.091	3.50822e+06	3.131e+06	3.92353e+06	3.68511e+06	3.40639e+06	3.06126e+06	4.53057e+06	3.82249e+06	2.48097e+06	3.51002e+06	2.89639e+06	3.11928e+06	3.36114e+06	4.12347e+06	3.03209e+06	3.28733e+06	2.90339e+06	4.25464e+06	3.12573e+06	3.11039e+06	2.54954e+06	5.2117e+06	2.99626e+06	3.26951e+06	3.10157e+06	3.58452e+06	3.9948e+06	2.51393e+06	3.60989e+06	3.21668e+06	5.2138e+06	3.28124e+06	3.49863e+06	3.93554e+06	4.11946e+06	4.4735e+06	3.83303e+06	3.74469e+06	3.40259e+06	2.2043e+06	3.38285e+06	Phenols
Com_16737_pos	--	Oleanic acid	C30 H48 O3	456.361	0.448339	16.111	457.368	151577	144129	133227	130784	135911	158883	166201	137202	161500	122506	117407	143513	132856	177934	132112	141410	157777	163349	150561	147184	130521	149580	140091	157031	1.26668e+06	1.27199e+06	1.09091e+06	1.24398e+06	1.20629e+06	1.2905e+06	1.44593e+06	1.56127e+06	1.63146e+06	1.46706e+06	1.39971e+06	1.59612e+06	359875	426425	344603	400719	367053	Prenol lipids
Com_3983_pos	4,6,8-trihydroxy-7-methoxy-3-methyl-3,4-dihydro-1H-2-benzopyran-1-one	--	C11 H12 O6	240.063	0.00789791	1.391	241.071	1.22353e+07	1.25484e+07	1.14607e+07	1.13784e+07	9.00786e+06	1.10828e+07	1.33832e+07	1.44677e+07	1.39686e+07	1.50923e+07	1.28953e+07	1.4837e+07	7.50293e+06	7.91819e+06	6.79758e+06	7.23994e+06	7.18278e+06	7.90132e+06	7.68856e+06	1.01811e+07	8.77827e+06	1.09e+06	9.0845e+06	9.48274e+06	6.6816e+06	6.95735e+06	6.64886e+06	7.82543e+06	5.72767e+06	6.30634e+06	1.37535e+07	1.26395e+07	1.04443e+07	1.35942e+07	1.31157e+07	1.31157e+07	1.16312e+07	1.08303e+07	1.0405e+07	9.70502e+06	1.05457e+07	--
Com_9684_pos	--	Diosbulbin B	C19 H20 O6	344.125	1.70972	8.144	345.133	1.16849e+06	915570	4.29759e+06	1.22661e+06	897545	1.25843e+06	1.0903e+06	1.36578e+06	1.0085e+06	1.05821e+06	1.30662e+06	1.0123e+06	1.30563e+06	2.69449e+06	716793	1.01237e+06	1.16564e+06	1.53725e+06	1.03125e+06	933225	754199	1.17037e+06	1.322e+06	1.01908e+06	1.56041e+06	1.14304e+06	1.16177e+06	1.05588e+06	1.13981e+06	1.18864e+06	2.53255e+06	2.37226e+06	2.23118e+06	2.25603e+06	2.35022e+06	2.86809e+06	1.40088e+06	1.22809e+06	1.49692e+06	1.09497e+06	1.26505e+06	Naphthofurans
Com_5902_pos	DQH	--	C15 H22 N6 O7	398.156	1.26322	11.491	399.163	3.93074e+06	4.16143e+06	4.50761e+06	4.64019e+06	4.59456e+06	4.1966e+06	3.34041e+06	7.22069e+06	4.23937e+06	4.45484e+06	3.91953e+06	4.1844e+06	5.78344e+06	5.69154e+06	5.55389e+06	6.01749e+06	5.46491e+06	5.79029e+06	4.48773e+06	4.26691e+06	4.44104e+06	4.79636e+06	4.8039e+06	4.7067e+06	9.95032e+06	9.59929e+06	9.56965e+06	1.0085e+07	8.88585e+06	9.77925e+06	7.09254e+06	5.7575e+06	6.65507e+06	6.66766e+06	6.69634e+06	6.63004e+06	4.0737e+06	5.48697e+06	6.13531e+06	6.13584e+06	7.01987e+06	--
Com_3563_pos	--	Methylenesuccinic acid	C5 H6 O4	130.027	1.01001	2.352	131.034	1.38114e+07	1.36668e+07	1.32329e+07	1.25028e+07	1.46439e+07	9.60843e+06	1.3938e+07	15405538	1.52168e+07	1.66524e+07	1.531e+07	1.20611e+07	1.39035e+07	1.42523e+07	1.38609e+07	1.4698e+07	1.41327e+07	1.37585e+07	1.1442e+07	1.18531e+07	1.09909e+07	1.11467e+07	1.15451e+07	1.16196e+07	6.58778e+06	6.36683e+06	5.86882e+06	5.94409e+06	5.96734e+06	6.85772e+06	8.44689e+06	7.9261e+06	7.90024e+06	8.89385e+06	8.30164e+06	8.63699e+06	1.50753e+07	1.38361e+07	1.31084e+07	1.26091e+07	1.23649e+07	Fatty Acyls
Com_6177_pos	Methyl (2R,3S)-3-(benzoylamino)-2-hydroxy-3-phenylpropanoate	--	C17 H17 N O4	317.122	60198.1	1.393	318.129	6.68869e+06	7.00312e+06	6.78704e+06	8.44254e+06	7.60058e+06	7.68177e+06	3.57348e+06	4.84165e+06	5.87492e+06	6.36029e+06	6.79202e+06	7.51112e+06	7.00097e+06	6.38286e+06	6.13587e+06	7.86954e+06	5.52624e+06	7.53245e+06	5.17358e+06	5.63149e+06	4.37685e+06	2.05321e+06	5.04258e+06	4.6222e+06	6.66528e+06	4.74301e+06	5.1968e+06	6.68822e+06	3.85207e+06	6.45834e+06	1.81085e+06	1.99764e+06	2.00047e+06	3.14842e+06	3.48224e+06	2.3485e+06	6.54186e+06	4.32444e+06	6.29278e+06	5.62581e+06	6.19785e+06	--
Com_12126_pos	--	Pterosin Z	C15 H20 O2	232.147	0.77589	10.235	233.154	2.39634e+06	2.80498e+06	2.04257e+06	2.46822e+06	2.45058e+06	2.30583e+06	813845	2.02964e+06	1.88225e+06	2.11469e+06	1.7022e+06	2.19017e+06	2.4447e+06	2.16958e+06	2.00639e+06	2.38119e+06	2.28004e+06	2.09807e+06	3.38788e+06	2.89622e+06	2.50183e+06	3.18077e+06	3.02156e+06	3.12273e+06	2.48981e+06	2.64776e+06	2.96865e+06	2.43045e+06	2.7864e+06	2.75454e+06	2.45254e+06	2.26474e+06	2.3773e+06	2.3925e+06	2.40395e+06	2.25203e+06	2.56073e+06	2.35654e+06	2.57688e+06	2.26688e+06	2.14472e+06	--
Com_7076_pos	Guanosine-3',5'-cyclic monophosphate	--	C10 H12 N5 O7 P	345.047	0.016363	3.512	346.055	1.31704e+06	1.48299e+06	1.20352e+06	1.20102e+06	1.36304e+06	1.11614e+06	718456	709223	699497	657830	634536	812351	2.2581e+06	1.9373e+06	2.13692e+06	2.10935e+06	2.06889e+06	1.95808e+06	639206	571257	619320	569861	522397	535841	3.36161e+06	7.9271e+06	4.83326e+06	6.42412e+06	5.14996e+06	7.50464e+06	1.04943e+06	1.0665e+06	1.16954e+06	1.10076e+06	869631	1.12634e+06	2.26942e+06	2.13739e+06	1.82713e+06	1.9477e+06	1.91321e+06	--
Com_8032_pos	Uridine 5'-monophosphate	--	C9 H13 N2 O9 P	324.036	0.205613	1.877	325.043	3.57185e+06	5.04926e+06	4.51308e+06	4.30587e+06	4.11865e+06	4.69401e+06	3.3702e+06	4.2543e+06	3.95251e+06	4.49808e+06	4.0889e+06	4.80822e+06	5.01843e+06	5.96472e+06	6.24219e+06	4.83754e+06	5.11447e+06	5.74342e+06	4.46744e+06	5.68307e+06	6.05761e+06	5.67766e+06	4.78189e+06	5.0441e+06	4.09106e+06	3.85135e+06	3.69749e+06	3.86508e+06	3.6503e+06	3.66051e+06	4.28293e+06	4.05585e+06	3.57878e+06	3.80599e+06	4.24405e+06	4.41274e+06	3.00862e+06	4.62045e+06	4.41947e+06	4.8031e+06	4.25096e+06	Pyrimidine nucleotides
Com_8497_pos	5-(hydroxymethyl)-4-methoxy-2,5-dihydrofuran-2-one	--	C6 H8 O4	166.024	152608	6.291	167.032	2.21614e+06	2.22047e+06	2.11045e+06	2.24296e+06	2.47388e+06	2.12495e+06	1.65794e+06	2.15669e+06	2.14311e+06	2.12383e+06	2.12913e+06	1.99554e+06	5.3661e+06	5.73529e+06	5.73271e+06	5.74306e+06	5.42683e+06	5.60721e+06	4.27732e+06	4.46133e+06	4.45958e+06	4.45865e+06	4.63812e+06	4.20283e+06	4.2606e+06	4.32582e+06	3.98843e+06	4.23048e+06	4.48163e+06	4.77873e+06	2.95031e+06	2.91328e+06	3.31151e+06	2.41766e+06	2.7989e+06	2.68458e+06	2.37175e+06	3.36891e+06	4.04427e+06	3.77785e+06	3.78521e+06	--
Com_10198_pos	4-{3-[(3,4-dihydroxyphenyl)methyl]-2-methylbutyl}benzene-1,2-diol	--	C18 H22 O4	324.136	72759.1	9.172	325.143	3.20198e+06	3.47209e+06	3.14988e+06	2.68949e+06	2.83837e+06	3.66381e+06	3.50979e+06	3.55703e+06	3.66549e+06	3.66975e+06	3.64598e+06	3.86291e+06	2.74222e+06	2.74416e+06	2.60123e+06	2.83716e+06	2.64341e+06	2.87549e+06	3.48058e+06	3.26547e+06	2.6406e+06	3.29918e+06	3.66782e+06	3.64147e+06	1.90456e+06	1.52355e+06	1.621e+06	1.69299e+06	1.69941e+06	1.52361e+06	3.18615e+06	3.31052e+06	3.27277e+06	2.72409e+06	2.8519e+06	2.58774e+06	3.49981e+06	2.81055e+06	2.83192e+06	2.95949e+06	2.52352e+06	--
Com_3617_pos	GRH	--	C14 H24 N8 O4	184.096	500000	6.289	185.103	1.08814e+07	1.05785e+07	1.0589e+07	1.06066e+07	1.65536e+07	1.11535e+07	9.75611e+06	1.10317e+07	7.47632e+06	1.14135e+07	1.07335e+07	1.11808e+07	1.02531e+07	1.04856e+07	1.03186e+07	1.0568e+07	5.91142e+06	1.00029e+07	9.05003e+06	8.96845e+06	8.25701e+06	9.35103e+06	8.64431e+06	9.22579e+06	1.02822e+07	1.11254e+07	1.11683e+07	1.25465e+07	1.0924e+07	1.152e+07	1.4626e+07	1.43896e+07	1.33699e+07	1.56279e+07	1.46257e+07	1.51406e+07	1.22204e+07	1.04711e+07	1.02744e+07	1.1212e+07	1.09604e+07	--
Com_18011_pos	Chelerythrine	--	C21 H17 N O4	347.122	17.0029	3.837	348.129	783542	557867	628239	567064	597691	718538	532133	514477	518924	554631	618549	604692	741238	778342	661077	591413	704039	678255	562347	481483	517106	625903	537594	590039	742977	971958	1.15557e+06	1.10828e+06	1.10974e+06	901120	795954	909190	986168	940413	778126	728363	848794	711905	702699	807728	642539	--
Com_11906_pos	SQDG (18:3/20:5)	--	C47 H74 O12 S	879.519	19744.4	14.614	880.526	2.74335e+06	3025194	2.69359e+06	2.62296e+06	2.59905e+06	2.7101e+06	2.41486e+06	2.87225e+06	2.7446e+06	2.25416e+06	2.7405e+06	2.87495e+06	2.13063e+06	1.7741e+06	1.66594e+06	1.8303e+06	898892	1.75968e+06	1.67986e+06	1.62214e+06	1.79549e+06	1.75668e+06	1.76808e+06	1.8406e+06	1.19987e+06	1.33412e+06	1.23552e+06	1.45638e+06	1.49109e+06	1.25822e+06	1.74009e+06	1.20058e+06	1.33882e+06	1.65841e+06	1.52487e+06	1.89373e+06	2.43088e+06	2.24819e+06	1.50855e+06	1.50928e+06	1.29006e+06	--
Com_6839_pos	α-Hydroxyalprazolam	--	C17 H13 Cl N4 O	151.05	533908	3.839	152.057	3.45926e+06	3.86989e+06	3.41951e+06	3.4025e+06	2.87728e+06	3.82717e+06	3.56583e+06	4.35232e+06	3.55211e+06	4.11064e+06	4.15178e+06	4.08797e+06	5.28551e+06	5.31182e+06	4.80983e+06	5.22553e+06	5.18418e+06	4.94773e+06	7.44898e+06	6.71758e+06	7.27865e+06	7.68919e+06	7.73755e+06	7.07542e+06	6.54099e+06	6.5022e+06	8.1422e+06	6.94809e+06	7.09203e+06	6.93882e+06	6.69236e+06	7.20514e+06	7.56486e+06	7.11123e+06	8.06374e+06	7.28274e+06	5.2387e+06	5.6205e+06	6.13029e+06	5.7673e+06	6.18263e+06	--
Com_7411_pos	3-Methylhistidine	--	C7 H11 N3 O2	187.096	106517	1.402	188.103	2.49061e+06	2.25728e+06	1.99132e+06	2.45836e+06	2.33431e+06	2.31698e+06	5.5176e+06	6.0401e+06	5.41205e+06	6.44402e+06	5.69052e+06	5.93081e+06	2.6784e+06	2.68694e+06	2.25271e+06	2.56244e+06	2.85375e+06	2.60431e+06	8.0354e+06	7.20306e+06	7.42125e+06	8.29018e+06	6.82232e+06	6.88616e+06	1.31498e+06	1.30354e+06	1.4019e+06	1.61647e+06	1.12586e+06	1.26158e+06	2.49002e+06	2.47964e+06	2.69087e+06	2.33559e+06	2.70667e+06	2.05852e+06	3.41615e+06	3.1301e+06	2.96456e+06	2.86071e+06	2.55986e+06	Carboxylic acids and derivatives
Com_4452_pos	Guanine	--	C5 H5 N5 O	134.023	112722	1.391	135.03	1.58508e+06	1.93781e+06	1.29205e+06	1.71959e+06	1.7846e+06	1.38187e+06	818008	913930	1.01769e+06	969154	1.19303e+06	1.03715e+06	7.70421e+06	8.22822e+06	7.53838e+06	7.19534e+06	7.79935e+06	8.67306e+06	1.5405e+07	1.40226e+07	1.37372e+07	1.49375e+07	1.3968e+07	1.61064e+07	1.19378e+07	1.22761e+07	1.22006e+07	1.21604e+07	1.15527e+07	1.1929e+07	5.59053e+06	5.65147e+06	4.91181e+06	5.44577e+06	4.86502e+06	5.45133e+06	7.10355e+06	6.61625e+06	6.64903e+06	6.88754e+06	7.14246e+06	Imidazopyrimidines
Com_13058_pos	--	Ala-gly	C5 H10 N2 O3	146.069	0.601222	8.085	147.077	2.30843e+06	1.80299e+06	2.12659e+06	2.32341e+06	2.2138e+06	2.03588e+06	1.44471e+06	1.42273e+06	1.3898e+06	1.90355e+06	1.72048e+06	1.9857e+06	1.47741e+06	1.78027e+06	1.60951e+06	1.77114e+06	2.14955e+06	1.26179e+06	1.95874e+06	1.75497e+06	1.49233e+06	1.94231e+06	1.68423e+06	1.7777e+06	1.67446e+06	1.57933e+06	2.16388e+06	1.42358e+06	1.88005e+06	1.43647e+06	1.64543e+06	1.18415e+06	999892	1.56822e+06	1.34346e+06	1.64886e+06	1.65474e+06	1.68781e+06	1.70186e+06	1.25771e+06	1.82347e+06	Carboxylic acids and derivatives
Com_6918_pos	N-(cyclopropylmethyl)-N'-phenylurea	--	C11 H14 N2 O	228.063	199635	13.394	229.071	4.39456e+06	7.19016e+06	4.62692e+06	6.09373e+06	6.9347e+06	4.88502e+06	4.46191e+06	4.74272e+06	4.7558e+06	4.84319e+06	5.88452e+06	4.53423e+06	4.12042e+06	4.35983e+06	3.85804e+06	4.44049e+06	4.74084e+06	5.31426e+06	4.99021e+06	5.36087e+06	5.33036e+06	4.70973e+06	5.34921e+06	5.86522e+06	3.8391e+06	5.73013e+06	3.95515e+06	4.05711e+06	3.79445e+06	4.37724e+06	4.6314e+06	4.6425e+06	3.89014e+06	3.69423e+06	4.5777e+06	3.55717e+06	3.78652e+06	4.77873e+06	5.23179e+06	3.82016e+06	3.92777e+06	--
Com_3638_pos	Pimpinellin	--	C13 H10 O5	246.05	10.093	1.562	247.058	5.51249e+06	5.73322e+06	5.83236e+06	4.90749e+06	5.69669e+06	5.84991e+06	4.93252e+06	6.22113e+06	4.89281e+06	5.75612e+06	4.96706e+06	5.08331e+06	5.37185e+06	5.95722e+06	7.21962e+06	6.34315e+06	7.51592e+06	6.8963e+06	2.06906e+07	1.76917e+07	1.58208e+07	1.67554e+07	1.67338e+07	1.75384e+07	4.29015e+06	4.99826e+06	3.9944e+06	4.65669e+06	3.98422e+06	4.4425e+06	3.94874e+06	3.69099e+06	2.94441e+06	3.69952e+06	3.72892e+06	4.37756e+06	7.98527e+06	6.56723e+06	6.19741e+06	5.87271e+06	5.78255e+06	--
Com_9406_pos	--	7,8-Dihydroxyflavone	C15 H10 O4	254.058	0.310166	8.503	255.065	3.53751e+06	4.19929e+06	3.75119e+06	3.89141e+06	3.8682e+06	4.40591e+06	2.10969e+06	2.52096e+06	2.73173e+06	2.73421e+06	2.50833e+06	3.18884e+06	2.44112e+06	2.53176e+06	2.77187e+06	2.80117e+06	3.70019e+06	2.68645e+06	2.2479e+06	1.825e+06	2.0327e+06	2.2268e+06	1.83319e+06	1.40943e+06	3.17039e+06	2.80361e+06	3.03981e+06	2.64089e+06	2.76664e+06	3.00655e+06	3.38459e+06	3.38994e+06	3.01823e+06	3.6486e+06	3.74626e+06	3.32325e+06	2.52521e+06	3.12759e+06	2.9976e+06	2.86327e+06	2.35621e+06	--
Com_5141_pos	Fraxinellone	--	C14 H16 O3	232.106	17.0366	2.114	233.113	9.36311e+06	1.0398e+07	1.03143e+07	1.03221e+07	1.05178e+07	1.04728e+07	5.99933e+06	6.8129e+06	8.22095e+06	7.82875e+06	7.39514e+06	7.72919e+06	8.37045e+06	8.34215e+06	7.67201e+06	8.51341e+06	8.51921e+06	8.44206e+06	6.33965e+06	6.67962e+06	6.55878e+06	6.85986e+06	6.89866e+06	6.40627e+06	7.58399e+06	8.13292e+06	8.00802e+06	7.62284e+06	6.84962e+06	8.53253e+06	6.8321e+06	6.21272e+06	6.5946e+06	6.5513e+06	6.328e+06	6.47455e+06	6.2162e+06	7.31648e+06	7.97126e+06	7.81121e+06	8.25409e+06	--
Com_5863_pos	Alisol B 23-acetate	--	C32 H50 O5	514.366	0.145227	15.046	515.373	3.13941e+06	3.43377e+06	3.78599e+06	4.36807e+06	3.75125e+06	3.61626e+06	3.21304e+06	3.83356e+06	3.86462e+06	4.00886e+06	3.44761e+06	3.50293e+06	3.03215e+06	2.51038e+06	3.33852e+06	3.18667e+06	3.3028e+06	3.34965e+06	3.09525e+06	2.98721e+06	3.39771e+06	4.40746e+06	3.84293e+06	4.31188e+06	9.42698e+06	8.83559e+06	8.60759e+06	8.25339e+06	7.65753e+06	8.73878e+06	1.00377e+07	1.0532e+07	1.08212e+07	1.02685e+07	9.44986e+06	1.01304e+07	5.82502e+06	5.54926e+06	6.22069e+06	4.47381e+06	4.93192e+06	--
Com_13510_pos	Licoflavone A	--	C20 H18 O4	322.12	2.01495	5.896	323.127	767890	614599	843430	656586	547625	638924	177384	178738	185470	239063	226637	208445	1.31955e+06	1.30409e+06	1.18903e+06	1.28885e+06	1.43059e+06	1.2652e+06	537632	312523	407380	485146	474269	500867	2.56564e+06	2.38227e+06	2.44917e+06	2.55569e+06	2.51815e+06	2.54374e+06	1.41479e+06	1.45361e+06	1.49559e+06	1.5849e+06	1.44755e+06	1.51529e+06	1.92424e+06	1.85454e+06	2.06506e+06	1.94907e+06	1.87293e+06	--
Com_19420_pos	Vinorelbine	--	C45 H54 N4 O8	778.411	21.898	14.757	779.417	395087	406058	257394	402356	281828	494260	212542	304589	365338	43025	88786.8	239704	317496	405708	322885	377416	504546	356205	188535	40220	229800	220967	47218.3	64995	347125	295241	247299	216440	264274	296096	157776	44399.6	165115	159254	133224	93555.9	511734	406723	408286	446019	393326	Vinca alkaloids
Com_783_pos	--	L-Ornithine	C5 H12 N2 O2	132.09	2.06205	1.18	133.097	2.01068e+07	1.91201e+07	1.99693e+07	1.43618e+07	8.99369e+07	2.04695e+07	8.55716e+06	1.04761e+07	9.44833e+06	9.73803e+06	8.63588e+06	9.75922e+06	8.57106e+07	2.28518e+07	1.99014e+07	2.4625e+07	2.40969e+07	1.92384e+07	8.53737e+06	9.14687e+06	7.69643e+06	9.16619e+06	8.9119e+06	9.12083e+06	1.01827e+08	2.13691e+07	9.29607e+07	2.4344e+07	9.22937e+07	2.41834e+07	8.48027e+06	8.65796e+06	8.68053e+06	6.92516e+07	8.35158e+06	8.63711e+06	1.89249e+07	1.22021e+07	1.59667e+07	1.56228e+07	1.42275e+07	Carboxylic acids and derivatives
Com_6317_pos	ANH	--	C13 H20 N6 O5	188.084	447056	8.267	189.091	6.30928e+06	5.7795e+06	5.6881e+06	5.78104e+06	6.01896e+06	6.00128e+06	5.6836e+06	6.531e+06	6.03012e+06	6389047	6.25651e+06	7.96539e+06	5.91814e+06	6.59468e+06	5.99468e+06	6.55515e+06	5.00997e+06	6.12283e+06	8.23943e+06	7.39479e+06	6.89649e+06	8.94385e+06	7.70651e+06	7.71138e+06	6.19559e+06	5.11015e+06	3.90566e+06	6.02958e+06	5.29072e+06	5.83871e+06	7.49401e+06	6.85826e+06	6.10694e+06	6.01735e+06	6.40407e+06	6.91094e+06	7.21244e+06	6.81491e+06	7.23553e+06	5.90799e+06	5.02618e+06	--
Com_2818_pos	PC (20:4/20:4)	--	C48 H80 N O8 P	829.547	18.5823	14.743	830.554	1.65415e+07	1.76965e+07	1.4651e+07	1.53711e+07	1.67118e+07	1.71462e+07	7.42289e+06	8.70002e+06	7.74572e+06	8.50394e+06	9.01071e+06	8.51661e+06	1.35695e+07	1.6053e+07	1.26784e+07	1.23911e+07	1.62809e+07	1.54266e+07	1.0535e+07	9.28475e+06	8.10304e+06	9.81337e+06	7.58474e+06	8.78073e+06	2.4355e+07	2.45894e+07	1.88977e+07	2.02965e+07	2.10627e+07	2.54128e+07	2.7994e+07	26531908	2.50852e+07	2.42554e+07	2.5755e+07	2.35975e+07	1.0336e+07	1.15564e+07	1.24485e+07	1.1405e+07	1.07826e+07	--
Com_13430_pos	Sarracenin	--	C11 H14 O5	226.084	0.0599246	8.65	227.091	1.83268e+06	1.56501e+06	1.37442e+06	1.84944e+06	1.38148e+06	1.24949e+06	1.52882e+06	1.66002e+06	1.61551e+06	1.71738e+06	1.85809e+06	1.8693e+06	1.49827e+06	1.57895e+06	1.39651e+06	1.6024e+06	1.60957e+06	1.2901e+06	2.68547e+06	1.35345e+06	1.1528e+06	1.57205e+06	1.50484e+06	1.69638e+06	2.32388e+06	1.8295e+06	1.7051e+06	1.69859e+06	2.22562e+06	1.95834e+06	2.45215e+06	2.08941e+06	1.77078e+06	1.82113e+06	1.85558e+06	1.78593e+06	2.07354e+06	1.62122e+06	1.4065e+06	1.3493e+06	1.46937e+06	--
Com_9331_pos	Acetylvanillin	--	C10 H10 O4	194.058	2.58273	6.599	195.066	3.96205e+06	4.57309e+06	4.49627e+06	3.79723e+06	3.8918e+06	3.86883e+06	2.74531e+06	3.7303e+06	3.49459e+06	3.98038e+06	3.15875e+06	3.89042e+06	2.60925e+06	2.94902e+06	2.7563e+06	2.61606e+06	2.50113e+06	2.57453e+06	3.01467e+06	3.31515e+06	2.99925e+06	2.5999e+06	3.65062e+06	2.7301e+06	2.06696e+06	2.34678e+06	2.26286e+06	145792	275954	2.36599e+06	2.38732e+06	358881	352996	294110	148523	149790	2.77666e+06	3.04362e+06	3.02374e+06	2.68897e+06	3.02101e+06	--
Com_10019_pos	6-(3-hydroxybutan-2-yl)-5-(hydroxymethyl)-4-methoxy-2H-pyran-2-one	--	C11 H16 O5	266.058	166410	11.074	267.065	3.78716e+06	3.96942e+06	3.618e+06	3.75582e+06	3.42909e+06	3.58257e+06	2.7329e+06	3.09681e+06	3.06987e+06	3.36954e+06	2.81734e+06	3.1762e+06	3.4246e+06	3.96203e+06	4.16882e+06	4.11125e+06	4.12149e+06	4.14347e+06	2.20545e+06	2.22423e+06	1.92626e+06	2.409e+06	2.2127e+06	2.04998e+06	3.92038e+06	3.12341e+06	4.1225e+06	4.23472e+06	3.86834e+06	3.38153e+06	2.32385e+06	1.78057e+06	1.90394e+06	2.29269e+06	2.35347e+06	1.8898e+06	2.94e+06	2.88642e+06	2.97106e+06	2.85402e+06	2.93992e+06	--
Com_18417_pos	Phenol	--	C18 H22 O5	318.143	10.4788	6.705	319.151	303819	431218	425955	631382	617965	394645	545970	562678	555775	551192	517711	498155	571904	523811	707914	773510	556614	596802	438952	443033	643685	573106	566329	544962	715108	797495	566331	849825	762150	787157	723731	1.12223e+06	775646	765715	869587	680688	723133	524285	672505	647207	666138	Benzene and substituted derivatives
Com_15623_pos	PEtOH (16:0-22:6)	--	C43 H73 O8 P	765.517	22728.9	15.701	766.526	603715	590390	630341	612851	567222	580238	552762	833877	751516	868559	564458	835250	1.00002e+06	1.01786e+06	1.15561e+06	988320	1.34323e+06	1.01601e+06	471887	410421	470496	597692	570970	463570	1.38432e+06	1.34918e+06	1.23555e+06	1.4869e+06	689896	1.85144e+06	1.69222e+06	1.35978e+06	1.63587e+06	1.55799e+06	1.37275e+06	1.24716e+06	465917	530126	547226	331965	482686	--
Com_95_pos	Docosanamide	--	C22 H45 N O	339.35	0.220834	16.821	340.357	1.89204e+07	2.60482e+07	2.64767e+07	2.61203e+07	2.70002e+07	2.83751e+07	2.23185e+07	2.54624e+07	2.57109e+07	2.53865e+07	2.49182e+07	2.75227e+07	2.39797e+07	2.90691e+07	8.36152e+08	2.60956e+07	2.55117e+07	2.6319e+07	3.15728e+07	2.75592e+07	2.55338e+07	3.05571e+07	3.04671e+07	2.92456e+07	2.32207e+07	2.26068e+07	1.71821e+07	2.2015e+07	2.48149e+07	2.3587e+07	3.0706e+07	2.39652e+07	2.48208e+07	2.34789e+07	2.06865e+07	2.50817e+07	3.75494e+07	2.5795e+07	2.56594e+07	2.34808e+07	2.08814e+07	Fatty Acyls
Com_19810_pos	--	LPC(1-acyl 16:0)	C24 H50 N O7 P	495.332	1.87666	14.813	496.339	28620.4	47369.2	28072.8	45974.4	28950	30052.5	28421.9	46650.5	32860.8	34698.3	46997.5	32204.8	77002	45900.8	48587	48344.9	47197.9	53742.7	43101.8	31124.4	55504.1	28873.1	33360.1	31378.6	52304.5	58694	341336	183948	53464.7	100102	90666.8	30692.7	64360.3	48782.4	61414.7	92346.4	38078.2	28764.3	25850.3	51703.5	26752.2	--
Com_3116_pos	1-(4-methoxyphenyl)propane-1,2-diol	--	C10 H14 O3	164.084	98906.7	8.062	165.091	1.40719e+07	1.35725e+07	1.26069e+07	1.31418e+07	1.37696e+07	1.43365e+07	1.34327e+07	1.51674e+07	1.25458e+07	1.55165e+07	1.44412e+07	1.52077e+07	1.26267e+07	1.22863e+07	1.28955e+07	1.22597e+07	1.24704e+07	1.23068e+07	2.03671e+07	1.93933e+07	1.69403e+07	1.86521e+07	1.94863e+07	1.90609e+07	1.15336e+07	1.06818e+07	9.6433e+06	1.13767e+07	9.55186e+06	1.16684e+07	1.23053e+07	1.097e+07	1.19956e+07	1.15241e+07	1.08127e+07	1.1065e+07	1.78934e+07	1.30088e+07	1.32026e+07	1.29006e+07	1.09646e+07	--
Com_4695_pos	2-(2,6-dimethoxyphenyl)-5,6-dimethoxy-4H-chromen-4-one	--	C19 H18 O6	324.1	52645.5	10.121	325.107	5.05425e+06	4.5148e+06	5.43169e+06	3.9087e+06	4.22937e+06	4.35396e+06	5.11617e+06	5.69838e+06	6.5174e+06	7.06911e+06	6.10254e+06	5.67505e+06	4.64198e+06	4.36503e+06	4.33916e+06	3.99207e+06	4.46865e+06	5.20146e+06	4.56784e+06	4.11417e+06	4.16598e+06	3.74957e+06	6.03111e+06	7.17639e+06	6.60891e+06	7.27556e+06	6.46944e+06	7.4246e+06	6.725e+06	8.00214e+06	1.4888e+07	1.18997e+07	1.44104e+07	1.50744e+07	1.42188e+07	1.34914e+07	7.59258e+06	6.87335e+06	6.96324e+06	6.15602e+06	7.46037e+06	--
Com_812_pos	--	4-O-p-Coumaroylquinic acid	C16 H18 O8	338.1	0.140597	8.891	339.107	7.22852e+07	4.38469e+07	4.84223e+07	5.02517e+07	6.34767e+07	4.39641e+07	5.26474e+07	9.37247e+07	6.20813e+07	9.33131e+07	8.54326e+07	8.80328e+07	7.5107e+07	6.85114e+07	6.87002e+07	8.12836e+07	7.57738e+07	4.65492e+07	7.50463e+07	1.04202e+08	7.99594e+07	9.29874e+07	8.25571e+07	8.06645e+07	2.40612e+07	5.61426e+07	2.08113e+07	2.24658e+07	1.38689e+07	2.23321e+07	2.39494e+07	2.2976e+07	2.11218e+07	2.51098e+07	1.47551e+07	2.41133e+07	4.15998e+07	6.9606e+07	4.30844e+07	4.10687e+07	7.2075e+07	--
Com_5042_pos	LPE 18:2	--	C23 H44 N O7 P	477.285	0.292022	14.684	478.293	8.44499e+06	9.24043e+06	1.09517e+07	9.73839e+06	8.78147e+06	8.79678e+06	7.82877e+06	1.02568e+07	8.56271e+06	9.4144e+06	8.61436e+06	7.04541e+06	9.76315e+06	1.02144e+07	8.87352e+06	1.07115e+07	1.03262e+07	1.01482e+07	1.0106e+07	7.76993e+06	9.84376e+06	9.82411e+06	9.74162e+06	9.84283e+06	6.67131e+06	6.82883e+06	6.05458e+06	6.15537e+06	6.00772e+06	6.19826e+06	5.77078e+06	5.68626e+06	5.23065e+06	5.53266e+06	6.09644e+06	4.41343e+06	7.07394e+06	7.32164e+06	6.91159e+06	7.7268e+06	6.29393e+06	--
Com_11354_pos	Proline-hydroxyproline	--	C10 H16 N2 O4	228.111	0.583085	6.638	229.118	755185	806413	772132	747833	657500	1.0208e+06	449373	528049	365174	463710	501388	467046	1.19174e+06	1.04211e+06	1.22927e+06	1.09132e+06	1.34219e+06	1.28234e+06	712278	708184	716928	644701	500167	682126	3.64733e+06	3.68292e+06	2.93326e+06	3.77465e+06	3.05249e+06	3.69016e+06	1.06942e+06	766367	772278	843691	802465	670896	969366	1.16844e+06	751211	1.35587e+06	972928	Carboxylic acids and derivatives
Com_5329_pos	gamma-Glutamyltyrosine	--	C14 H18 N2 O6	310.116	0.439499	7.158	311.124	9.28755e+06	1.00323e+07	8.80139e+06	1.01456e+07	1.00039e+07	1.00256e+07	5.3386e+06	6.09249e+06	2.04048e+06	6.32408e+06	6.14358e+06	6.45023e+06	9.56999e+06	7.43569e+06	8.70975e+06	8.72924e+06	2.47425e+06	9.51525e+06	5.55359e+06	4.92988e+06	4.79491e+06	5.15164e+06	5.17131e+06	5.46363e+06	5.91061e+06	6.40353e+06	5.74678e+06	6.5813e+06	5.83802e+06	6.23799e+06	3.15598e+06	3.10617e+06	3.06139e+06	3.4798e+06	2.45179e+06	3.23062e+06	7.50516e+06	6.57139e+06	6.90263e+06	7.04957e+06	6.73772e+06	Carboxylic acids and derivatives
Com_8071_pos	7-Ethyl-10-Hydroxy-Camptothecin	--	C22 H20 N2 O5	392.144	17.821	7.325	393.151	2.8666e+06	2.37753e+06	2.72771e+06	3.35569e+06	2.82753e+06	2.09689e+06	1.87694e+06	2.2777e+06	2.1695e+06	2.00764e+06	2.21322e+06	2.0898e+06	3.20407e+06	3.8979e+06	3.13991e+06	3.56759e+06	3.14399e+06	3.02731e+06	6.59721e+06	5.83771e+06	6.74899e+06	6.53957e+06	6.08015e+06	6.44227e+06	3.68543e+06	4.0489e+06	4.62089e+06	3.96641e+06	3.44992e+06	3.62994e+06	3.15037e+06	3.80368e+06	3.14511e+06	3.20868e+06	3.83313e+06	3.57771e+06	4.91296e+06	3.86613e+06	3.8634e+06	3.80158e+06	3.13091e+06	--
Com_3578_pos	--	Bakuchiol	C18 H24 O	256.183	1.85263	13.855	257.19	1.18002e+07	1.17398e+07	1.10833e+07	1.118e+07	1.03653e+07	1.25472e+07	8.92292e+06	9.78434e+06	1.1458e+07	1.10245e+07	9.77622e+06	8.46403e+06	9.76951e+06	1.00236e+07	1.03723e+07	1.21426e+07	1.09796e+07	1.03565e+07	2.04098e+07	1.89138e+07	1.73164e+07	2.01027e+07	1.61519e+07	2.10846e+07	1.13645e+07	1.00627e+07	1.07934e+07	9.45736e+06	1.0364e+07	9.34324e+06	1.12205e+07	1.02018e+07	1.12724e+07	1.13445e+07	1.08844e+07	1.0861e+07	1.11952e+07	1.08738e+07	1.10695e+07	1.05181e+07	10040503	--
Com_1400_pos	PC (5:0/13:1)	--	C26 H50 N O8 P	535.327	0.306709	13.369	536.335	1.96571e+07	1.68207e+07	1.74765e+07	2.32316e+07	2.00899e+07	2.41749e+07	1.44359e+07	1.51465e+07	1.80324e+07	1.37219e+07	1.402e+07	1.5392e+07	30555479	2.37461e+07	2.72393e+07	2.53726e+07	2.37612e+07	2.82483e+07	2.12081e+07	3.0703e+07	1.68265e+07	2.48818e+07	1.96236e+07	2.20977e+07	4.29568e+07	5.73883e+07	4.8976e+07	4.22982e+07	4.18864e+07	2.86097e+07	2.87623e+07	2.51573e+07	2.39618e+07	2.93017e+07	2.74362e+07	2.80961e+07	2.25235e+07	2.08718e+07	3.36934e+07	2.94927e+07	2.14594e+07	--
Com_3173_pos	--	(-)-secoisolariciresinol	C20 H26 O6	362.173	0.354946	9.531	363.18	1.36455e+07	1.14485e+07	1.33546e+07	1.29659e+07	1.38837e+07	1.41813e+07	1.37825e+07	1.4328e+07	1.33775e+07	1.33283e+07	12167658	1.47223e+07	1.22084e+07	1.20133e+07	1.21871e+07	1.20061e+07	1.10308e+07	1.24892e+07	1.78105e+07	1.65266e+07	1.5908e+07	1.77967e+07	1.70116e+07	1.68351e+07	1.13056e+07	1.12951e+07	1.08745e+07	1.10314e+07	9.88564e+06	1.13503e+07	1.38716e+07	1.37288e+07	1.26334e+07	1.28309e+07	1.29511e+07	1.30314e+07	1.75135e+07	1.31231e+07	1.30794e+07	1.20791e+07	1.21482e+07	Dibenzylbutane lignans
Com_14709_pos	--	Arecoline	C8 H13 N O2	155.095	0.202096	8.466	156.102	1.26826e+06	1.43363e+06	1.18077e+06	1.38624e+06	1.72972e+06	1.8782e+06	820243	1.31335e+06	839498	874226	1.0912e+06	1.24664e+06	1.63544e+06	1.20428e+06	1.68302e+06	1.9261e+06	1.5677e+06	1.26153e+06	1.08942e+06	1.3304e+06	1.14212e+06	999153	1.32856e+06	1.1819e+06	1.50565e+06	1.64967e+06	1.3224e+06	1.97665e+06	1.60815e+06	1.13208e+06	1.53071e+06	884035	1.15813e+06	1.37985e+06	1.54631e+06	928262	1.35228e+06	1.44572e+06	1.25992e+06	1.26898e+06	976726	-
Com_2542_pos	Ipriflavone	--	C18 H16 O3	280.116	21.1904	6.466	281.123	1.88164e+07	2.35409e+07	1.90578e+07	2.00915e+07	2.19367e+07	1.93635e+07	1.72831e+07	2.23207e+07	2.17111e+07	2.35653e+07	2.09463e+07	2.07669e+07	2.16743e+07	1.87875e+07	1.79285e+07	2.21224e+07	1.88135e+07	1.87969e+07	1.89393e+07	1.99808e+07	1.82355e+07	1.86122e+07	2.23096e+07	2.18091e+07	1.95171e+07	2.03768e+07	2.37205e+07	2.00482e+07	2.4448e+07	1.97262e+07	3.00329e+07	2.55219e+07	30358308	2.8571e+07	2.64868e+07	2.89593e+07	2.01759e+07	2.46265e+07	2.0201e+07	2.31989e+07	2.49709e+07	Isoflavonoids
Com_11072_pos	--	Choline bitartrate	C9 H19 N O7	253.116	1.05901	1.382	254.124	2.75472e+06	2.86641e+06	2.98196e+06	2.6639e+06	2.36689e+06	3.02363e+06	2.77625e+06	3.61524e+06	3.6656e+06	3.21182e+06	2.4403e+06	3.15946e+06	2.56024e+06	2.88568e+06	2.65206e+06	2.24028e+06	2.38748e+06	2.78026e+06	3.57387e+06	3.41831e+06	3.24274e+06	3.72603e+06	3.7908e+06	2.94263e+06	2.17696e+06	1.57032e+06	1.77191e+06	2.15704e+06	1.99858e+06	2.43179e+06	3.44354e+06	3.3936e+06	3.25987e+06	3.75377e+06	3.02085e+06	2.9555e+06	2.88822e+06	2.64954e+06	2.79617e+06	2.37907e+06	2.59211e+06	Organonitrogen compounds
Com_1715_pos	Cefditoren pivoxil	--	C25 H28 N6 O7 S3	620.116	3.72548	8.405	621.122	2.53875e+07	2.52429e+07	2.7567e+07	2.33192e+07	2.5545e+07	2.45756e+07	2.86466e+07	3.03878e+07	4.25638e+07	3.55783e+07	3.13636e+07	3.60477e+07	2.17707e+07	2.44738e+07	2.15341e+07	2.32617e+07	1.49851e+07	2.21709e+07	3.13079e+07	2.99664e+07	2.59002e+07	2.94615e+07	3.14581e+07	3.12404e+07	1.57964e+07	1.79869e+07	1.54912e+07	1.51819e+07	1.49009e+07	1.29652e+07	3.77929e+07	36978626	2.49678e+07	3.7356e+07	3.45719e+07	3.36307e+07	2.53382e+07	2.72747e+07	2.49688e+07	2.48674e+07	2.28802e+07	Lactams
Com_18152_pos	--	3-N-butyl-4,5-dihydrophthalide	C12 H16 O2	192.116	4.26957	11.198	193.123	659472	738498	781660	764168	586478	708696	872339	967317	1.0138e+06	1.08934e+06	908088	942106	1.08318e+06	837629	889731	769405	905197	813051	937701	946470	756627	925230	846017	1.16163e+06	788185	879364	823036	715368	858069	719190	906000	943039	864690	1.09376e+06	1.05363e+06	1.05882e+06	858263	915476	814125	813263	777220	--
Com_15647_pos	--	Psoralidin	C20 H16 O5	336.099	1.26038	10.395	337.107	953941	1079713	1.21748e+06	1.08494e+06	1.6315e+06	882681	839388	1.07508e+06	1.05106e+06	1.3428e+06	880172	1.30656e+06	1.40254e+06	1.2399e+06	1.20766e+06	965994	1.05757e+06	1.0411e+06	797214	1.03718e+06	976175	1.27371e+06	915032	1.11606e+06	1.04255e+06	976002	997238	941658	1.29718e+06	995880	1.26898e+06	1.42926e+06	1.56241e+06	1.40959e+06	1.50617e+06	1.44753e+06	1.1034e+06	1.35567e+06	1.19413e+06	994969	1.28861e+06	Isoflavonoids
Com_2697_pos	13,14-dihydro-15-keto-tetranor Prostaglandin E2	--	C16 H26 O5	280.168	60401.4	11.52	281.175	1.05127e+07	1.03808e+07	1.06668e+07	1.11306e+07	1.10524e+07	1.07524e+07	8.22254e+06	1.01855e+07	9.7456e+06	9.58663e+06	9.72786e+06	9.73063e+06	1.82902e+07	1.69101e+07	1.72772e+07	1.80257e+07	1.7409e+07	1.75579e+07	2.76661e+07	2.84356e+07	2.70647e+07	2.9552e+07	2.87592e+07	2.97979e+07	2.30868e+07	2.42628e+07	2.35326e+07	2.64e+07	2.21843e+07	2.42382e+07	1.9557e+07	1.76128e+07	1.83852e+07	1.93151e+07	1.74512e+07	1.77488e+07	1.53033e+07	1.71558e+07	1.75557e+07	1.81694e+07	1.84704e+07	--
Com_789_pos	(+/-)11(12)-DiHET	--	C20 H34 O4	320.235	53247.3	14.019	321.242	1.60756e+06	1.63103e+06	1.83218e+06	1.61548e+06	1.74513e+06	1.8101e+06	1.34086e+07	1.50116e+07	1.47938e+07	1.57067e+07	1.4101e+07	1.53122e+07	2.04372e+07	1.80073e+07	1.7553e+07	1.8538e+07	1.83709e+07	1.84451e+07	1.14262e+08	1.09215e+08	1.06934e+08	1.08345e+08	1.08084e+08	1.10545e+08	4.06212e+07	3.98365e+07	3.6321e+07	3.66206e+07	3.67832e+07	3.85428e+07	4.39933e+07	4.30319e+07	3.96868e+07	4.15866e+07	3.97771e+07	4.29382e+07	4.18665e+07	3.65208e+07	3.3303e+07	3.40163e+07	3.00606e+07	--
Com_1676_pos	5α-Tetrahydrocortisol	--	C21 H34 O5	754.448	1.05998e+06	14.965	755.455	2.10449e+07	2.27802e+07	2.23621e+07	2.39674e+07	2.2616e+07	2.24076e+07	2.46149e+07	3.01185e+07	3.18033e+07	3.11866e+07	3.00137e+07	3.44749e+07	2.73735e+07	3.43901e+07	3.04165e+07	3.71553e+07	3.18332e+07	4.53543e+06	2.83057e+07	3.12568e+07	2.65427e+07	2.90045e+07	2.41111e+07	3.11873e+07	4.55377e+07	4.18653e+07	40644620	3.36665e+07	2.72323e+07	3.83104e+07	4.01373e+07	3.93279e+07	4.22541e+07	4.66205e+07	4.04636e+07	3.91601e+07	2.45314e+07	2.72832e+07	3.03415e+07	2.84769e+07	3.01657e+07	--
Com_220_pos	PC (14:0e/2:0)	--	C24 H50 N O7 P	495.332	0.483655	15.028	496.339	6.73802e+07	6.79345e+07	6.70665e+07	6.71148e+07	7.05247e+07	6.83305e+07	111916664	1.28208e+08	1.24259e+08	1.30377e+08	126777340	1.33304e+08	1.2385e+08	1.31022e+08	1.10944e+08	1.19731e+08	1.21004e+08	1.29321e+08	1.02874e+08	9.92059e+07	8.66527e+07	9.75923e+07	9.80549e+07	100877868	1.32936e+08	1.33171e+08	1.78131e+08	1.13833e+08	3.5768e+08	1.24074e+08	163249212	1.49331e+08	1.47164e+08	154111341	1.49986e+08	1.82363e+08	8.81445e+07	9.10606e+07	9.35354e+07	1.00713e+08	9.58272e+07	--
Com_10468_pos	--	Pomolic acid beta-D-glucopyranosyl ester	C36 H58 O9	634.407	2.40135	14.324	635.414	1.76751e+06	2.15583e+06	1.97427e+06	2.29489e+06	2.11542e+06	2.05352e+06	2.35599e+06	2.79212e+06	2.69709e+06	2.63727e+06	2.58502e+06	2.78353e+06	3.40839e+06	3.50687e+06	3.38651e+06	3.5358e+06	3.60905e+06	3.48408e+06	3.57227e+06	3.3953e+06	3.30641e+06	3.6803e+06	3.60282e+06	3.78778e+06	2.95754e+06	2.92121e+06	2.71559e+06	3.07781e+06	2.73849e+06	2.88163e+06	4.59186e+06	4.09256e+06	3.46509e+06	4.76363e+06	4.13226e+06	4.2374e+06	2.40428e+06	2.88387e+06	3.70388e+06	3.49177e+06	3.53181e+06	--
Com_10155_pos	4-oxo-4-(5,6,7,8-tetrahydronaphthalen-1-ylamino)but-2-enoic acid	--	C14 H15 N O3	245.105	0.027172	8.094	246.112	1.05482e+06	1.08058e+06	1.13351e+06	1.12663e+06	1.06824e+06	1.164e+06	697626	612375	381832	704342	520992	868937	1.36024e+06	1.22142e+06	1.10313e+06	1.1529e+06	1.14352e+06	972948	1.25809e+06	1.08605e+06	1.23364e+06	1.39437e+06	980256	1.12197e+06	3.19915e+06	3.73894e+06	4.1774e+06	3.76489e+06	3.42828e+06	4.4658e+06	1.35612e+06	1.22453e+06	1.39317e+06	1.23397e+06	1.94156e+06	1.35959e+06	1.63308e+06	1.79777e+06	1.62418e+06	1.57215e+06	1.63576e+06	--
Com_13768_pos	Noscapine HCl	--	C22 H23 N O7	413.153	13.8157	1.394	414.16	1.47688e+06	958340	866786	1.09087e+06	1.5402e+06	1.44652e+06	1.9684e+06	1.48849e+06	1.54393e+06	1.99561e+06	1.8908e+06	2.36215e+06	1.02559e+06	1.34466e+06	849222	883439	878069	1.26106e+06	1.58453e+06	1.60737e+06	1.5537e+06	2.08854e+06	1.06375e+06	1.66715e+06	1.38567e+06	1.15533e+06	1.55378e+06	1.40869e+06	966348	1.29152e+06	2.04427e+06	1.43496e+06	1.92581e+06	1.77021e+06	1.38509e+06	1.55371e+06	1.33059e+06	1.44077e+06	1.12122e+06	1.62329e+06	1.17684e+06	--
Com_7453_pos	Dimethyl malonic acid	--	C5 H8 O4	132.042	0.899227	13.393	133.049	5.95129e+06	5.19732e+06	4.29815e+06	5.20596e+06	4.88859e+06	4.42737e+06	4.01182e+06	4.43891e+06	4.40424e+06	4.87412e+06	3.55226e+06	4.9358e+06	4.49626e+06	4.18741e+06	3.79331e+06	3.89846e+06	4.33591e+06	4.4912e+06	4.58915e+06	4.35766e+06	3.80356e+06	4.56044e+06	4.19631e+06	4.21394e+06	3.7062e+06	3.95382e+06	3.81967e+06	3.39877e+06	3.22156e+06	3.46445e+06	3.3621e+06	3.2722e+06	2.84069e+06	3.1875e+06	3.29874e+06	3.38698e+06	4.49419e+06	4.04236e+06	4.05419e+06	3.4994e+06	3.31646e+06	--
Com_11238_pos	2-hydroxy-6-[(8Z,11Z)-pentadeca-8,11,14-trien-1-yl]benzoic acid	--	C22 H30 O3	324.206	52636.8	15.101	325.213	145958	143979	150442	136769	139107	148116	146149	157701	141138	147365	157636	170708	161027	135625	151885	161476	157114	143733	182120	142342	153011	175758	141430	165064	157751	149666	130991	152839	3.73343e+06	146312	167333	159421	176249	178214	165554	165843	141587	130948	126505	123296	137904	--
Com_11650_pos	S-(-)-Carbidopa	--	C10 H14 N2 O4	226.095	0.163329	1.397	227.102	2.91678e+06	2.31694e+06	2.10992e+06	2.61294e+06	2.1795e+06	2.67289e+06	1.67698e+06	2.03817e+06	1.81813e+06	1.82619e+06	1.93212e+06	2.53247e+06	2.315e+06	1.75463e+06	1.91841e+06	2.61713e+06	2.14824e+06	2.01892e+06	2.08063e+06	2.43625e+06	1.8985e+06	2.19863e+06	2.17633e+06	2.08734e+06	2.11389e+06	1.80832e+06	1.82849e+06	2.3044e+06	2.02625e+06	2.1871e+06	1.01361e+06	1.48482e+06	1.5967e+06	1.35154e+06	1.2224e+06	1.3584e+06	2.16601e+06	2.04961e+06	1.91807e+06	2.14713e+06	2.31182e+06	--
Com_2318_pos	4-oxo-5-phenylpentanoic acid	--	C11 H12 O3	192.079	1.43564	9.447	193.086	1.71491e+07	2.20272e+07	1.62841e+07	1.82739e+07	1.86069e+07	1.65792e+07	1.71071e+07	2.18365e+07	2.11151e+07	2.022e+07	1.98082e+07	2.0751e+07	1.86223e+07	1.55702e+07	1.46474e+07	2.09097e+07	20966254	1.95734e+07	2.24993e+07	2.15226e+07	2.05014e+07	2.37004e+07	1.97864e+07	1.86383e+07	1.93801e+07	2.1419e+07	2.33008e+07	2.19947e+07	1.95045e+07	2.29482e+07	3.53157e+07	2.92837e+07	2.94849e+07	3.08162e+07	2.77464e+07	28980903	1.91192e+07	2.39307e+07	2.21007e+07	1.88303e+07	2.14724e+07	--
Com_7806_pos	4-(pentyloxy)benzene-1-carbohydrazide	--	C12 H18 N2 O2	222.141	17.4315	13.36	223.148	4.11017e+06	5.07808e+06	1.83451e+06	3.39396e+06	4.54598e+06	3.55456e+06	3.30804e+06	4.82351e+06	4.55593e+06	2.1629e+06	5.47604e+06	4.32508e+06	3.77284e+06	3.94552e+06	3.79541e+06	3.39637e+06	4.00081e+06	3.31955e+06	4.76654e+06	4.19291e+06	2.67721e+06	5.21421e+06	4.91789e+06	7.45978e+06	3.3591e+06	4.67973e+06	4.04313e+06	2.83825e+06	2.93653e+06	3.50517e+06	3.80795e+06	3.6049e+06	3.71122e+06	3.71624e+06	3.71893e+06	3.13616e+06	3.31047e+06	5.04052e+06	3.75776e+06	4.91472e+06	4.71717e+06	--
Com_6429_pos	Citropten	--	C11 H10 O4	206.058	0.976425	8.509	207.065	6.36522e+06	7.3608e+06	7.55099e+06	5.71276e+06	7.89958e+06	7.04129e+06	4.631e+06	6.27272e+06	5.95336e+06	4.95119e+06	6.14417e+06	5.26249e+06	6.0897e+06	5.41637e+06	5.49215e+06	5.66034e+06	4.11202e+06	5.16195e+06	5.91467e+06	4.69899e+06	4.20505e+06	5.10324e+06	4.05577e+06	4.59516e+06	6.41774e+06	6.00998e+06	5.78785e+06	6.70255e+06	5.77404e+06	6.41435e+06	7.21065e+06	7.35781e+06	6.84331e+06	9.11315e+06	7.97002e+06	8.01321e+06	5.62272e+06	6.34955e+06	6.02161e+06	5.92e+06	5.2236e+06	Coumarins and derivatives
Com_9766_pos	--	3-Hydroxy-9,10-Dimethoxypterocarpan	C17 H16 O5	300.099	0.911737	9.901	301.107	2.47477e+06	2.13289e+06	1.86227e+06	2.33634e+06	1.78811e+06	2.57357e+06	1.36164e+06	2.40387e+06	2.85146e+06	1.98737e+06	2.62818e+06	1.94858e+06	2.0161e+06	2.07581e+06	1.85502e+06	1.90212e+06	1.92363e+06	2.28097e+06	2.83386e+06	2.45967e+06	2.22343e+06	2.80629e+06	3.01867e+06	2.29001e+06	2.37439e+06	3.00436e+06	2.65062e+06	3.46055e+06	3.46818e+06	2.22619e+06	3.88067e+06	4.89318e+06	5.08639e+06	4.66967e+06	3.89234e+06	4.09582e+06	2.38811e+06	2.83439e+06	2.27317e+06	2.50032e+06	2.53814e+06	Isoflavonoids
Com_1242_pos	Hirsuteine	--	C22 H26 N2 O3	366.189	15.4636	8.412	367.196	3.79134e+07	5.08385e+07	4.88985e+07	4.69184e+07	4.71496e+07	5.25024e+07	4.43526e+07	5.75778e+07	5.39635e+07	5.99689e+07	5.57902e+07	5.97627e+07	4.48952e+07	4.44505e+07	5.0311e+07	4.56972e+07	4.57091e+07	4.52651e+07	2.49678e+07	2.55012e+07	2.83442e+07	2.72456e+07	2.44583e+07	3.03639e+07	3.97592e+07	4.73613e+07	4.50905e+07	4.11289e+07	4.83905e+07	3.84444e+07	5.92519e+07	5.70803e+07	6.2972e+07	6.32997e+07	6.28088e+07	6.36521e+07	4.98476e+07	5.02277e+07	5.16039e+07	4.45662e+07	4.4654e+07	--
Com_1352_pos	9-Oxo-ODE	--	C18 H30 O3	294.219	0.526206	13.473	295.226	3.65358e+07	3.86607e+07	3.39036e+07	3.23077e+07	3.36791e+07	3.50046e+07	3.96468e+07	4.7344e+07	4.45688e+07	4.35313e+07	4.27304e+07	4.71725e+07	4.74927e+07	4.76734e+07	4.31753e+07	4.87918e+07	5.09036e+07	4.50518e+07	4.31409e+07	3.96918e+07	3.94945e+07	4.2242e+07	4.86829e+07	4.12601e+07	4.32687e+07	4.91705e+07	4.31518e+07	4.92267e+07	5.74459e+07	4.61524e+07	3.40226e+07	3.17444e+07	3.7896e+07	3.67687e+07	3.34671e+07	3.73697e+07	4.58719e+07	4.12183e+07	3.93125e+07	3.74276e+07	3.79006e+07	Fatty Acyls
Com_7787_pos	VNH	--	C15 H24 N6 O5	184.089	500004	13.859	185.096	4.48424e+06	5.27957e+06	5.5842e+06	5.35529e+06	5.69461e+06	4.56127e+06	4.3877e+06	4.72815e+06	4.45049e+06	4.29225e+06	4.517e+06	5.74423e+06	4.95881e+06	4.44344e+06	4.95571e+06	4.40849e+06	4.59663e+06	5.81392e+06	5.98492e+06	5.74109e+06	5.1887e+06	5.73545e+06	5.71064e+06	7.48085e+06	3.9249e+06	3.73953e+06	4.48361e+06	4.29127e+06	4.6088e+06	4.40084e+06	4.7628e+06	4.65802e+06	4.31184e+06	5.29512e+06	4.46009e+06	4.51614e+06	4.86636e+06	4.27021e+06	4.96389e+06	4.6552e+06	5.22567e+06	--
Com_3540_pos	3,3-bis(methylthio)-1-(1,3-thiazol-2-yl)prop-2-en-1-one	--	C8 H9 N O S3	193.025	164337	1.119	194.033	9.56963e+06	11105269	1.09064e+07	1.09408e+07	1.02774e+07	9.70842e+06	2.96786e+06	4.21036e+06	2.94031e+06	3.4998e+06	3.38617e+06	4.30028e+06	1.11382e+07	1.02297e+07	9.56795e+06	9.60036e+06	8.44694e+06	8.53359e+06	4.15919e+06	3.24417e+06	3.80848e+06	4.25687e+06	3.73199e+06	4.24466e+06	1.90141e+07	1.70215e+07	1.91733e+07	1.71743e+07	1.91943e+07	17192639	2.46474e+06	1.87404e+06	2.2654e+06	1.86193e+06	2.35392e+06	2.12855e+06	9.10151e+06	1.06428e+07	9.00386e+06	9.26916e+06	7.99091e+06	--
Com_9786_pos	--	Thymidine	C10 H14 N2 O5	242.09	0.447982	4.399	243.098	3.60611e+06	2.92828e+06	4.22114e+06	3.53584e+06	2.53049e+06	3.17133e+06	3.43705e+06	2.68076e+06	2.56479e+06	3.53394e+06	3.31202e+06	2.90063e+06	3.71252e+06	2.88509e+06	3.44938e+06	2.55213e+06	2.7485e+06	3.88589e+06	2.67146e+06	1.82179e+06	1.85371e+06	2.05989e+06	2.22248e+06	2.01888e+06	3.00387e+06	3.02198e+06	3.54115e+06	3.3753e+06	3.03618e+06	3.12412e+06	3.14875e+06	2.95449e+06	3.19617e+06	3.30715e+06	3.17868e+06	2.92969e+06	3.12404e+06	2.77256e+06	2.72677e+06	2.73791e+06	2.7022e+06	Pyrimidine nucleosides
Com_2201_pos	--	9-Hydroxy-(10E,12Z,15Z)-Octadecatrienoic Acid	C18 H30 O3	294.219	0.968053	13.109	295.227	2.82091e+07	2.79792e+07	2.76583e+07	2.54e+07	2.66765e+07	2.80191e+07	1.97376e+07	2.31631e+07	2.19004e+07	2.24874e+07	2.22645e+07	2.44489e+07	2.54126e+07	2.51478e+07	2.55868e+07	2.66708e+07	2.66213e+07	2.48938e+07	27516612	2.717e+07	2.45302e+07	2.95107e+07	2.85868e+07	2.59393e+07	5.31088e+06	5.46128e+06	5.19633e+06	5.13328e+06	5.95569e+06	6.14799e+06	5.50462e+06	5.3573e+06	5.59884e+06	5.18973e+06	4.77382e+06	5.86424e+06	1.85698e+07	1.81622e+07	1.74224e+07	1.60788e+07	1.58209e+07	--
Com_4708_pos	Angiotensin IV	--	C40 H54 N8 O8	774.401	6.97397	12.259	775.409	1.07995e+06	1.54612e+06	1.58067e+06	1.98062e+06	467421	1.56511e+06	3.30503e+06	3.55921e+06	3.86219e+06	4.3017e+06	3.88028e+06	3.79172e+06	2.45591e+06	2.41263e+06	2.553e+06	2.6297e+06	2.38782e+06	2.61786e+06	5.27339e+06	4.86712e+06	5.1972e+06	5.96796e+06	5.44547e+06	5.68894e+06	2.68296e+06	2.6261e+06	2.02523e+06	2.26984e+06	2.30978e+06	2.73678e+06	1.20298e+07	1.22351e+07	1.20981e+07	1.37874e+07	1.31133e+07	1.4525e+07	2.67001e+06	3.63197e+06	3.90667e+06	3.26662e+06	3.90877e+06	Carboxylic acids and derivatives
Com_5867_pos	Guanosine	--	C10 H13 N5 O5	283.092	0.100731	3.279	284.099	7.0243e+06	6.01083e+06	7.0049e+06	5.63773e+06	7.99527e+06	6.0713e+06	6.32001e+06	6.98909e+06	8.05456e+06	1.00521e+07	7.83189e+06	7.4954e+06	7.51857e+06	8.05108e+06	7.22007e+06	1.05228e+07	9.27229e+06	7.14815e+06	6.66896e+06	7.70673e+06	6.82414e+06	7.69647e+06	6.6236e+06	6.98511e+06	5.00277e+06	4.78801e+06	4.18856e+06	4.49308e+06	4.1644e+06	7.20971e+06	3.92984e+06	4.02352e+06	3.69476e+06	4.18598e+06	4.06203e+06	3.86544e+06	7.54793e+06	6.42987e+06	6.68783e+06	7.46439e+06	6.98584e+06	Purine nucleosides
Com_6258_pos	Gallic acid trimethyl ether	--	C10 H12 O5	212.069	0.502272	6.864	213.076	4.13555e+06	4.48869e+06	4.12039e+06	3.95375e+06	4.19949e+06	3.62079e+06	7.36726e+06	8.72065e+06	7.61057e+06	9.13151e+06	7.83738e+06	8.09083e+06	4.07339e+06	4.52379e+06	4.55428e+06	4.38352e+06	4.59738e+06	3.95219e+06	7.93817e+06	7.5269e+06	8.03445e+06	8.34277e+06	8.5611e+06	6.98884e+06	2.59678e+06	3.07975e+06	2.95908e+06	2.89461e+06	2.85398e+06	2.88055e+06	6.60595e+06	5.88412e+06	5.90037e+06	6.01087e+06	6.09936e+06	5.65745e+06	5.7322e+06	5.14754e+06	5.00699e+06	4.80237e+06	5.38128e+06	Benzene and substituted derivatives
Com_2156_pos	Deoxycorticosterone 21-glucoside	--	C27 H40 O8	492.272	0.0848311	11.581	493.28	2.08868e+07	2.28292e+07	2.11528e+07	2.12151e+07	2.07335e+07	2.30662e+07	2.06919e+07	2.49798e+07	2.31551e+07	2.45405e+07	2.18884e+07	2.40015e+07	2.52201e+07	2.37374e+07	1.97387e+07	1.96032e+07	2.42633e+07	2.28992e+07	2.15347e+07	2.23356e+07	2.03315e+07	2.0655e+07	21440064	2.29301e+07	2.88577e+07	3.22988e+07	2.7831e+07	3.11454e+07	2.95373e+07	3.11674e+07	3.64902e+07	3.77106e+07	3.15893e+07	2.86061e+07	3.2473e+07	3.40115e+07	2.49543e+07	1.76247e+07	2.15042e+07	2.03918e+07	2.48565e+07	--
Com_8278_pos	--	Isatin	C8 H5 N O2	147.032	0.418956	10.496	148.039	1.89526e+06	1.72534e+06	1.70994e+06	1.66445e+06	2.04192e+06	1.97072e+06	582726	605838	562448	653052	504141	563048	1.24625e+06	1.1643e+06	1.30926e+06	1.27399e+06	1.20789e+06	1.26024e+06	839596	683998	849668	809239	635118	762194	5.93204e+06	5.89719e+06	5.1478e+06	5.8588e+06	6.11097e+06	5.64951e+06	1.58025e+06	1.45115e+06	1.27199e+06	1.25793e+06	1.1751e+06	1.44987e+06	1.46668e+06	1.26819e+06	1.40282e+06	1.21511e+06	1.27736e+06	Indoles and derivatives
Com_6478_pos	Demethylcoclaurine hydrochloride	--	C16 H17 N O3	271.117	14.3973	1.978	272.124	4.93186e+06	6.9206e+06	6.46326e+06	5.14227e+06	7.82654e+06	6.24658e+06	5.01218e+06	5.04018e+06	5.28038e+06	5.27629e+06	4.62928e+06	5.71024e+06	5.12466e+06	5.22802e+06	4.92892e+06	5.88129e+06	4.55588e+06	4.5324e+06	4.72259e+06	4.87952e+06	3.72413e+06	4.68328e+06	3.74668e+06	3.94059e+06	5.43481e+06	5.86745e+06	4.74077e+06	4.40424e+06	4.89657e+06	5.30521e+06	4.72722e+06	5.26117e+06	5.4624e+06	5.4154e+06	3.78427e+06	4.80547e+06	5.36278e+06	6.30833e+06	4.94059e+06	4.49852e+06	5.17176e+06	--
Com_13311_pos	--	dAMP	C10 H14 N5 O6 P	331.069	2.20559	6.265	332.076	2.22299e+06	2.37046e+06	2.12979e+06	2.09143e+06	2.25355e+06	2.26843e+06	211893	258597	454970	317606	211606	362193	948429	969449	793740	852943	855413	825288	235701	217006	169017	177732	181648	236517	2.08508e+06	2.66186e+06	2.63063e+06	2.68449e+06	2.63462e+06	2.53798e+06	297935	622549	314501	326730	391462	704948	828848	620967	541206	485016	764278	Purine nucleotides
Com_7488_pos	4,7,8-trimethoxyfuro[2,3-b]quinoline	--	C14 H13 N O4	259.088	13.2084	8.15	260.095	1.74525e+06	2.36463e+06	2.10903e+06	1.72545e+06	1.58493e+06	1.53898e+06	855137	1.089e+06	1.0198e+06	1.14991e+06	1.25112e+06	1.17349e+06	3.54138e+06	3.42443e+06	3.37819e+06	3.5385e+06	3.47204e+06	3.08991e+06	1.64483e+06	1.8585e+06	1.88249e+06	1.50114e+06	2.36524e+06	2.51682e+06	6.10596e+06	6.54229e+06	6.41707e+06	6.39101e+06	6.41907e+06	7.13079e+06	3.58937e+06	3.11933e+06	3.25133e+06	4.26071e+06	3.52352e+06	3.36442e+06	2.79708e+06	3.37243e+06	3.40929e+06	3.03556e+06	2.87408e+06	--
Com_14906_pos	Alisol C 23-acetate	--	C32 H48 O6	528.345	0.112154	14.994	529.352	322705	326217	334443	336677	340107	378218	324352	383717	352593	367371	353718	377963	364616	389830	367872	378250	368464	370041	445587	420564	390701	424238	442685	429509	1.2964e+06	1.49916e+06	1.7061e+06	1.49732e+06	2.07653e+06	1.52704e+06	681112	841187	497418	834947	1.09229e+06	721761	482266	765297	591178	632698	396500	--
Com_6196_pos	H-Pro-Hyp-OH	--	C10 H16 N2 O4	228.115	18.2499	7.625	229.122	6.36188e+06	5.94799e+06	5.48041e+06	4.92893e+06	5.31215e+06	6.5516e+06	6.02118e+06	6.8916e+06	6.31332e+06	7.31969e+06	6.65002e+06	7.28316e+06	5.82385e+06	7.14287e+06	6.22083e+06	6.50197e+06	6.55e+06	6.68825e+06	7.97178e+06	7.42862e+06	7.10209e+06	7.29638e+06	7.66303e+06	7.45837e+06	5.18891e+06	5.49362e+06	4.58609e+06	4.98652e+06	4.05353e+06	5.3206e+06	4.31932e+06	4.26401e+06	3.85365e+06	4.07873e+06	4.62648e+06	4.43134e+06	7.40594e+06	6.16536e+06	6.08796e+06	5.39448e+06	4.81113e+06	--
Com_13130_pos	3-[3-(beta-D-Glucopyranosyloxy)-2-hydroxyphenyl]propanoic acid	--	C15 H20 O9	366.093	63881.1	7.703	367.1	1.00937e+06	1.44606e+06	891489	1.09048e+06	1.19774e+06	1.18909e+06	1.20452e+06	1.17635e+06	1.24914e+06	1.38549e+06	1.28677e+06	1.10458e+06	1.28807e+06	1.79302e+06	1.50241e+06	1.65201e+06	1.45507e+06	1.93983e+06	2.56166e+06	2.28973e+06	2.70631e+06	3.15062e+06	2.8556e+06	843190	1.11386e+06	1.11652e+06	848100	1.21635e+06	1.06339e+06	1.00998e+06	1.45123e+06	934514	919460	1.16716e+06	1.06433e+06	1.38095e+06	907375	1.50426e+06	1.33325e+06	1.47274e+06	1.51784e+06	--
Com_7009_pos	--	N,N-Dimethyl-1,4-phenylenediamine	C8 H12 N2	136.1	0.2323	1.394	137.107	4.68872e+06	4.94983e+06	4.55948e+06	5.18318e+06	4.51135e+06	4.8207e+06	6.06958e+06	5.85374e+06	5.89587e+06	6.07783e+06	6.04535e+06	6.8338e+06	4.68361e+06	4.90947e+06	4.67191e+06	4.7303e+06	4.31191e+06	5.01281e+06	8.23922e+06	8.20536e+06	8.28207e+06	8.1825e+06	7.76133e+06	7.97142e+06	4.38645e+06	3.82882e+06	3.76733e+06	3.46722e+06	3.66688e+06	3.54643e+06	5.13056e+06	4.15459e+06	5.26501e+06	5.75055e+06	4.20545e+06	6.43819e+06	6.09533e+06	5.90561e+06	5.71149e+06	5.39535e+06	5.13964e+06	--
Com_3600_pos	Dehydrotumulosic acid	--	C31 H48 O4	484.355	0.433533	15.544	485.363	1.34427e+06	1.34699e+06	1.43233e+06	1.28132e+06	1.36182e+06	1.24736e+06	595149	683262	594518	642880	626246	693030	1.41591e+06	1.62231e+06	1.47835e+06	1.5389e+06	1.60667e+06	1.43281e+06	919330	906337	830571	955139	898653	900707	1.86189e+07	1.72754e+07	1.58604e+07	1.82654e+07	1.65732e+07	1.67093e+07	1.10399e+07	1.34153e+07	1.27624e+07	1.17063e+07	1.34762e+07	1.07381e+07	5.7281e+06	5.52984e+06	4.55952e+06	4.42841e+06	4.458e+06	--
Com_4172_pos	LSD-d3	--	C20 H22 [2]H3 N3 O	304.24	10672	15.419	305.248	404978	445393	423546	380661	449615	389911	372693	458029	501640	356574	370905	420303	554492	404114	455838	413748	450250	434841	512387	486698	470574	1.14399e+06	436288	1.40705e+06	350092	324700	647527	567758	1.55841e+07	411450	357431	364204	420093	399561	390318	463005	460697	393975	401923	431516	374664	--
Com_10523_pos	18 β-Glycyrrhetintic Acid	--	C30 H46 O4	470.339	0.297555	11.3	471.347	1.88933e+06	2.03627e+06	1.7411e+06	2.00014e+06	2.21059e+06	1.79113e+06	1.79351e+06	1.93057e+06	2.094e+06	2.5207e+06	2.15998e+06	1.28779e+06	1.04583e+06	1.55591e+06	1.70294e+06	1.77393e+06	1.65465e+06	1.49472e+06	1.7296e+06	1.91146e+06	1.77915e+06	1.9121e+06	1.64495e+06	1.95692e+06	4.16305e+06	1.49629e+06	1.54402e+06	1.52811e+06	1.84276e+06	1.92887e+06	2.11239e+06	2.3423e+06	2.21556e+06	2.49692e+06	2.15753e+06	1.83722e+06	1.84792e+06	2.01196e+06	1.81731e+06	2.01037e+06	1.97429e+06	--
Com_10378_pos	17β-Hydroxy-androstano[3,2-c]isoxazole	--	C20 H29 N O2	315.217	7.92833	13.541	316.224	1.09462e+06	1.3316e+06	1.46173e+06	1.82076e+06	1.35536e+06	1.32003e+06	1.20304e+06	2.05954e+06	1.9597e+06	1.87474e+06	1.56289e+06	1.56902e+06	2.95271e+06	2.57591e+06	1.87524e+06	2.52939e+06	2.48746e+06	2.57403e+06	4.81722e+06	3.79418e+06	4.08664e+06	4.62455e+06	4.00388e+06	4.0594e+06	1.98001e+06	1.86241e+06	1.51915e+06	1.70543e+06	2.72977e+06	1.61623e+06	1.78488e+06	1.61338e+06	1.63621e+06	1.85866e+06	1.56105e+06	2.03197e+06	1.6605e+06	2.27877e+06	2.83871e+06	2.18089e+06	1.50447e+06	--
Com_574_pos	Celestolide	--	C17 H24 O	244.183	0.349689	13.387	245.19	1.1938e+08	1.20891e+08	1.23905e+08	1.24409e+08	1.25656e+08	124236138	9.41183e+07	1.10192e+08	1.02889e+08	1.17304e+08	1.14126e+08	107006999	1.09719e+08	1.05012e+08	1.07038e+08	1.10086e+08	1.01391e+08	1.09961e+08	9.24533e+07	9.20767e+07	9.01392e+07	8.80359e+07	9.438e+07	9.58647e+07	9.80191e+07	9.88534e+07	9.19365e+07	9.809e+07	9.21529e+07	9.5517e+07	8.51856e+07	8.93442e+07	8.36905e+07	8.24141e+07	8.42336e+07	8.12078e+07	1.01439e+08	9.9851e+07	1.09271e+08	9.98928e+07	93993895	Indanes
Com_8673_pos	3-Hydroxylidocaine	--	C14 H22 N2 O2	250.172	15.5578	13.341	251.179	4.77152e+06	4.91214e+06	4.28313e+06	4.72672e+06	2.2357e+06	4.46114e+06	1.72779e+06	4.27309e+06	4.15877e+06	4.97262e+06	2.18736e+06	3.43787e+06	2.20041e+06	4.38521e+06	3.88956e+06	1.76507e+06	3.7045e+06	3.72807e+06	4.51682e+06	4.77159e+06	4.8098e+06	4.01871e+06	5.14647e+06	4.45098e+06	4.1898e+06	3.99287e+06	4.06173e+06	3.62721e+06	3.94661e+06	3.45056e+06	4.06139e+06	3.75691e+06	3.344e+06	3.91864e+06	3.55597e+06	3.25157e+06	3.37478e+06	3.84819e+06	4.37742e+06	4.54182e+06	2.83003e+06	Carboxylic acids and derivatives
Com_12217_pos	15-Deoxy-Δ12,14-prostaglandin J2-2-glycerol ester	--	C23 H34 O5	802.467	1.05634e+06	13.991	803.475	838798	1.27776e+06	2.83901e+06	1.33651e+06	1.66739e+06	1.42606e+06	1.2141e+06	1.23892e+06	731081	375486	1.64029e+06	1.01237e+06	1.22325e+06	654774	700478	1.66022e+06	1.09376e+06	982871	1.04415e+06	979272	959959	931850	225826	1.06544e+06	862601	840768	1.0345e+06	1.44016e+06	965408	863000	799939	906463	510297	1.03436e+06	671619	654595	945887	1.19266e+06	777808	1.11705e+06	760910	--
Com_7487_pos	Dihydrotanshinone I	--	C18 H14 O3	278.094	0.128345	8.925	279.102	5.2247e+06	4.30436e+06	5.60525e+06	4.96323e+06	4.0158e+06	6.0362e+06	4.8964e+06	5.55767e+06	6.57219e+06	5.7551e+06	5.8874e+06	5.44029e+06	4.17689e+06	3.88501e+06	5.0093e+06	3.75424e+06	5.11704e+06	4.70269e+06	4.13793e+06	4.69299e+06	3.55273e+06	4.2486e+06	3.32595e+06	4.2741e+06	4.32496e+06	3.38994e+06	2.9989e+06	4.2773e+06	4.07892e+06	4.31081e+06	6.81228e+06	5.49426e+06	5.9427e+06	7.98675e+06	6.28126e+06	6.18008e+06	5.44171e+06	6.25697e+06	4.15546e+06	3.45544e+06	3.89738e+06	--
Com_2998_pos	SPK	--	C14 H26 N4 O5	330.19	0.151222	4.083	331.198	8.99216e+06	8.96571e+06	8.88528e+06	9.0856e+06	9.00209e+06	1.06417e+07	6.53317e+06	7.31695e+06	7.33768e+06	7.93903e+06	6.96325e+06	7.5727e+06	7.75196e+06	8.34528e+06	8.51188e+06	9.51006e+06	9.25883e+06	8.94441e+06	6.48155e+06	6.26268e+06	6.33625e+06	6.44674e+06	6.54692e+06	6.55202e+06	2.27135e+07	2.3659e+07	2.18234e+07	2.2325e+07	2.16171e+07	2.37908e+07	1.24363e+07	1.22111e+07	1.23818e+07	1.28906e+07	1.21111e+07	4.00436e+06	1.08229e+07	1.14824e+07	1.21517e+07	1.16144e+07	1.20292e+07	--
Com_8360_pos	--	Pseuoginsenoside F11	C42 H72 O14	800.493	1.50285	14.848	801.502	4.46334e+06	5.10366e+06	4.26696e+06	3.53446e+06	5.38613e+06	3.64154e+06	3.29594e+06	4.86096e+06	3.98752e+06	3.56533e+06	4.51315e+06	3.52894e+06	4.04156e+06	4.39352e+06	3.55034e+06	4.61048e+06	4.53341e+06	4.01887e+06	2.55538e+06	1.56768e+06	1.73455e+06	2.68582e+06	3.04739e+06	2.44609e+06	4.00187e+06	3.59072e+06	3.23912e+06	3.4813e+06	2.92214e+06	3.33801e+06	2.82154e+06	3.87456e+06	3.88339e+06	3.74283e+06	2.44358e+06	3.88593e+06	2.5246e+06	3.32078e+06	3.10262e+06	3.09636e+06	3.03187e+06	--
Com_6340_pos	TQH	--	C15 H24 N6 O6	384.176	0.852506	10.853	385.183	2.3601e+06	3.58156e+06	2.57748e+06	3.44763e+06	2.76176e+06	3.09623e+06	2.75564e+06	3.32837e+06	3.45115e+06	4.07363e+06	3.42936e+06	3.36185e+06	3.54817e+06	2.86613e+06	3.35511e+06	3.52615e+06	3.93943e+06	2.84243e+06	9.7355e+06	7.63622e+06	9.56769e+06	8.22893e+06	8.28474e+06	8.68756e+06	3.48168e+06	3.45492e+06	3.4508e+06	2.90788e+06	2.89335e+06	3.21818e+06	4.3612e+06	4.09928e+06	4.45122e+06	4.30492e+06	4.63289e+06	3.95012e+06	3.49311e+06	3.60424e+06	4.41639e+06	4.2193e+06	4.80712e+06	--
Com_2001_pos	H-gamma-glutamyl-glutamine	--	C10 H17 N3 O6	275.112	0.637065	1.384	276.119	2.49979e+07	2.56783e+07	2.74723e+07	2.78001e+07	2.59236e+07	2.72239e+07	1.24882e+07	1.2787e+07	1.28118e+07	1.50805e+07	1.28156e+07	1.53259e+07	2.44285e+07	2.25268e+07	2.22319e+07	2.28038e+07	2.4563e+07	2.39343e+07	1.25912e+07	1.23833e+07	1.08779e+07	1.22747e+07	1.23883e+07	1.29799e+07	3.67336e+07	3.86384e+07	3.56196e+07	3.9014e+07	3.1946e+07	3.69359e+07	10134122	1.14586e+07	9.68204e+06	1.03534e+07	9.77589e+06	1.02e+07	2.61755e+07	2.38277e+07	2.28968e+07	2.21699e+07	2.25205e+07	--
Com_10726_pos	Dauricine	--	C38 H44 N2 O6	624.312	12.0565	12.63	625.32	1.5748e+06	1.75147e+06	1.70901e+06	1.75935e+06	1.8193e+06	1.47615e+06	1.7878e+06	1.78134e+06	2.10189e+06	2.54265e+06	2.12172e+06	2.04241e+06	2.78146e+06	2.82737e+06	2.75439e+06	3.20364e+06	3.03644e+06	2.69715e+06	3.24769e+06	3.67694e+06	3.22641e+06	3.87804e+06	3.39065e+06	3.61142e+06	3.41532e+06	3.40601e+06	3.04099e+06	3.33447e+06	2904768	3.30552e+06	4.53342e+06	3.86018e+06	3.74784e+06	3.96109e+06	3.8433e+06	3.78029e+06	1.70888e+06	2.51363e+06	2.46944e+06	3.12767e+06	3.10741e+06	--
Com_8677_pos	--	2-Ethylbutyric Acid	C6 H12 O2	116.084	2.75987	7.51	117.091	3.98413e+06	4.5196e+06	4.25359e+06	3.60873e+06	4.2461e+06	4.38204e+06	3.87984e+06	4.37452e+06	3.72184e+06	3.78341e+06	4.19834e+06	4.26488e+06	3.84542e+06	3.17474e+06	3.53844e+06	3.28597e+06	3.40565e+06	3.5442e+06	3.59956e+06	3.75497e+06	3.60161e+06	3.61366e+06	4.26696e+06	4.19854e+06	2.78137e+06	2.70789e+06	2.32207e+06	2.49069e+06	2.38348e+06	2.54321e+06	3.1648e+06	2.78894e+06	2.70169e+06	2.67821e+06	3.0385e+06	2.95741e+06	4.52811e+06	3.70642e+06	3.09124e+06	2.73307e+06	2.61603e+06	Fatty Acyls
Com_256_pos	Prolylleucine	--	C11 H20 N2 O3	228.147	0.0109578	1.395	229.155	2.10197e+08	2.2738e+08	2.25583e+08	2.2107e+08	2.15948e+08	230238139	1.92883e+08	2.0241e+08	2.33672e+08	2.43323e+08	2.1913e+08	2.20812e+08	2.30879e+08	2.49202e+08	2.33557e+08	247613693	2.45816e+08	2.4265e+08	3.21485e+08	3.25258e+08	3.12407e+08	3.21552e+08	3.17775e+08	3.30116e+08	1.63735e+08	1.71169e+08	1.6854e+08	1.6931e+08	1.6273e+08	1.57867e+08	1.373e+08	1.58064e+08	1.25195e+08	1.38319e+08	1.23803e+08	1.35919e+08	2.38192e+08	2.09508e+08	1.86365e+08	2.10348e+08	2.23838e+08	--
Com_10148_pos	--	Cytidine-5'-monophosphate	C9 H14 N3 O8 P	323.052	1.02472	1.391	324.058	3.7092e+06	3.46253e+06	3.57424e+06	3.18524e+06	3.23753e+06	3.22112e+06	1.84469e+06	2.58904e+06	2.61576e+06	2.47019e+06	2.27834e+06	2.64945e+06	3.25566e+06	3.4611e+06	3.15398e+06	3.58954e+06	3.28723e+06	3.42541e+06	3.00853e+06	2.64504e+06	2.39591e+06	2.16375e+06	2.00839e+06	2.30917e+06	3.06367e+06	3.32431e+06	3.3547e+06	3.58599e+06	3.2307e+06	3.25292e+06	1.48021e+06	1.53875e+06	1.77016e+06	2.06048e+06	1.89571e+06	1.33033e+06	3.15595e+06	2.94801e+06	2.80535e+06	3.3334e+06	2.50828e+06	Pyrimidine nucleotides
Com_6666_pos	PC (16:1/18:5)	--	C42 H72 N O8 P	749.487	17.3648	15.045	750.494	4.39746e+06	1.94546e+06	3.19683e+06	2.64007e+06	2.69363e+06	2.18622e+06	4.05783e+06	3.19903e+06	5.19489e+06	3.91819e+06	2.57875e+06	5.11113e+06	1.81638e+06	630708	1.78552e+06	1.68174e+06	2.52535e+06	1.97601e+06	2.48754e+06	1.46352e+06	1.1027e+06	1.49206e+06	1.24075e+06	1.08165e+06	6.50569e+06	4.28777e+06	2.29266e+06	3.73017e+06	2.30044e+06	2.80798e+06	9.43776e+06	2.04322e+06	2.90926e+06	6.12366e+06	1.72461e+06	3.08977e+06	1.55762e+06	1.25238e+06	1.75528e+06	1.00567e+06	1.63045e+06	--
Com_10145_pos	--	Syringaldehyde	C9 H10 O4	182.058	1.59949	9.223	183.065	2.82858e+06	2.78787e+06	2.63447e+06	2.50975e+06	2.37608e+06	2.96935e+06	1.93975e+06	3.25015e+06	3.68175e+06	2.07444e+06	2.30883e+06	2.72159e+06	1.87803e+06	2.79361e+06	2.26123e+06	2.10467e+06	2.47523e+06	2.53661e+06	1.86669e+06	2.494e+06	1.71355e+06	1.29472e+06	1.91231e+06	1.64184e+06	3.04136e+06	3.24146e+06	2.56862e+06	2.71778e+06	2.61063e+06	3.06511e+06	4.50888e+06	3.92003e+06	4.32134e+06	3.88239e+06	4.71712e+06	4.82103e+06	3.34693e+06	3.41404e+06	2.80686e+06	2.64832e+06	3.20548e+06	--
Com_1193_pos	4-(anilinomethylidene)-3-methyl-4,5-dihydroisoxazol-5-one	--	C11 H10 N2 O2	220.085	89129	2.438	221.092	5.47409e+07	5.25382e+07	5.36698e+07	5.57997e+07	5.86897e+07	5.32839e+07	4.23335e+07	4.70504e+07	4.82214e+07	4.96884e+07	4.67666e+07	2.98003e+07	5.44096e+07	5.359e+07	5.00039e+07	5.12501e+07	5.48374e+07	5.35971e+07	5.97716e+07	5.70752e+07	5.68694e+07	6.23329e+07	6.35194e+07	5.85232e+07	6.21541e+07	6.11089e+07	5.74719e+07	6.6218e+07	5.72953e+07	6.47003e+07	4.86587e+07	4.18196e+07	3.64193e+07	4.43806e+07	4.32054e+07	4.21757e+07	4.54628e+07	4.62576e+07	4.82349e+07	4.97867e+07	5.018e+07	--
Com_16955_pos	Salicyluric acid	--	C9 H9 N O4	195.051	12.498	3.825	196.058	535188	528621	501586	437371	550208	519317	376881	647286	397382	446004	438226	417625	830234	760569	659057	740370	665465	718803	1.60942e+06	1.40629e+06	1.53576e+06	1.44539e+06	1.62137e+06	1.63529e+06	579642	710071	652821	729929	526398	584482	683602	732075	611366	720766	688824	600002	552876	816743	817286	859525	842019	Benzene and substituted derivatives
Com_4367_pos	--	Octanedioic acid	C8 H14 O4	174.089	0.465692	8.7	366.212	1.12699e+07	1.20508e+07	1.063e+07	1.1084e+07	1.08551e+07	1.2948e+07	1.13837e+07	1.06708e+07	1.1153e+07	1.19684e+07	1.10303e+07	1.13523e+07	7.44224e+06	7.49868e+06	7.94726e+06	7.90631e+06	8.54597e+06	8.13341e+06	5.53325e+06	5.19726e+06	4.62546e+06	7.29901e+06	4.77107e+06	4.64675e+06	6.89006e+06	6.7296e+06	6.00764e+06	7.08528e+06	6.46618e+06	6.45826e+06	1.12051e+07	9.79541e+06	9.99066e+06	9.71989e+06	1.02697e+07	9.31493e+06	1.09389e+07	1.10522e+07	8.2125e+06	7.77876e+06	7.27811e+06	Fatty Acyls
Com_13251_pos	Buddlejasaponin IVb	--	C48 H78 O18	1885.04	999999	13.7	943.525	725254	779567	1.14548e+06	1.12491e+06	850004	789425	1.0059e+06	1.29688e+06	1.23151e+06	1.31287e+06	1.1732e+06	1.14333e+06	1.70069e+06	1.31728e+06	1.40391e+06	1.52359e+06	1.76751e+06	1.3986e+06	2.9476e+06	2.99758e+06	2.3668e+06	2.66921e+06	2.5389e+06	2.38968e+06	1.64519e+06	1.79617e+06	1.88233e+06	1.64692e+06	1.6385e+06	2.2217e+06	2.39485e+06	2.4851e+06	2.28675e+06	2.84325e+06	2.40213e+06	2.89666e+06	1.09382e+06	1.73508e+06	1.91361e+06	2.47809e+06	2.27111e+06	--
Com_12430_pos	Testosterone	--	C19 H28 O2	288.209	0.833201	13.767	289.216	1.86961e+06	2.24145e+06	1.85023e+06	2.30407e+06	2.07803e+06	2.69838e+06	1.51372e+06	1.66388e+06	1.95831e+06	1.9392e+06	1.5204e+06	1.76614e+06	1.99012e+06	2.34651e+06	2.40861e+06	2.16217e+06	2.68628e+06	2.22337e+06	1.90383e+06	2.12979e+06	2.03771e+06	2.23895e+06	2.53854e+06	2.29059e+06	1.91269e+06	1.98794e+06	1.85955e+06	1.77984e+06	2.66926e+06	2.11479e+06	1.36112e+06	1.49447e+06	1.03294e+06	1.38264e+06	1.13784e+06	1.1266e+06	2.04641e+06	1.54509e+06	1.65571e+06	1.73736e+06	1.30507e+06	Steroids and steroid derivatives
Com_14009_pos	PC (18:2/20:5)	--	C46 H78 N O8 P	803.531	18.6985	15.417	804.54	939697	916512	929263	818347	837575	914186	651477	616991	673306	773168	710351	737499	1.51866e+06	1.64111e+06	1.85564e+06	1.85926e+06	2.04359e+06	1.79807e+06	562851	389408	474892	596754	1.0135e+06	703831	1.75972e+06	1.87886e+06	1.76106e+06	1.89002e+06	2.38138e+06	1.61769e+06	1.97037e+06	1.93466e+06	1.91458e+06	2.39914e+06	1.81686e+06	1.78544e+06	739086	766851	777197	724239	853603	--
Com_7330_pos	--	TriacetonaMine	C9 H17 N O	155.131	0.0913035	15.318	156.138	4.9069e+06	5.52866e+06	5.37666e+06	6.03556e+06	5.33537e+06	5.17874e+06	5.04893e+06	5.37221e+06	6.35024e+06	5.58678e+06	5.41525e+06	6.00373e+06	5.55883e+06	5.4155e+06	6.07936e+06	6.31203e+06	6.17285e+06	5.63041e+06	6.93192e+06	6.77866e+06	6.8262e+06	7.98784e+06	8.40405e+06	7.36796e+06	4.62626e+06	4.3752e+06	4.39364e+06	4.58561e+06	6.66761e+06	4.35532e+06	5.22891e+06	7.13243e+06	4.93415e+06	5.58364e+06	5.88291e+06	5.78682e+06	5.78455e+06	5.35449e+06	4.4237e+06	4.71182e+06	3.73301e+06	Piperidines
Com_14796_pos	Vincristine Sulfate	--	C46 H56 N4 O10	824.415	19.1	13.701	825.422	549843	283101	544238	184908	306474	244443	154340	192998	226128	476766	409296	393319	560556	561805	643026	739244	575887	689465	519130	524981	497890	342395	552191	390284	1.82716e+06	2.14024e+06	1.58944e+06	1.62511e+06	1.78706e+06	1.75929e+06	2.15669e+06	1.82928e+06	2.00657e+06	2.38145e+06	1.58643e+06	1.97806e+06	452286	706414	793689	829509	787038	Vinca alkaloids
Com_12483_pos	N-(2-quinolinyl)-2,3-dihydro-1-benzofuran-6-carboxamide	--	C18 H14 N2 O2	290.1	18.3647	9.173	291.108	2.1272e+06	2.1951e+06	1.89534e+06	1.61378e+06	1.93645e+06	1.75485e+06	2.46734e+06	2.26029e+06	2.60445e+06	2.3818e+06	2.53045e+06	2.79048e+06	1.761e+06	1.98713e+06	1.70222e+06	2.01968e+06	1.21547e+06	1.63466e+06	2.08202e+06	2.08958e+06	1.96756e+06	2.431e+06	2.28893e+06	2.14047e+06	1.36705e+06	1.40952e+06	1.25189e+06	1.77509e+06	1.7518e+06	1.35753e+06	1.90144e+06	2.18712e+06	2.23014e+06	2.5072e+06	2.37535e+06	2.58908e+06	1.66804e+06	1.65599e+06	2.17811e+06	1.85777e+06	1.85809e+06	--
Com_66_pos	Scopolamine hydrobromide	--	C17 H21 N O4	303.143	13.4857	2.316	304.15	7.80765e+08	7.98792e+08	7.78174e+08	7.54402e+08	7.76003e+08	6.23142e+08	5.48017e+08	6.38245e+08	5.44576e+08	7.62989e+08	5.35475e+08	6.35047e+08	7.51788e+08	8.66071e+08	7.56804e+08	9.09512e+08	8.68062e+08	9.60504e+08	310182193	3.44039e+08	4.78243e+08	3.49279e+08	3.02759e+08	3.57401e+08	1150132348	1118654587	1124602569	1151365922	1083991978	1119533457	6.50948e+08	6.25619e+08	6.13905e+08	6.42047e+08	6.08005e+08	4.55377e+08	7.42007e+08	7.44845e+08	6.51111e+08	7.40518e+08	7.11901e+08	Hydroxy acids and derivatives
Com_2281_pos	3-hydroxy-3-methylpentanedioic acid	--	C6 H10 O5	179.079	105067	1.334	180.086	1.96891e+07	1.74224e+07	1.65815e+07	1.39703e+07	2.14478e+07	2.83324e+07	1.55351e+07	1.86148e+07	1.75339e+07	1.85694e+07	1.42752e+07	2.13952e+07	1.31004e+07	1.11935e+07	1.0895e+07	9.64462e+06	9.11383e+06	1.1876e+07	1.15948e+07	1.27179e+07	1.34588e+07	9.77853e+06	1.42423e+07	1.4491e+07	5.73644e+06	6.63447e+06	4.50954e+06	6.71567e+06	4.40776e+06	7.85496e+06	1.45828e+07	1.2863e+07	1.36921e+07	1.31516e+07	1.17593e+07	1.15251e+07	1.99323e+07	1.40707e+07	1.31763e+07	9.71267e+06	9.83303e+06	Fatty Acyls
Com_17367_pos	--	Abscisic Acid	C15 H20 O4	264.136	0.223824	11.189	265.143	834662	867326	806660	981381	896683	794043	1.00089e+06	1.12353e+06	1.23312e+06	1.2043e+06	1.13287e+06	1.28039e+06	880382	994519	747607	704957	529229	725755	1.31038e+06	1.26234e+06	1.0346e+06	1.32768e+06	1.10743e+06	1.15077e+06	421830	592208	412364	647995	616985	521450	730112	820038	685448	975174	693463	923002	910935	964172	941539	890480	995120	Prenol lipids
Com_5904_pos	Dehydroevodiamine	--	C19 H15 N3 O	301.116	19.2683	7.996	302.123	6.10131e+06	5.92185e+06	6.09785e+06	5.25691e+06	5.5626e+06	4.72424e+06	4.8075e+06	6.5904e+06	6.69679e+06	6.85349e+06	7.39294e+06	7.01812e+06	7.22406e+06	7.63601e+06	6.35535e+06	7.43997e+06	6.46139e+06	6.75795e+06	6.8224e+06	6.62384e+06	6.18695e+06	5.74179e+06	6.6392e+06	6.82672e+06	7.90092e+06	8.75059e+06	9.31607e+06	9.1148e+06	8.84976e+06	1.00627e+07	1.03055e+07	1.00297e+07	9.87473e+06	1.00592e+07	1.01847e+07	8.17704e+06	7.46531e+06	8.87889e+06	6.20025e+06	7.05029e+06	7.61185e+06	--
Com_1942_pos	2-(tert-butyl)-6,7-dimethoxy-4H-3,1-benzoxazin-4-one	--	C14 H17 N O4	263.116	0.425577	7.209	264.123	8.68596e+06	8.70727e+06	8.07222e+06	8.81563e+06	8.84805e+06	9.12031e+06	5.15891e+06	5.57601e+06	5.8118e+06	5.67107e+06	6.27493e+06	5.97287e+06	1.3579e+07	1.30583e+07	1.30991e+07	1.40948e+07	1.44571e+07	1.45311e+07	2.14385e+07	2.00893e+07	1.90896e+07	2.10437e+07	2.04995e+07	2.09487e+07	3.85253e+07	3.90635e+07	3.57683e+07	3.85794e+07	3.75294e+07	3.8167e+07	2.15048e+07	21430080	2.11159e+07	2.19927e+07	2.01015e+07	2.08657e+07	1.86629e+07	1.8287e+07	1.89827e+07	1.78925e+07	1.74172e+07	--
Com_12621_pos	4-hydroxy-5,8-dimethylquinoline-3-carboxylic acid	--	C12 H11 N O3	217.074	0.337268	6.626	218.081	2.27357e+06	2.07126e+06	1.93752e+06	2.07145e+06	2.41777e+06	1.64009e+06	1.87102e+06	1.98906e+06	2.03111e+06	2.11005e+06	1.80091e+06	1.96041e+06	2.17313e+06	2.96684e+06	2.18589e+06	2.13882e+06	2.35118e+06	2.42293e+06	2.62781e+06	3.20877e+06	1.98931e+06	2.1586e+06	2.41185e+06	3.25882e+06	2.39442e+06	2.59866e+06	2.34166e+06	2.35701e+06	2.23884e+06	2.46341e+06	2.9946e+06	2.77701e+06	2.82802e+06	2.68752e+06	2.58486e+06	2.70869e+06	1.5845e+06	2.16623e+06	1.96401e+06	2.13585e+06	2.14474e+06	--
Com_5348_pos	Epiberberine	--	C20 H17 N O4	335.121	17.1045	2.677	336.129	4.32144e+06	3.30006e+06	3.79715e+06	3.25319e+06	3.9103e+06	3.21795e+06	2.11113e+06	2.28079e+06	2.40727e+06	2.79504e+06	2.23053e+06	2.47974e+06	8.15857e+06	5.82185e+06	7.81434e+06	9.08088e+06	9.96271e+06	1.13103e+07	3.92785e+06	4.11861e+06	3.93311e+06	4.58908e+06	4.31315e+06	3.78245e+06	5.72158e+06	5.96111e+06	5.14475e+06	5.06543e+06	4.58911e+06	5.64518e+06	1.72085e+06	1.75836e+06	1.72585e+06	1.91717e+06	1.59723e+06	1.604e+06	5.18596e+06	5.20516e+06	4.53567e+06	4.35664e+06	4.2907e+06	--
Com_19236_pos	--	Glucosamine	C6 H13 N O5	179.079	0.544362	9.234	180.087	531824	556502	466646	421581	480229	576612	594919	414378	588806	551605	382783	586857	542847	517508	497481	400472	507655	449041	550485	407875	441875	532980	517191	562178	463766	372356	390607	379096	255013	283328	381141	204409	218291	242902	250564	421978	570626	491634	357350	338941	398449	Organooxygen compounds
Com_9927_pos	--	Picrotoxinin	C15 H16 O6	292.095	0.165125	10.338	293.102	3.03802e+06	2.78229e+06	3.11024e+06	2.66675e+06	2.87135e+06	2.93838e+06	3.72524e+06	3.67813e+06	3.88545e+06	3.67384e+06	3.26408e+06	3.68859e+06	2.86752e+06	3.08163e+06	3.08506e+06	3.38321e+06	3.33164e+06	2.51023e+06	2.43447e+06	2.55299e+06	2.09834e+06	2.29787e+06	2.12259e+06	2.35152e+06	2.63719e+06	2.5031e+06	2.0529e+06	2.63261e+06	3.09152e+06	2.36521e+06	3.81146e+06	3.7464e+06	3.77398e+06	4.38676e+06	3.19036e+06	4.81624e+06	2.87735e+06	2.68301e+06	3.31763e+06	3.5228e+06	2.47376e+06	Furopyrans
Com_5101_pos	--	Cytosine	C4 H5 N3 O	111.044	2.86573	1.39	112.051	7.71619e+06	7.02792e+06	8.13858e+06	7.83104e+06	7.52572e+06	9.05109e+06	5.76678e+06	7.78924e+06	7.27066e+06	8.22621e+06	7.47199e+06	7.35804e+06	9.94346e+06	1.05266e+07	9.35331e+06	1.13555e+07	1.00451e+07	1.05997e+07	9.2571e+06	9.53045e+06	7.7962e+06	1.05489e+07	8.76746e+06	9.53265e+06	6.94713e+06	6.2746e+06	7.26269e+06	6.45967e+06	5.61311e+06	7.28519e+06	6.11609e+06	5.29294e+06	6.0918e+06	5.91557e+06	6.39778e+06	6.37783e+06	9.55126e+06	8.11137e+06	7.69388e+06	7.02483e+06	7.5189e+06	Diazines
Com_2905_pos	Maslinic acid	--	C30 H48 O4	494.337	46537.1	15.445	495.345	1.98525e+06	1.92818e+06	1.58345e+06	1.83827e+06	2.07791e+06	2.2409e+06	1.86232e+06	2.34682e+06	1.54943e+06	2.28533e+06	1.98432e+06	2.36785e+06	1.37623e+06	1.66036e+06	1.11452e+06	1.80557e+06	1.88067e+06	1.4173e+06	583418	902726	630244	772846	834565	729296	1.87403e+07	1.50314e+07	1.14296e+07	1.36057e+07	1.21477e+07	1.43684e+07	2.33226e+07	2.6654e+07	2.4826e+07	2.61241e+07	2.63482e+07	2.5613e+07	9.78778e+06	9.1686e+06	9.25492e+06	7.41064e+06	7.72266e+06	Prenol lipids
Com_17600_pos	Tetracycline	--	C22 H24 N2 O8	426.151	40532.3	7.531	427.158	379976	445789	393786	564262	466195	523085	462175	517217	560515	507266	571953	521802	501712	554037	876451	425076	334832	585828	1.42693e+06	1.33986e+06	1.20573e+06	1.10462e+06	1.39198e+06	1.09665e+06	501223	553963	445691	476844	575040	452198	1.08718e+06	545572	1.32446e+06	975492	850456	1.18771e+06	772914	876231	596062	413105	824556	Tetracyclines
Com_309_pos	2-(2-amino-3-methylbutanamido)-3-phenylpropanoic acid	--	C14 H20 N2 O3	264.147	0.0283932	6.863	265.155	2.70303e+07	2.70002e+07	2.52655e+07	2.49996e+07	2.74291e+07	2.77038e+07	1.10991e+07	1.26784e+07	1.22897e+07	1.32929e+07	1.2694e+07	1.18557e+07	6.11681e+07	6.13425e+07	5.7301e+07	6.06498e+07	6.18733e+07	6.1394e+07	2.54009e+07	2.49678e+07	2.43853e+07	2.61617e+07	2.55521e+07	2.53895e+07	243466800	2.50256e+08	2.45843e+08	2.5387e+08	2.46792e+08	2.58983e+08	1.45981e+08	1.43575e+08	1.34623e+08	1.45751e+08	1.35221e+08	1.4295e+08	9.97057e+07	9.63953e+07	9.15313e+07	8.96712e+07	8.73938e+07	--
Com_1277_pos	PC (16:4/18:5)	--	C42 H66 N O8 P	761.448	24205.6	13.894	762.459	4.86676e+06	1.19226e+07	4.27963e+06	5.71414e+06	6.48532e+06	7.50373e+06	2.67855e+06	1.02125e+07	8.81626e+06	1.00265e+07	8.72701e+06	8.47404e+06	1.45793e+07	1.40027e+07	4.04609e+06	1.762e+07	1.52052e+07	1.50238e+07	1.77972e+07	1.78132e+07	1.92033e+07	6.2465e+06	1.82489e+07	1.88714e+07	1.85618e+07	18530079	1.69732e+07	1.80395e+07	1.74087e+07	1.93911e+07	1.55122e+07	6.62886e+07	5.68961e+07	1.64548e+07	6.50215e+07	1.78317e+07	1.32585e+07	4.90967e+06	1.41622e+07	1.44575e+07	1.33382e+07	--
Com_14823_pos	--	N-p-Coumaroyl putrescine	C13 H18 N2 O2	234.137	0.692689	6.452	235.144	1.13237e+06	1.06763e+06	1.07084e+06	1.0994e+06	1.06034e+06	1.28889e+06	812798	778894	951542	901894	954454	837129	1.24445e+06	1.27188e+06	1.28393e+06	1.06183e+06	1.10728e+06	1.14918e+06	744104	805104	648934	582824	675747	793345	2.0773e+06	2.16025e+06	2.06641e+06	2.02303e+06	2.10234e+06	2.01298e+06	1.28072e+06	1.29368e+06	1.40114e+06	1.25736e+06	1.30812e+06	1.32043e+06	1.27212e+06	1.38131e+06	1.37846e+06	1.27646e+06	1.29951e+06	--
Com_17885_pos	--	H-Trp-NH2.HCl	C11 H14 Cl N3 O	239.083	0.00105403	1.391	240.09	703558	1.02015e+06	978156	1.07197e+06	750228	837126	522754	880597	1.10496e+06	1.11112e+06	662838	779077	548377	823127	753413	624973	939353	719848	487925	580625	459829	427589	605964	455733	1.04267e+06	1.0353e+06	669540	828285	774676	989139	925611	677471	647125	921746	1.12796e+06	800962	824736	778673	816499	706257	950860	--
Com_2227_pos	--	5,6-Dehydroginsenoside Rd	C48 H80 O18	944.532	2.7058	15.17	945.539	1.60073e+07	1.74152e+07	1.79607e+07	1.713e+07	1.51272e+07	1.78015e+07	2.37302e+07	3.15324e+07	2.94183e+07	3.1878e+07	2.732e+07	3.02812e+07	2.41115e+07	2.15357e+07	2.31763e+07	2.72128e+07	2.46981e+07	2.68429e+07	2.18856e+07	2.17427e+07	1.8744e+07	2.20345e+07	2.10586e+07	2.15262e+07	3.23714e+07	2.36933e+07	2.65519e+07	2.82257e+07	2.9613e+07	2.77694e+07	3.48957e+07	3.22458e+07	3.11552e+07	3.53128e+07	32963454	3.16687e+07	1.59335e+07	1.95837e+07	2.17394e+07	2.19049e+07	2.33351e+07	--
Com_4897_pos	--	Tricin	C17 H14 O7	330.074	0.372001	8.107	331.081	8.8083e+06	8.70577e+06	8.42115e+06	8.1359e+06	7.67202e+06	9.69545e+06	8.69825e+06	1.10844e+07	9.75797e+06	1.00495e+07	9.66255e+06	1.21517e+07	6.84908e+06	7.04609e+06	7.0584e+06	7.12318e+06	6.82085e+06	7.32104e+06	1.00321e+07	9.28736e+06	1.01538e+07	1.09784e+07	1.00313e+07	1.11034e+07	6.16706e+06	5.98532e+06	4.88189e+06	5.41711e+06	5.23643e+06	5.51327e+06	8.9161e+06	8.22094e+06	7.85922e+06	8.63867e+06	6.83045e+06	8.71319e+06	9.2928e+06	9.41973e+06	7.91735e+06	8.5866e+06	6.95165e+06	--
Com_25_pos	2-oxopiperidine-3-carbohydrazide	--	C6 H11 N3 O2	157.085	0.276334	1.186	158.092	1952460611	1698658967	1934185909	1632837902	1708262483	1919185787	1.97409e+08	2.39079e+08	2.15041e+08	1.84182e+08	2.08281e+08	2.14032e+08	2355883450	2455534657	2336338363	2226820039	2478097223	2331527998	9.79849e+07	9.72961e+07	6.81819e+07	1.13936e+08	7.56471e+07	1.1153e+08	2938630400	3019810827	2769257130	2930632602	2860868669	3080041119	3.39854e+07	3.53153e+07	3.41165e+07	3.44068e+07	3.36497e+07	3.1064e+07	1466191174	1313578161	1341835800	1398342835	1322205983	--
Com_2684_pos	Oleoyl ethanolamide	--	C20 H39 N O2	307.287	55366.4	14.415	308.295	1.64962e+07	1.83669e+07	1.82321e+07	1.60926e+07	1.84563e+07	1.81332e+07	1.4152e+07	1.94053e+07	1.61731e+07	1.62594e+07	1.83517e+07	1.86392e+07	2.41949e+07	2.4431e+07	2.33364e+07	2.27417e+07	2.08739e+07	2.50388e+07	2.97437e+07	24360005	2.84112e+07	2.93739e+07	2.86882e+07	2.54052e+07	1.58401e+07	1.65204e+07	1.62808e+07	1.324e+07	1.65303e+07	1.74959e+07	1.3375e+07	1.2296e+07	1.37673e+07	1.17726e+07	1.4369e+07	1.42517e+07	1.53158e+07	1.66089e+07	15409897	1.45546e+07	1.51779e+07	--
Com_8815_pos	Protopine	--	C20 H19 N O5	353.126	0.00766864	9.604	354.134	211614	252411	245787	241875	220396	249809	224275	244340	371742	331716	339915	338978	4.8098e+06	4.26152e+06	4.57527e+06	4.60659e+06	4.73423e+06	4.53785e+06	5.06549e+06	5.62611e+06	5.53825e+06	6.43929e+06	6.20224e+06	5.51346e+06	5.34188e+06	5.03498e+06	4.87845e+06	5.24168e+06	5.03385e+06	5.03154e+06	5.43673e+06	4.61388e+06	4.41086e+06	4.86476e+06	4.42625e+06	4.25323e+06	3.44489e+06	3.49578e+06	3.26344e+06	3.25599e+06	3.22166e+06	Protopine alkaloids
Com_12358_pos	5-nitro-2-furaldehyde 2,2-dimethylhydrazone	--	C7 H9 N3 O3	183.066	9.17083	14.384	184.073	1.67508e+06	2.12376e+06	1.67659e+06	1.46766e+06	1.49702e+06	1.70631e+06	1.92308e+06	2.9451e+06	2.34972e+06	2.45685e+06	2.08459e+06	2.07177e+06	2.25657e+06	2.16269e+06	2.41019e+06	2.2403e+06	2.5703e+06	2.5724e+06	2.08149e+06	2.05666e+06	2.1657e+06	2.12738e+06	1.87887e+06	1.77203e+06	1.61088e+06	1.45588e+06	1.54582e+06	1.4656e+06	1.58817e+06	1.54893e+06	1.7811e+06	1.7295e+06	1.73066e+06	1.57023e+06	1.83154e+06	1.60847e+06	1.7036e+06	1.74845e+06	1.80779e+06	1.89049e+06	1.72668e+06	--
Com_1391_pos	SQDG (16:4/20:5)	--	C45 H68 O12 S	849.486	20473.8	13.384	850.494	4.28068e+07	3.85949e+07	4.57157e+07	4.05984e+07	4.35334e+07	4.55707e+07	3.08335e+07	3.32478e+07	3.38021e+07	3.51045e+07	3.53037e+07	3.45904e+07	3.48074e+07	3.63241e+07	3.13264e+07	3.37936e+07	3.03588e+07	3.88622e+07	2.76199e+07	2.74232e+07	3.0053e+07	2.98014e+07	2.5543e+07	3.25896e+07	3.02018e+07	2.72878e+07	2.66745e+07	2.43281e+07	2.73178e+07	2.44726e+07	2.65953e+07	2.02525e+07	2.14436e+07	2.08837e+07	2.10073e+07	2.54454e+07	4.46315e+07	3.66967e+07	3.00586e+07	2.42379e+07	2.41333e+07	--
Com_231_pos	N-{2-[(4-amino-5-cyano-2-pyrimidinyl)sulfanyl]acetyl}-N'-phenylurea	--	C14 H12 N6 O2 S	328.079	15.3788	1.208	329.085	1.7734e+08	1.69264e+08	1.51278e+08	158843260	1.712e+08	1.71756e+08	2.51577e+08	2.87264e+08	291944211	3.13403e+08	2.97084e+08	302969277	1.79301e+08	1.70365e+08	163891420	1.83837e+08	1.84991e+08	1.76475e+08	374553698	3.60191e+08	3.42075e+08	3.74987e+08	3.68404e+08	3.83706e+08	8.65336e+07	8.73174e+07	8.34762e+07	5.92724e+07	1.24406e+08	8.498e+07	1.12548e+08	1.07391e+08	1.09976e+08	1.16374e+08	1.12456e+08	1.05704e+08	2.46449e+08	1.87272e+08	1.75305e+08	1.7421e+08	1.55528e+08	--
Com_9634_pos	PC (20:5/20:5)	--	C48 H76 N O8 P	825.516	17.9218	14.63	826.523	1.89967e+06	2.33114e+06	1.82649e+06	2.01805e+06	1.81661e+06	2.0106e+06	1.49865e+06	1.67245e+06	1.52418e+06	1.6253e+06	1.46636e+06	1.64058e+06	2.99147e+06	1.37812e+06	3.29278e+06	3.2059e+06	3.02776e+06	2.72622e+06	2.09667e+06	1.78277e+06	1.85875e+06	1.81483e+06	1.6893e+06	1.90806e+06	3.94169e+06	4.12614e+06	3.47229e+06	3.20774e+06	4.11166e+06	2.96948e+06	4.88227e+06	5.25394e+06	4.25015e+06	5.19125e+06	4.61488e+06	4.92718e+06	1.93307e+06	2.05991e+06	2.13045e+06	945592	2.01385e+06	--
Com_7184_pos	5-Hydroxy-L-lysine	--	C6 H14 N2 O3	162.104	24.3534	10.506	163.112	4.82859e+06	4.68139e+06	3.76406e+06	4.2134e+06	5.5529e+06	4.63246e+06	6.10614e+06	5.87316e+06	6.4629e+06	6.59989e+06	6.28898e+06	6.55624e+06	4.41754e+06	4.6362e+06	4.25254e+06	4.8889e+06	4.39092e+06	4.57693e+06	5.55798e+06	5.31258e+06	5.39804e+06	4.52755e+06	4.32395e+06	5.5129e+06	2.92956e+06	3.15535e+06	2.78957e+06	2.67163e+06	2.98265e+06	3.68188e+06	4.09804e+06	3.87359e+06	3.82591e+06	4.26315e+06	3.81198e+06	4.23886e+06	5.50873e+06	3.89601e+06	4.70643e+06	3.34922e+06	4.26003e+06	Carboxylic acids and derivatives
Com_10690_pos	6,7-Dimethoxy-2-oxo-2H-chromen-8-yl β-D-glucopyranoside	--	C17 H20 O10	384.103	5.97971	7.002	385.111	1.99316e+06	2.15869e+06	2.59904e+06	2.38108e+06	2.31523e+06	2.2625e+06	2.72591e+06	3.42106e+06	3.69713e+06	3.81176e+06	3.29297e+06	3.121e+06	2.15391e+06	2.37372e+06	2.19088e+06	2.72934e+06	2.52818e+06	2.29425e+06	3.79806e+06	3.97209e+06	3.50005e+06	4.25709e+06	3.61743e+06	3.67853e+06	3.23149e+06	3.16767e+06	2.78039e+06	2.77115e+06	2.65387e+06	2.74467e+06	3.99967e+06	3.72389e+06	4.21922e+06	4.40216e+06	4.25824e+06	4.41459e+06	2.55046e+06	3.28084e+06	3.22915e+06	3.05786e+06	3.18627e+06	--
Com_5561_pos	Protostemonine	--	C23 H31 N O6	417.215	0.54579	12.245	418.222	3.62057e+06	3.59947e+06	4.49667e+06	4.17486e+06	3.72967e+06	3.59652e+06	4.73469e+06	7.1356e+06	6.15382e+06	5.94816e+06	5.52278e+06	5.40478e+06	5.77575e+06	6.16869e+06	6.07654e+06	6.72833e+06	6.35366e+06	6.27916e+06	1.2117e+07	1.03597e+07	1.07524e+07	1.18311e+07	1.13406e+07	1.16755e+07	5.80094e+06	5.73927e+06	5.3784e+06	5.72072e+06	5.79131e+06	5.77841e+06	6.68601e+06	7.19089e+06	6.98035e+06	7.48729e+06	7.2119e+06	7.0684e+06	5.39713e+06	6.81093e+06	7.78909e+06	8.30801e+06	8.64475e+06	--
Com_13996_pos	Dolasetron	--	C19 H20 N2 O3	324.155	23.531	9.952	325.162	298758	248143	243113	258307	311902	263067	749217	825061	828076	900262	631912	975896	458191	609687	545641	517132	503608	582371	2.42155e+06	2.55299e+06	2.19424e+06	2.58311e+06	2.56375e+06	2.65797e+06	372922	491901	408367	485752	364408	541930	2.2513e+06	2.51209e+06	2.31473e+06	2.25375e+06	2.57269e+06	1.91388e+06	540902	1.00099e+06	989816	826987	775549	Indoles and derivatives
Com_626_pos	AL 8810 Methyl ester	--	C25 H33 F O4	438.223	52823.1	11.182	439.231	3.05314e+07	4.60559e+07	3.65318e+07	4.50186e+07	4.12683e+07	3.93966e+07	3.09433e+07	4.38641e+07	4.2587e+07	6.09705e+07	3.89643e+07	5.42636e+07	4.74812e+07	4.67507e+07	3.83866e+07	4.42373e+07	4.89339e+07	4.63752e+07	4.52852e+07	4.5209e+07	5.78741e+07	4.72654e+07	4.92221e+07	4.61625e+07	7.5613e+07	70523174	114508687	1.37785e+08	1.14734e+08	7.95841e+07	1.12001e+08	1.33208e+08	121342807	1.1862e+08	1.01568e+08	1.05504e+08	5.07383e+07	6.20395e+07	7.25294e+07	8.07318e+07	5.65863e+07	--
Com_15768_pos	--	Galanthamine	C17 H21 N O3	287.152	0.858319	10.264	288.16	729781	879529	705277	504932	641925	784417	328594	349089	387163	402537	299202	260181	938136	754150	586880	700993	849938	802699	244541	471626	460668	472972	305553	408692	1.42e+06	1.57842e+06	1.79579e+06	1.7114e+06	1.43325e+06	1.3919e+06	721481	467600	488897	663143	676985	568219	847941	675182	811305	594274	576725	Amaryllidaceae alkaloids
Com_5732_pos	3-phenyl-5-[3-(trifluoromethyl)-1H-pyrazol-1-yl]-1,2,4-thiadiazole	--	C12 H7 F3 N4 S	296.039	14.7217	16.653	297.046	8.65981e+06	1.17513e+06	997762	1.31159e+06	1.0665e+06	1.11205e+06	6.41431e+06	961746	921975	967531	1.27528e+06	1.46484e+06	7.43289e+06	962707	1.04437e+06	1.50829e+06	1.18204e+06	1.07822e+06	9.65607e+06	1.15545e+06	983471	1.05062e+06	1.0319e+06	1.86762e+06	6.56285e+06	1.03088e+06	1.00304e+06	1.43416e+06	1.53615e+06	1.15443e+06	8.62936e+06	834918	942316	914638	1.06053e+06	1.60234e+06	801069	949517	925976	789578	871145	--
Com_9782_pos	PharmaGSID_47333	--	C22 H30 N4 O2	382.235	4.14978	13.458	383.242	3.66536e+06	3.74921e+06	3.87862e+06	3.55815e+06	2.37742e+06	4.14163e+06	2.19218e+06	2.94252e+06	3.41771e+06	2.87186e+06	3.01941e+06	2.8324e+06	3.14749e+06	3.74504e+06	3.46574e+06	4.15156e+06	3.68547e+06	3.04313e+06	2.9407e+06	2.80353e+06	2.98811e+06	2.77539e+06	3.21891e+06	3.37646e+06	4.13444e+06	4.22898e+06	4.65751e+06	4.16813e+06	4.23172e+06	4.25799e+06	3.62967e+06	3.87719e+06	2.80619e+06	3.57421e+06	3.09138e+06	3102780	3.41959e+06	3.44548e+06	3.51602e+06	3.36105e+06	3.21127e+06	--
Com_15115_pos	Ala-Leu	--	C9 H18 N2 O3	185.105	84234.4	1.395	186.113	1.10567e+06	869085	801860	943564	924429	879598	1.15524e+06	1.60972e+06	1.284e+06	1.38469e+06	1.61111e+06	1.64934e+06	960881	1.01207e+06	1.02336e+06	1.01041e+06	913478	1.092e+06	1.54634e+06	1.71739e+06	1.70003e+06	2.00496e+06	1.52746e+06	1.73885e+06	722550	1.11913e+06	606233	735213	718779	733487	1.7814e+06	1.78254e+06	2.07331e+06	1.89753e+06	1.69586e+06	1.62932e+06	1.58292e+06	955570	1.48583e+06	923556	1.2262e+06	Carboxylic acids and derivatives
Com_1720_pos	1-ethyl 4-(2-oxo-1,2-diphenylethyl) succinate	--	C20 H20 O5	150.069	558790	8.925	323.128	2.78796e+07	2.72344e+07	2.60447e+07	2.60861e+07	2.78673e+07	2.90583e+07	3.16885e+07	3.62355e+07	3.3498e+07	3.40668e+07	3.36974e+07	3.56287e+07	2.68576e+07	2.64236e+07	2.56696e+07	2.56638e+07	2.63661e+07	2.66082e+07	2.5017e+07	2.61569e+07	2.36626e+07	2.53362e+07	2.53281e+07	2.64852e+07	2.15902e+07	2.15659e+07	2.00295e+07	2.09081e+07	2.11085e+07	2.07631e+07	4.3122e+07	4.00857e+07	3.96049e+07	4.06127e+07	3.78407e+07	4.15471e+07	3.52875e+07	2.97985e+07	2.84138e+07	2.73725e+07	2.65617e+07	--
Com_13145_pos	Taldalafil	--	C22 H19 N3 O4	389.143	14.8891	5.967	390.151	1.15811e+06	1.30505e+06	1.50729e+06	1.29069e+06	1.41813e+06	1.06054e+06	723721	814119	1.03448e+06	1.16415e+06	969393	890876	1.40088e+06	1.31392e+06	1.45334e+06	1.79197e+06	1.41139e+06	1.54504e+06	688523	632078	734074	903227	711644	718866	2.37869e+06	2.32223e+06	2.49207e+06	2.71762e+06	2.46314e+06	2.74326e+06	1.26143e+06	1.45563e+06	1.06096e+06	1.62421e+06	1.17123e+06	1.0803e+06	1.20494e+06	1.2617e+06	1.97391e+06	1.64165e+06	1.82518e+06	--
Com_11667_pos	WLH	--	C23 H30 N6 O4	908.473	1.00002e+06	14.033	909.481	1.37811e+06	2.42294e+06	2.3922e+06	2.28759e+06	2.75406e+06	1.6793e+06	2.02108e+06	2.64491e+06	2.33737e+06	2.84232e+06	3.19921e+06	2.90494e+06	2.14912e+06	2.05432e+06	1.88644e+06	2.13265e+06	2.4382e+06	2.13283e+06	2.5421e+06	2.71585e+06	2.63384e+06	2.84085e+06	2.85266e+06	2.74786e+06	1.57297e+06	1.08634e+06	664343	1.48405e+06	538695	1.29294e+06	3.12724e+06	2.1762e+06	3.13722e+06	2.56243e+06	2.49591e+06	2.66683e+06	1.52561e+06	2.06983e+06	2.08838e+06	2.56054e+06	1.87255e+06	--
Com_1700_pos	Poricoic acid A	--	C31 H46 O5	238.176	522056	13.76	499.342	1.24099e+06	1.04024e+06	1.03317e+06	877555	998489	1.1388e+06	875506	901425	812758	949725	852483	1.13296e+06	1.19905e+06	1.01406e+06	997374	1.1136e+06	972016	1.21071e+06	931565	1.30872e+06	1.06468e+06	1.26051e+06	1.01388e+06	978925	3.92729e+07	4.62551e+07	4.03672e+07	4.28298e+07	3.73908e+07	4.21008e+07	1.92082e+07	1.77075e+07	1.71742e+07	1.70555e+07	1.76403e+07	1.54971e+07	1.18512e+07	1.12661e+07	1.21362e+07	1.17711e+07	1.12909e+07	--
Com_4278_pos	8-(2,3-dihydroxy-3-methylbutyl)-7-methoxy-2H-chromen-2-one	--	C15 H18 O5	260.105	64757.9	8.555	261.113	12644731	1.04952e+07	1.02452e+07	1.10922e+07	1.10882e+07	1.1372e+07	1.03698e+07	1.15005e+07	1.15305e+07	1.13662e+07	6.27124e+06	1.10323e+07	1.18173e+07	1.18846e+07	1.16508e+07	1.32718e+07	1.29636e+07	1.19225e+07	9.5508e+06	1.00375e+07	9.14164e+06	1.00243e+07	1.04876e+07	8.87841e+06	7.21808e+06	7.49602e+06	7.47921e+06	6.59634e+06	7.28514e+06	6.96825e+06	3.13357e+06	3.77563e+06	3.71978e+06	5.37205e+06	3.24258e+06	4.4549e+06	9.66301e+06	9.42089e+06	8.72148e+06	7.98104e+06	8.10035e+06	--
Com_1970_pos	--	N-glycyl-L-proline	C5 H10 N2 O4	162.064	0.103663	1.223	163.071	1.24501e+07	1.34846e+07	3.22088e+07	1.43837e+07	1.36409e+07	1.40411e+07	6.14385e+06	7.44831e+06	3.64326e+07	8.71424e+06	7.84735e+06	8.20164e+06	3.22089e+07	1.31622e+07	3.12953e+07	2.87345e+07	2.93968e+07	2.8271e+07	2.20582e+07	6.38863e+06	5.77306e+06	6.12687e+06	5.99274e+06	5.97713e+06	2.96762e+07	2.72655e+07	1.29052e+07	3.1268e+07	1.26708e+07	1.29761e+07	2.07732e+07	7.38632e+06	1.95059e+07	2.3637e+07	3.27434e+07	6.79853e+06	1.03693e+07	1.18113e+07	1.10539e+07	1.14719e+07	1.14453e+07	Carboxylic acids and derivatives
Com_741_pos	--	Nicotinate ribonucleoside	C11 H13 N O6	255.074	0.263202	1.391	256.081	63485664	6.28837e+07	6.20473e+07	6.31331e+07	6.11169e+07	6.41698e+07	5.15744e+07	6.17778e+07	6.8839e+07	6.40079e+07	5.60583e+07	6.46107e+07	6.2123e+07	6.22726e+07	5.79811e+07	5.73472e+07	6.0942e+07	6.17655e+07	5.64e+07	5.93255e+07	5.49865e+07	6.02878e+07	5.53018e+07	6.00547e+07	6.6903e+07	6.33232e+07	6.49496e+07	6.79207e+07	5.98378e+07	6.75299e+07	9.67867e+07	9.43604e+07	9.48133e+07	1.01786e+08	9.49489e+07	9.8814e+07	8.60235e+07	7.54177e+07	6.07685e+07	6.97628e+07	6.37141e+07	Organooxygen compounds
Com_13777_pos	(-)-Gallocatechin gallate	--	C22 H18 O11	458.085	0.395988	5.87	459.092	2.02409e+06	1.66914e+06	1.92877e+06	1.98049e+06	1.82053e+06	1.81427e+06	1.83278e+06	2.18096e+06	1.8725e+06	2.18543e+06	1.99987e+06	2.09496e+06	1.45243e+06	1.60506e+06	1.61268e+06	1.58408e+06	1.86794e+06	1.47778e+06	2.31464e+06	1.94409e+06	2.29302e+06	2.27659e+06	2.15767e+06	2.3279e+06	1.37137e+06	1.43098e+06	1.60671e+06	1.39756e+06	1.34529e+06	1.39277e+06	2.42369e+06	2.29678e+06	2.25525e+06	2.47246e+06	2.17673e+06	2.67813e+06	1.86374e+06	2.11996e+06	2.04397e+06	2.2904e+06	1.77726e+06	--
Com_18874_pos	Arenobufagin	--	C24 H32 O6	416.224	9.25294	10.214	417.231	124354	116530	162184	115832	117388	174664	100819	121603	112909	114983	109111	114747	413813	405050	393484	343125	205554	270438	95679.5	93767.8	89218.7	96426.5	97880.6	97333	869916	728866	532284	431793	517381	581776	120653	107442	106247	115354	112508	113234	124359	195199	234134	171172	210363	--
Com_10447_pos	Latanoprost	--	C26 H40 O5	432.287	0.426522	13.605	433.295	1.45059e+06	1.22431e+06	1.05136e+06	1.12175e+06	1.08752e+06	1.37176e+06	952817	1.1666e+06	1.28182e+06	1.16212e+06	1.43256e+06	1.18397e+06	1.5495e+06	1.69398e+06	1.41614e+06	1.6801e+06	1.22125e+06	1.41125e+06	4.02883e+06	4.04896e+06	3.90534e+06	4.22557e+06	4.05809e+06	3.81832e+06	2.52117e+06	2.02162e+06	2.10596e+06	2.29883e+06	2.22911e+06	2.06383e+06	3.27859e+06	3.10339e+06	3.32836e+06	2.78512e+06	3.52257e+06	4.5986e+06	2.22486e+06	2.1683e+06	2.24125e+06	1.81252e+06	1.77853e+06	Fatty Acyls
Com_10907_pos	Quinoline	--	C9 H7 N	147.069	139555	9.798	148.076	2.44653e+06	2.81811e+06	2.35389e+06	2.69046e+06	2.71933e+06	2.59918e+06	3.04941e+06	3.72869e+06	3.46877e+06	3.77131e+06	3.29215e+06	3.62581e+06	2.52265e+06	2.69778e+06	2.52561e+06	2.86475e+06	2.47813e+06	2.95928e+06	3.29516e+06	2.89147e+06	2.98978e+06	3.43646e+06	3.55871e+06	3.31386e+06	1.50401e+06	1.38691e+06	1.39619e+06	1.22433e+06	1.49085e+06	1.49659e+06	1.76842e+06	1.59653e+06	1.81093e+06	1.61344e+06	1.63885e+06	1.73312e+06	2.97954e+06	2.49681e+06	2.42821e+06	2.44265e+06	2.27604e+06	Quinolines and derivatives
Com_18576_pos	Asp-Phe	--	C13 H16 N2 O5	280.106	0.636859	7.277	281.113	563012	742545	618590	753304	624647	723750	465536	655761	678518	930722	498757	640153	772832	835958	722089	938515	783728	774694	688829	621869	569847	645626	608188	630744	747668	738588	540496	952859	981352	730020	469003	524125	480622	630739	500246	591073	677639	830305	620249	680481	828993	--
Com_10353_pos	PC (19:0/20:5)	--	C47 H84 N O8 P	821.578	18.4949	15.624	822.585	1.38459e+06	1.69852e+06	1.79679e+06	1.93124e+06	1.48271e+06	1.5136e+06	1.12161e+06	1.42335e+06	1.60079e+06	1.64524e+06	1.39051e+06	1.49107e+06	1.44181e+06	2.46301e+06	2.45131e+06	2.01218e+06	2.2786e+06	2.1975e+06	1.06705e+06	980931	1.16074e+06	969591	1.01161e+06	1.07043e+06	3.67031e+06	4.42141e+06	3.9323e+06	3.74683e+06	3.92308e+06	4.1056e+06	2.84984e+06	2.6809e+06	2.78983e+06	2.82323e+06	2.92847e+06	2.9874e+06	1.02383e+06	1.21334e+06	899776	1.2245e+06	1.17014e+06	--
Com_9150_pos	Clozapine N-oxide	--	C18 H19 Cl N4 O	360.13	52627.7	8.715	361.138	3.06626e+06	3.24077e+06	3.36058e+06	4.12502e+06	3.07024e+06	3.58102e+06	3.81091e+06	4.14618e+06	4.94442e+06	5.2322e+06	4.29499e+06	4.73573e+06	2.84976e+06	2.60695e+06	3.01056e+06	3.52003e+06	2.89333e+06	2.8265e+06	2.27514e+06	3.18032e+06	2.18535e+06	2.24149e+06	1.97896e+06	2.62953e+06	4.48722e+06	4.26147e+06	4.33334e+06	4.84611e+06	4.4881e+06	4.61243e+06	2.7076e+06	2.70875e+06	1.97703e+06	2.85343e+06	2.34494e+06	2.55458e+06	2.76573e+06	3.62926e+06	2.94407e+06	2.63141e+06	3.13739e+06	Benzodiazepines
Com_3850_pos	Schisandrin C	--	C22 H24 O6	384.157	0.620808	9.221	385.165	8.45884e+06	1.08008e+07	5.42727e+06	6.44268e+06	8.84318e+06	8.55654e+06	8.45216e+06	1.25341e+07	6.37916e+06	9.89032e+06	9.44052e+06	1.01424e+07	8.77223e+06	9.26261e+06	8.20495e+06	9.21085e+06	1.06614e+07	8.88474e+06	1.78965e+07	1.75939e+07	1.61074e+07	1.98262e+07	1.98016e+07	1.64298e+07	6.39518e+06	7.54616e+06	6.45403e+06	5.36733e+06	3.13354e+06	4.91345e+06	9.49409e+06	5.84421e+06	6.70194e+06	6.69141e+06	5.57918e+06	9.84957e+06	1.01435e+07	1.0278e+07	9.23499e+06	9.72777e+06	1.04441e+07	--
Com_4163_pos	Acetyl-11-keto-β-boswellic acid	--	C32 H48 O5	512.35	0.418924	14.49	513.357	1.08931e+07	1.26528e+07	1.1785e+07	1.20419e+07	1.13006e+07	1.3755e+07	6.24152e+06	6.73454e+06	7.21857e+06	7.79583e+06	5.84085e+06	7.57637e+06	1.17342e+07	1.10366e+07	9.51301e+06	1.01041e+07	1.08147e+07	1.15019e+07	1.15505e+07	9.39894e+06	1.0373e+07	9.35594e+06	1.11308e+07	1.09878e+07	1.53424e+07	9.03535e+06	8.2412e+06	7.86403e+06	8.7226e+06	1.09334e+07	9.46768e+06	1.11552e+07	1.22971e+07	1.06883e+07	1.18216e+07	1.11033e+07	8.74003e+06	8.80058e+06	9.35606e+06	9.2686e+06	8.02017e+06	--
Com_3316_pos	GPK	--	C13 H24 N4 O4	322.156	73210.7	1.997	323.163	1.38366e+07	1.30233e+07	1.33465e+07	1.49314e+07	1.27488e+07	1.26753e+07	9.27844e+06	1.3196e+07	1.39456e+07	1.21277e+07	1.05091e+07	13936853	1.27204e+07	1.3548e+07	9.7653e+06	1.0213e+07	1.16885e+07	1.07803e+07	1.09784e+07	1.02772e+07	1.01997e+07	1.1642e+07	1.04033e+07	1.0954e+07	1.34595e+07	1.32329e+07	1.25582e+07	1.12637e+07	1.13649e+07	1.18215e+07	1.29198e+07	1.09498e+07	9.99976e+06	1.22496e+07	1.11717e+07	9.86096e+06	1.65055e+07	1.33486e+07	1.21789e+07	1.32082e+07	1.24852e+07	--
Com_9309_pos	--	UDP	C9 H14 N2 O12 P2	404.002	1.30481	0.663	405.009	3.48159e+06	4.04058e+06	3.95307e+06	3.98889e+06	3.63104e+06	3.68132e+06	3.6745e+06	3.69892e+06	3.53093e+06	3.60299e+06	3.42361e+06	4.16584e+06	3.37199e+06	4.43596e+06	2.95617e+06	3.5573e+06	4.02674e+06	3.62812e+06	4.1755e+06	3.68079e+06	3.09047e+06	3.86617e+06	3.65967e+06	3.82211e+06	2.96454e+06	2.67955e+06	2.68828e+06	2.72108e+06	2.68003e+06	2.96979e+06	2.90391e+06	1.8545e+06	1.96433e+06	1.91067e+06	1.8756e+06	2.00722e+06	4.04677e+06	3.22486e+06	3.10641e+06	2.5546e+06	1.92614e+06	Pyrimidine nucleotides
Com_12360_pos	Reynoutrin	--	C20 H18 O11	434.085	0.302697	7.719	435.092	1.99406e+06	1.65586e+06	1.68009e+06	2.0153e+06	1.96204e+06	1.74737e+06	2.52096e+06	2.70403e+06	2.4106e+06	2.90968e+06	2.42981e+06	2.32829e+06	1.69906e+06	1.66692e+06	1.93112e+06	1.35553e+06	1.75003e+06	1.57547e+06	1.61074e+06	1.34963e+06	1.15603e+06	1.77433e+06	1.44404e+06	1.73157e+06	704088	786880	1.12602e+06	988333	1.1423e+06	641217	1.46198e+06	1.54078e+06	1.14327e+06	1.12312e+06	1.74408e+06	1.80822e+06	1.95095e+06	2.15617e+06	1.94265e+06	1.86194e+06	1.98633e+06	--
Com_8151_pos	Harmol	--	C12 H10 N2 O	198.075	20.0573	6.143	199.083	2.49729e+06	2.50282e+06	2.48239e+06	2.51207e+06	2.39923e+06	2.87675e+06	643100	763221	682493	808705	748637	807883	1.95523e+06	1.91613e+06	1.75022e+06	1.88921e+06	1.75567e+06	1.98391e+06	1.69695e+06	1.76729e+06	1.48081e+06	1.54155e+06	1.89478e+06	1.63508e+06	6.24404e+06	5.87509e+06	5.6676e+06	6.29426e+06	6.06951e+06	6.24703e+06	1.18194e+06	1.06432e+06	1.01647e+06	1.05352e+06	1.33125e+06	1.14661e+06	851271	925495	829732	944500	1.13823e+06	Harmala alkaloids
Com_6761_pos	Oleoyl ethylamide	--	C20 H39 N O	1237.21	3e+06	15.8	619.614	1.78218e+06	2.4809e+06	2.15758e+06	2.44535e+06	2.44825e+06	1.76403e+06	3.09857e+06	3.31438e+06	2.78689e+06	2.90526e+06	3.05984e+06	3.73048e+06	2.57799e+06	2.65912e+06	8.02006e+06	2.0392e+06	2.0484e+06	1.99826e+06	7.98666e+06	7.51369e+06	7.1749e+06	8.11242e+06	7.54068e+06	7.3079e+06	2.54052e+06	3.24297e+06	2.88694e+06	3.37072e+06	4.0378e+06	3.04231e+06	2.36496e+06	2.49198e+06	2.67656e+06	1.90958e+06	2.42936e+06	2.3315e+06	2.24266e+06	2.02032e+06	1.56406e+06	1.66499e+06	1.32833e+06	--
Com_12287_pos	gamma-Glutamylleucine	--	C11 H20 N2 O5	260.137	0.04513	6.452	261.144	1.70285e+06	1.58983e+06	2.1935e+06	2.28062e+06	1.58444e+06	1.56193e+06	1.52576e+06	1.58199e+06	1.51221e+06	1.74084e+06	1.6239e+06	1.57725e+06	1.2368e+06	1.24246e+06	1.42115e+06	1.37254e+06	2.17082e+06	1.34991e+06	1.07413e+06	1.02523e+06	1.75224e+06	1.9028e+06	2.16487e+06	1.07171e+06	1.19071e+06	1.39628e+06	1.22157e+06	3.1536e+06	3.13154e+06	3.15792e+06	1.43467e+06	1.42515e+06	1.63561e+06	1.54483e+06	1.43971e+06	1.29939e+06	2.29881e+06	2.42134e+06	1.48117e+06	1.23676e+06	1.39106e+06	Carboxylic acids and derivatives
Com_1827_pos	--	1,4-dihydro-1-Methyl-4-oxo-3-pyridinecarboxamide	C7 H8 N2 O2	152.058	4.91584	1.377	322.149	2.23991e+07	2.18078e+07	2.28193e+07	2.19015e+07	2.18811e+07	2.0896e+07	2.01154e+07	2.37559e+07	2.22005e+07	2.38209e+07	2.31813e+07	2.40637e+07	2.4078e+07	2.59591e+07	2.15559e+07	2.41565e+07	2.4589e+07	2.37676e+07	3.19212e+07	3.16911e+07	3.20528e+07	3.62046e+07	3.19743e+07	3.5075e+07	2.48371e+07	2.67118e+07	2.49012e+07	2.72207e+07	2.14752e+07	2.43978e+07	4.45705e+07	4.00692e+07	4.20347e+07	4.55473e+07	4.08722e+07	4.35956e+07	3.29568e+07	2.90239e+07	2.76428e+07	2.91929e+07	2.89662e+07	Pyridines and derivatives
Com_2037_pos	4-oxododecanedioic acid	--	C12 H20 O5	226.121	73774.1	8.386	227.128	2.33604e+07	2.87e+07	2.58857e+07	2.24011e+07	2.26627e+07	2.60404e+07	1.02759e+07	1.45561e+07	1.84339e+07	1.29239e+07	1.19103e+07	1.24136e+07	3.60539e+07	3.33532e+07	3.10842e+07	3.04112e+07	3.34027e+07	3.33073e+07	1.88235e+07	1.37988e+07	1.95393e+07	1.45145e+07	2.06775e+07	1.62656e+07	2.92263e+07	2.85261e+07	1.75459e+07	2.06444e+07	2.01751e+07	1.78701e+07	1.86132e+07	2.58863e+07	1.75461e+07	2.72316e+07	2.77938e+07	2.55913e+07	2.52992e+07	1.98202e+07	1.9391e+07	2.30722e+07	1.69264e+07	--
Com_7645_pos	2-{1-[2-(1-benzothiophen-5-ylamino)-2-oxoethyl]cyclohexyl}acetic acid	--	C18 H21 N O3 S	331.126	6.41894	1.746	332.134	2.20131e+06	3.62129e+06	2.78237e+06	2.45818e+06	2.08988e+06	2.22387e+06	2.0461e+06	3.26887e+06	2.61905e+06	3.06625e+06	2.91574e+06	2.62401e+06	2.68831e+06	3.4227e+06	3.26242e+06	3.05565e+06	3.22411e+06	3.2718e+06	2.07952e+06	1.78595e+06	2.07371e+06	2.18661e+06	1.98578e+06	2.09134e+06	4.39048e+06	4.31804e+06	2.63155e+06	2.87673e+06	3.6052e+06	3.63186e+06	3.6195e+06	3.53475e+06	2.93252e+06	4.94626e+06	7.38119e+06	3.41632e+06	2.99413e+06	3.59157e+06	3.92506e+06	3.71605e+06	3.25545e+06	--
Com_1085_pos	SQDG (18:1/18:5)	--	C45 H74 O12 S	855.534	20327.2	14.037	856.542	2.10425e+07	2.76248e+07	1.95508e+07	2.82433e+07	2.9889e+07	3.15276e+07	1.02746e+07	1.30831e+07	1.21033e+07	1.32249e+07	1.29294e+07	1.33428e+07	2.45307e+07	2.58042e+07	2.44049e+07	2.16512e+07	2.58535e+07	7.11569e+07	2.63937e+07	2.52828e+07	2.19338e+07	2.42471e+07	2.40525e+07	2.48681e+07	2.723e+07	3.39279e+07	3.26065e+07	3.51686e+07	2.98773e+07	3.53791e+07	2.79457e+07	2.59166e+07	2.40678e+07	2.66735e+07	2.61871e+07	2.79959e+07	2.79429e+07	2.32945e+07	2.10174e+07	1.94646e+07	1.77109e+07	--
Com_5390_pos	6-(dimethylamino)-2-phenyl-1H-benzo[de]isoquinoline-1,3(2H)-dione	--	C20 H16 N2 O2	316.117	12.6463	10.264	317.125	5.92773e+06	5.8262e+06	5.44678e+06	5.90615e+06	5.59098e+06	5.82429e+06	7.5676e+06	8.76875e+06	7.95204e+06	7.91324e+06	8.1065e+06	8.45619e+06	4.99936e+06	4.96171e+06	4.87547e+06	5.14009e+06	5.48167e+06	5.40136e+06	7.33426e+06	7.19897e+06	6.83801e+06	7.29365e+06	7.5293e+06	7.63427e+06	6.08877e+06	6.27467e+06	5.81777e+06	5.96903e+06	5.72425e+06	5.38302e+06	1.18167e+07	1.01786e+07	1.09394e+07	1.26684e+07	1.11541e+07	1.13671e+07	7.96646e+06	7.44045e+06	7.65944e+06	7.08415e+06	7.47552e+06	--
Com_1045_pos	--	4-Guanidinobutanoic acid	C5 H11 N3 O2	145.085	0.29919	1.392	146.092	4.38838e+07	4.29428e+07	4.04461e+07	4.12937e+07	4.41854e+07	4.21255e+07	4.62896e+07	5.52446e+07	5.36837e+07	5.88801e+07	5.34613e+07	5.90278e+07	4.50871e+07	4.49093e+07	4.18578e+07	4.25881e+07	4.51467e+07	4.45366e+07	5.70407e+07	8.34386e+07	5.40003e+07	5.98119e+07	8.23004e+07	5.7992e+07	3.09732e+07	3.10868e+07	3.00254e+07	3.26133e+07	3.00611e+07	3.26598e+07	4.97186e+07	4.72472e+07	5.01282e+07	5.34782e+07	4.97889e+07	5.19438e+07	49633632	4.79825e+07	4.76194e+07	4.51528e+07	4.387e+07	Stilbenes
Com_3164_pos	5,6-dimethyl-3-[5-(trifluoromethyl)pyridin-2-yl]-1,2,4-triazine	--	C11 H9 F3 N4	254.077	4.76605	11.146	255.084	1.01265e+07	1.1764e+07	1.14857e+07	1.15619e+07	1.16161e+07	1.06576e+07	1.20574e+07	1.46252e+07	1.47056e+07	1.62778e+07	1.40871e+07	1.47148e+07	1.66551e+07	1.74449e+07	1.81839e+07	1.85029e+07	1.76991e+07	1.672e+07	2.43404e+07	2.40403e+07	2.29248e+07	2.49076e+07	2.54781e+07	2.39255e+07	1.74397e+07	1.71245e+07	1.76611e+07	1.8161e+07	1.68301e+07	1.7302e+07	1.99728e+07	2.04464e+07	1.93204e+07	2.13013e+07	1.93742e+07	1.98511e+07	1.21924e+07	1.63174e+07	1.67156e+07	1.85255e+07	1.99894e+07	--
Com_7249_pos	7-(2-hydroxypropan-2-yl)-1,4a-dimethyl-decahydronaphthalen-1-ol	--	C15 H28 O2	222.198	74978.9	13.082	223.206	3.29429e+06	3.66384e+06	3.39299e+06	3.6022e+06	3.76591e+06	3.59551e+06	3.7036e+06	5.1749e+06	5.1679e+06	5.25566e+06	5.33526e+06	4.91524e+06	4.65245e+06	4.72887e+06	4.18948e+06	4.56423e+06	4.14836e+06	4.55557e+06	7.78092e+06	7.35794e+06	7.15514e+06	7.40989e+06	7.95546e+06	7.85102e+06	4.35075e+06	4.10105e+06	4.56896e+06	4.43077e+06	4.61414e+06	4.63535e+06	6.03599e+06	6.07923e+06	6.31505e+06	5.58687e+06	6.64797e+06	6.12444e+06	5.90757e+06	5.89864e+06	5.551e+06	4.83773e+06	5.52433e+06	--
Com_17945_pos	Dehydrocorydaline	--	C22 H23 N O4	365.168	14.9845	9.769	366.175	826424	580009	483635	629825	723445	708584	949366	1.07116e+06	791048	734786	895653	796145	673401	793953	521481	634682	718796	669009	772949	512217	363745	455366	446324	343262	442247	630560	419496	607242	513769	709867	959185	932703	650066	829411	830884	832808	797698	815868	636524	746074	747578	--
Com_16202_pos	--	Ophiopogonin D	C44 H70 O16	854.465	1.64566	14.048	855.472	319343	66146.4	60527.4	276820	65536.9	60025.8	307228	366071	294750	428209	368698	376790	646544	624000	454690	677748	500121	564115	1.8382e+06	1.54994e+06	1.55155e+06	1.9366e+06	1.71337e+06	1.44287e+06	1.3687e+06	1.38959e+06	730316	1.39445e+06	1.28238e+06	921258	1.05029e+06	1.24532e+06	1.00348e+06	1.32945e+06	1.22236e+06	1.08234e+06	920320	827529	947799	963523	992668	--
Com_7955_pos	Ginkgolide C	--	C20 H24 O11	440.132	0.298974	10.737	441.139	3.2581e+06	3.311e+06	3.48443e+06	3.07026e+06	3.47238e+06	3.59416e+06	2.4111e+06	2.30741e+06	2.30509e+06	3.05553e+06	2.1507e+06	2.23103e+06	1.78069e+06	2.17753e+06	1.66128e+06	2.06927e+06	2.10489e+06	1.85112e+06	1.92916e+06	1.85542e+06	1.52055e+06	2.33221e+06	2.27527e+06	1.94683e+06	6.34796e+06	5.84495e+06	5.51762e+06	6.36163e+06	6.0721e+06	5.88773e+06	7.09178e+06	6.74352e+06	6.98014e+06	6.96823e+06	6.61902e+06	7.00728e+06	3.69244e+06	3.95303e+06	4.24561e+06	4.04124e+06	4.07393e+06	Prenol lipids
Com_15346_pos	--	Cyanidin O-rutinoside	C27 H31 O15	595.164	3.67173	8.739	596.171	862075	829654	791918	706235	611259	834229	1.02382e+06	1.44588e+06	1.31688e+06	938625	1.36206e+06	1.84031e+06	681496	654571	708104	726487	630522	566430	1.0265e+06	849557	689542	880013	612682	833421	888425	819165	484554	608288	751629	733977	1.74523e+06	1.1747e+06	1.59243e+06	1.92959e+06	1.93604e+06	1.24001e+06	880081	1.04185e+06	1.0583e+06	479981	801384	--
Com_1977_pos	trans-Δ2-11-Methyl-dodecenoic acid	--	C13 H24 O2	212.178	0.518396	10.219	213.185	1.51508e+07	1.61601e+07	1.48203e+07	1.54289e+07	1.40575e+07	1.54834e+07	2.79672e+07	3.12385e+07	3.02657e+07	3.08632e+07	3.01491e+07	3.63862e+07	1.3363e+07	1.22877e+07	1.27737e+07	1.21779e+07	1.32656e+07	1.30999e+07	1.28802e+07	1.28089e+07	1.22321e+07	1.31546e+07	1.28856e+07	1.33608e+07	1.16653e+07	10542971	9.99645e+06	1.10814e+07	9.49677e+06	1.10543e+07	2.86967e+07	2.77447e+07	2.79161e+07	3.07719e+07	2.79446e+07	2.80644e+07	2.10154e+07	1.88346e+07	1.90186e+07	1.91145e+07	1.71148e+07	--
Com_4308_pos	PC (18:2e/20:5)	--	C46 H80 N O7 P	789.552	18.8464	15.99	790.559	2.10601e+06	2.87872e+06	3.56984e+06	3.78588e+06	3.03386e+06	2.35679e+06	1.84164e+06	2.20378e+06	2.84888e+06	2.85788e+06	2.53488e+06	2.58167e+06	5.03321e+06	5.47493e+06	4.33734e+06	5.60438e+06	5.26285e+06	5.61074e+06	2.26888e+06	2.5513e+06	2.02382e+06	2.99278e+06	2.83801e+06	2.2396e+06	1.1759e+07	1.33796e+07	1.29569e+07	1.44368e+07	1.49807e+07	1.37941e+07	8.76629e+06	8.42257e+06	8.17895e+06	9.36848e+06	8.64748e+06	7.77025e+06	2.05988e+06	2.55766e+06	2.26606e+06	2.74113e+06	2.88772e+06	--
Com_3543_pos	benzaldehyde 1-(2,4-dinitrophenyl)hydrazone	--	C13 H10 N4 O4	286.072	6.52008	1.392	287.079	9.2451e+06	8.96447e+06	8.99949e+06	9.08069e+06	9.41693e+06	8.96074e+06	1.51695e+07	1.66216e+07	1.49799e+07	1.61161e+07	1.46615e+07	1.68932e+07	7.34532e+06	6.34715e+06	6.49795e+06	6.48273e+06	6.87078e+06	7.08939e+06	2.12789e+07	2.03942e+07	1.84832e+07	2.21489e+07	1.95992e+07	2.0104e+07	6.94226e+06	7.74413e+06	6.535e+06	6.11947e+06	5.82289e+06	6.3148e+06	1.91511e+07	1.97849e+07	1.82535e+07	2.03937e+07	1.75205e+07	2.00786e+07	1.37955e+07	1.2266e+07	1.12898e+07	1.13212e+07	1.19358e+07	--
Com_868_pos	--	Vitamin B3	C6 H6 N2 O	122.048	1.45179	1.242	123.055	6.73586e+07	5.58948e+07	5.0657e+07	5.14257e+07	6.16505e+07	5.26302e+07	5.56841e+07	6.19541e+07	5.43431e+07	6.5714e+07	6.16712e+07	6.18888e+07	5.30887e+07	5.25118e+07	4.94546e+07	6.34281e+07	5.49147e+07	6.7119e+07	5.71609e+07	6.08921e+07	5.48539e+07	6.0463e+07	5.96451e+07	5.94656e+07	4.64768e+07	4.65739e+07	4.35899e+07	4.63816e+07	4.27308e+07	4.4626e+07	5.33581e+07	5.12727e+07	5.13234e+07	5.29676e+07	5.28486e+07	5.17005e+07	7.41582e+07	6.00055e+07	6.17239e+07	5.40325e+07	4.44853e+07	Pyridines and derivatives
Com_2856_pos	N-Acetylcytidine	--	C11 H15 N3 O6	285.096	0.789909	1.389	286.103	2.02891e+07	1.57824e+07	2.18707e+07	2.0136e+07	1.87674e+07	1.9313e+07	1.42662e+07	1.66391e+07	1.70262e+07	1.84917e+07	1.84055e+07	2.1054e+07	2.14887e+07	2.4228e+07	2.33849e+07	2.60068e+07	1.36547e+07	2.43977e+07	1.34181e+07	1.28584e+07	1.17781e+07	1.338e+07	8.59202e+06	1.33983e+07	1.16802e+07	1.11209e+07	1.2168e+07	1.266e+07	1.09475e+07	1.17891e+07	3.05228e+06	2.72775e+06	7.47262e+06	3.54748e+06	3.6812e+06	3.45235e+06	1.82757e+07	1.57961e+07	1.53732e+07	1.63254e+07	1.551e+07	Pyrimidine nucleosides
Com_4436_pos	9-Oxo-10(E),12(E)-octadecadienoic acid	--	C18 H30 O3	294.219	0.2543	13.919	295.227	1.04684e+06	1.15571e+06	1.10945e+06	1.15049e+06	1.04e+06	1.2391e+06	3.08588e+06	3.41375e+06	3.31111e+06	3.46556e+06	3.26731e+06	3.41993e+06	4.23153e+06	4.02577e+06	3.74892e+06	4.31628e+06	4.68219e+06	4.37034e+06	1.21409e+07	1.37472e+07	1.2537e+07	13038984	1.49119e+07	1.61722e+07	1.41169e+06	1.47913e+06	1.05392e+06	1.37874e+06	1.6574e+06	1.24757e+06	1.88872e+06	1.8027e+06	1.84078e+06	1.5763e+06	2.22931e+06	1.75677e+06	4.09584e+06	4.08874e+06	3.64043e+06	4.34339e+06	3.64987e+06	--
Com_8117_pos	Usaramine	--	C18 H25 N O6	351.171	9.31884	9.177	352.179	2.5774e+06	1.83327e+06	2.64807e+06	1.65437e+06	2.11289e+06	2.2069e+06	954939	1.03168e+06	1.43619e+06	820192	959261	837388	3.96735e+06	3.44443e+06	4.03448e+06	3.70535e+06	3.73681e+06	3.93118e+06	3.42807e+06	3.04529e+06	3.30358e+06	3.49676e+06	3.33158e+06	3.45648e+06	5.92746e+06	6.47614e+06	5.47788e+06	4.57421e+06	5.47865e+06	4.68757e+06	2.98824e+06	3.16693e+06	3.26122e+06	3.21466e+06	3.77345e+06	3.6819e+06	3.124e+06	2.50133e+06	3.61095e+06	2.42919e+06	3.43873e+06	--
Com_15356_pos	Byakangelicin	--	C17 H18 O7	334.105	0.577411	9.963	335.113	1.44782e+06	1.39207e+06	1.13285e+06	1.42182e+06	1.52375e+06	1.48956e+06	1.39481e+06	1.29904e+06	1.34555e+06	1.51621e+06	1.57135e+06	1.21953e+06	1.87353e+06	1.64836e+06	1.73128e+06	1.74213e+06	1.74417e+06	1.75445e+06	1.26651e+06	1.23697e+06	1.2889e+06	1.26967e+06	1.4786e+06	1.3317e+06	1.16119e+06	1.0959e+06	1.0164e+06	1.41982e+06	1.33675e+06	1.27174e+06	775965	692230	919801	772950	733148	783644	1.11802e+06	1.06806e+06	1.22126e+06	1.17243e+06	1.11193e+06	Coumarins and derivatives
Com_10639_pos	Dethiobiotin	--	C10 H18 N2 O3	214.132	0.315525	7.569	215.139	2.77878e+06	2.73653e+06	2.54377e+06	2.62699e+06	3.02361e+06	2.54292e+06	968749	1.14506e+06	1.41828e+06	1.23743e+06	1.59008e+06	1.08511e+06	2.23394e+06	2.36978e+06	2.26533e+06	2.09312e+06	2.21904e+06	2.40438e+06	531027	628825	663353	686659	776071	574999	3.77517e+06	3.40797e+06	3.68554e+06	4.08791e+06	4.09666e+06	3.53041e+06	1.16403e+06	1.09649e+06	1.36419e+06	1.13372e+06	1.30387e+06	1.05402e+06	2.14109e+06	2.06928e+06	1.8835e+06	1.74446e+06	2.00791e+06	Fatty Acyls
Com_279_pos	octadec-9-ynoic acid	--	C18 H32 O2	262.229	64269.3	14.013	263.237	200213887	2.05237e+08	194902790	1.9326e+08	1.96051e+08	2.07522e+08	1.78897e+08	2.01381e+08	1.92664e+08	2.04467e+08	196860643	2.08252e+08	2.78033e+08	2.69671e+08	2.64323e+08	2.6939e+08	2.72644e+08	2.66862e+08	259801921	2.60138e+08	2.48665e+08	2.70079e+08	2.59829e+08	2.74599e+08	166782933	1.68862e+08	1.62797e+08	1.62786e+08	179190698	1.66712e+08	1.54667e+08	1.46536e+08	1.45946e+08	1.49448e+08	1.42399e+08	1.52637e+08	2.1526e+08	2.10628e+08	2.03491e+08	1.8696e+08	1.86628e+08	--
Com_10696_pos	Nobiletin	--	C21 H22 O8	424.113	54663.3	9.757	425.121	2.2616e+06	1.81896e+06	2.54191e+06	1.90353e+06	2.57195e+06	2.34482e+06	2.46962e+06	3.84393e+06	3.58906e+06	3.29327e+06	2.83936e+06	3.18431e+06	2.1246e+06	2.53925e+06	2.69847e+06	2.6872e+06	2.72108e+06	3.32153e+06	2.85228e+06	2.26519e+06	2.61047e+06	2.83715e+06	3.07478e+06	2.32195e+06	2.67139e+06	2.30254e+06	1.93772e+06	2.29775e+06	2.44409e+06	2.49106e+06	3.82461e+06	3.51733e+06	3.93043e+06	4.04192e+06	4.31178e+06	3.91525e+06	2.79778e+06	2.79514e+06	3.48396e+06	2.8539e+06	2.96425e+06	Flavonoids
Com_3640_pos	--	alpha-Keto-gamma-(methylthio)butyric acid	C5 H8 O3 S	148.019	0.237239	1.346	149.027	1.5382e+07	1.55855e+07	1.20904e+07	1.50115e+07	1.33981e+07	1.49785e+07	1.20916e+07	1.41532e+07	1.52509e+07	1.56239e+07	1.3463e+07	1.4267e+07	1.63264e+07	1.45151e+07	1.37914e+07	1.43972e+07	1.55342e+07	1.63323e+07	1.2742e+07	1.38894e+07	1.35051e+07	1.66939e+07	1.3637e+07	1.54761e+07	1.08158e+07	1.13645e+07	1.07836e+07	1.14412e+07	9.36955e+06	1.07137e+07	1.70923e+07	1.33811e+07	1.1637e+07	1.29184e+07	1.16472e+07	1.23958e+07	1.42542e+07	1.33579e+07	1.22498e+07	1.18695e+07	1.39394e+07	--
Com_3448_pos	1,7,8-trihydroxy-3-methyl-1,2,3,4,7,12-hexahydrotetraphen-12-one	--	C19 H18 O4	310.121	0.067535	9.431	311.128	1.30279e+07	1.39091e+07	1.37167e+07	1.27063e+07	1.36796e+07	1.37811e+07	1.44511e+07	1.61195e+07	1.5198e+07	1.65787e+07	1.49783e+07	1.61159e+07	1.38676e+07	1.28583e+07	1.32259e+07	1.284e+07	1.33313e+07	1.35114e+07	2.13667e+07	1.84525e+07	1.73217e+07	1.94594e+07	1.93053e+07	1.78226e+07	9.56672e+06	8.66046e+06	9.38552e+06	9.51696e+06	8.98218e+06	8.23274e+06	1.20389e+07	1.25023e+07	1.16465e+07	1.13705e+07	1.06944e+07	1.1252e+07	1.57185e+07	1.36066e+07	1.325e+07	1.33167e+07	1.28949e+07	--
Com_5439_pos	Betulin	--	C30 H50 O2	442.381	0.065916	15.481	443.389	1.04432e+06	1.14836e+06	1.02396e+06	1.02868e+06	992774	989129	769009	1.09089e+06	1.08238e+06	1.16591e+06	1.07009e+06	1.09436e+06	854606	794713	639061	879949	839686	836083	539208	533060	416544	666784	511516	548886	1.05883e+07	1.07254e+07	1.03957e+07	1.03374e+07	1.03468e+07	1.031e+07	1.14098e+07	1.08947e+07	9.83715e+06	1.13935e+07	1.19594e+07	1.09807e+07	3.96303e+06	3.3939e+06	3.60516e+06	3.35691e+06	3.0439e+06	Prenol lipids
Com_15123_pos	--	Liriopemuscaribaily saponins C	C44 H70 O17	870.458	3.36693	13.616	871.464	302893	163378	152465	148035	157043	160117	133981	164890	147848	149358	151032	314777	186795	328152	176825	373125	268438	388452	1.56723e+06	1.78045e+06	2.11203e+06	1.97057e+06	1.70681e+06	1.82904e+06	644483	637699	736880	493182	490854	559103	544262	829280	731516	622999	551932	500619	496138	641248	778978	866318	511223	--
Com_4986_pos	4-acetyl-4-(ethoxycarbonyl)heptanedioic acid	--	C12 H18 O7	274.103	8.58399	5.864	275.11	2.17991e+06	2.94474e+06	3.21428e+06	3.28898e+06	3.59064e+06	3.27463e+06	710931	3.91483e+06	3.81005e+06	4.0496e+06	3.80215e+06	3.41816e+06	2.97865e+06	2.97494e+06	2.9361e+06	3.18554e+06	3.03372e+06	3.0143e+06	3.38829e+06	3.38544e+06	3.58756e+06	3.84785e+06	3.77214e+06	3.6557e+06	7.7885e+06	7.74998e+06	7.28183e+06	7.58211e+06	7.06316e+06	6.37452e+06	12420899	1.12444e+07	1.28354e+07	1.36538e+07	1.23653e+07	1.34802e+07	4.93068e+06	5.65468e+06	6.04671e+06	5.20315e+06	6.03832e+06	--
Com_10683_pos	Cardamoni	--	C16 H14 O4	270.085	15.1022	3.822	271.092	2.47203e+06	2.52746e+06	2.56793e+06	2.54316e+06	2.59653e+06	2.36979e+06	3.11196e+06	3.30038e+06	3.40079e+06	3.55095e+06	3.37668e+06	3.52091e+06	3.36707e+06	3.52624e+06	3.28868e+06	3.51382e+06	3.63237e+06	3.65446e+06	4.52305e+06	4.44267e+06	4.26244e+06	4.69599e+06	4.47317e+06	4.45231e+06	1.08103e+06	1.13518e+06	1.14635e+06	1.18391e+06	1.04164e+06	1.15088e+06	981735	1.06347e+06	968814	992900	1.03352e+06	1.04262e+06	2.64211e+06	2.67899e+06	2.62241e+06	2.66115e+06	2.62393e+06	--
Com_2955_pos	Prostaglandin B1	--	C20 H32 O4	336.23	0.771805	13.603	337.237	6.29874e+06	4.24553e+06	6.71934e+06	3.97389e+06	3.74852e+06	4.0064e+06	7.61077e+06	5.40911e+06	5.50471e+06	6.60314e+06	5.70775e+06	5.52024e+06	1.02149e+07	1.00219e+07	1.04693e+07	1.08595e+07	1.02454e+07	1.06071e+07	2.55255e+07	2.53522e+07	2.55634e+07	2.43996e+07	2.41608e+07	2.36539e+07	1.80158e+07	1.74011e+07	1.2409e+07	2.00329e+07	1.73853e+07	17075036	1.41321e+07	1.21006e+07	1.25112e+07	1.31319e+07	1.50907e+07	1.25498e+07	9.29647e+06	8.36955e+06	1.10886e+07	1.35063e+07	1.18148e+07	Fatty Acyls
Com_6799_pos	Eicosapentaenoic acid ethyl ester	--	C22 H34 O2	325.298	15012.5	15.258	326.305	961611	896170	863810	940890	869691	1.03909e+06	1.3559e+06	1.23926e+06	1.43076e+06	1.31168e+06	1.42781e+06	1.46671e+06	1.52702e+06	1.25138e+06	1.58002e+06	1.19821e+06	1.32066e+06	1.57372e+06	1.14452e+06	1.325e+06	1.33656e+06	1.1587e+06	1.30133e+06	1.09901e+06	902927	897493	982920	1.09039e+06	8.1809e+06	844649	968809	839828	885065	1.18803e+06	1.26382e+06	1.01592e+06	1.13209e+06	1.22234e+06	1.0741e+06	1.00933e+06	887516	Fatty Acyls
Com_15011_pos	--	L-arginino-succinate	C10 H17 N4 O6	289.116	4.39526	7.782	290.123	1.70062e+06	1.44984e+06	1.56225e+06	1.45262e+06	1.5274e+06	1.54984e+06	819131	1.06258e+06	1.08589e+06	929048	859165	968464	1.0392e+06	920012	1.19779e+06	1.20835e+06	990029	1.14301e+06	764258	582259	698322	704869	565909	622522	1.10677e+06	1.07044e+06	619054	824024	907593	884621	636816	712847	542721	584359	519495	632149	1.20713e+06	1.13599e+06	841913	676490	657228	--
Com_10006_pos	Demethoxyyangonin	--	C14 H12 O3	228.079	1.03366	10.548	229.086	2.12947e+06	2.29385e+06	4.06396e+06	2.09992e+06	2.43118e+06	2.29868e+06	1.87615e+06	2.04401e+06	2.26082e+06	2.26736e+06	2.01301e+06	2.31612e+06	2.28647e+06	2.37955e+06	2.15219e+06	2.59597e+06	2.38156e+06	2.22585e+06	1.71968e+06	1.4273e+06	1.63506e+06	1.93544e+06	1.63384e+06	1.71168e+06	2.52461e+06	2.48146e+06	2.28132e+06	2.69959e+06	2.12831e+06	2.25785e+06	2.48933e+06	1.9382e+06	2.04385e+06	2.0107e+06	2.00229e+06	2.44611e+06	2.37792e+06	2.18029e+06	2.02364e+06	2.06272e+06	2.52888e+06	Kavalactones
Com_8582_pos	HPK	--	C17 H28 N6 O4	380.22	6.54001	11.196	381.227	4.1819e+06	4.23169e+06	3.85534e+06	3.37431e+06	4.2877e+06	3.88576e+06	2.70871e+06	3.17919e+06	3.00529e+06	2.81607e+06	3.22604e+06	3.50924e+06	4.22704e+06	4.16852e+06	4.08596e+06	4.2925e+06	3.91424e+06	3.69867e+06	4.10543e+06	4.25573e+06	4.17523e+06	4.63235e+06	4.31959e+06	4.37921e+06	5.29258e+06	5.86946e+06	5.46012e+06	5.17289e+06	5.23093e+06	5.84272e+06	4.58162e+06	4.65758e+06	4.79505e+06	4.95104e+06	4.63806e+06	4.65951e+06	4.40081e+06	3.83647e+06	4.58845e+06	4.09231e+06	4.02904e+06	--
Com_15740_pos	Aurantio-obtusin	--	C17 H14 O7	330.074	0.614371	8.766	331.081	1.10287e+06	1.22219e+06	1.42705e+06	1.61736e+06	1.44571e+06	1.40347e+06	1.02225e+06	1.32181e+06	1.32372e+06	1.51791e+06	1.50085e+06	1.45117e+06	1.23514e+06	1.34689e+06	1.07527e+06	1.59697e+06	1.38657e+06	1.16866e+06	1.36168e+06	1.17356e+06	1.01735e+06	1.28934e+06	1.03613e+06	1.35937e+06	1.48135e+06	1.20066e+06	1.27921e+06	1.37013e+06	1.30943e+06	1.14468e+06	1.78319e+06	1.52669e+06	1.831e+06	1.59586e+06	1.85017e+06	1.53487e+06	1.43019e+06	1.19236e+06	1.45326e+06	1.37199e+06	1.25062e+06	--
Com_710_pos	2-(2-thienyl)-1,3-thiazole-4-carboxylic acid	--	C8 H5 N O2 S2	248.929	179893	0.945	249.937	3.30076e+07	3.59087e+07	3.57191e+07	3.85918e+07	35217343	3.47652e+07	8.05042e+07	9.72126e+07	9.85265e+07	6.9982e+07	9.50208e+07	9.95369e+07	3.35921e+07	3.72883e+07	4.03654e+07	4.26442e+07	3.75047e+07	3.43773e+07	1.10035e+08	1.11718e+08	1.05115e+08	1.16307e+08	1.13979e+08	1.09001e+08	3.56999e+07	3.7363e+07	3.64607e+07	3.62832e+07	3.66133e+07	3.36165e+07	1.13351e+08	1.10792e+08	1.12639e+08	1.15532e+08	1.08778e+08	1.03984e+08	9.06351e+07	8.30047e+07	8.06092e+07	7.97124e+07	8.88823e+07	--
Com_10760_pos	Fumonisin B1	--	C34 H59 N O15	721.388	0.970612	12.701	722.394	1.31523e+06	1.95482e+06	1.17046e+06	1.36466e+06	2.02252e+06	1.97839e+06	658007	865463	708845	476270	651044	767511	1.81993e+06	1.35103e+06	1.52811e+06	1.0718e+06	1.26168e+06	1.38423e+06	194288	275462	261751	163743	201115	185784	3.19282e+06	4.13528e+06	2.90804e+06	2.69348e+06	2.63368e+06	3.05688e+06	981242	1.07767e+06	1.00999e+06	1.19061e+06	847531	845767	1.28773e+06	959526	1.12003e+06	1.13904e+06	857463	Carboxylic acids and derivatives
Com_16805_pos	Stercobilin	--	C33 H46 N4 O6	594.342	0.0255611	9.866	595.349	206320	211049	201357	198331	193532	211491	169494	197055	187015	190218	183103	199211	830127	776861	996002	1.04674e+06	611180	954723	191152	193578	177414	195260	193961	198025	214792	220075	214486	266121	1.50215e+06	209628	222051	212667	207994	213159	220149	207581	215846	194280	202495	198797	182281	Tetrapyrroles and derivatives
Com_17008_pos	--	Stigmasterol	C29 H48 O	412.371	0.858073	16.83	413.378	67726.2	67570	67367.6	66628.4	64703.5	94122.6	57425.4	62827.9	63293.9	66789.3	62447.2	89506.8	61848.1	62573.3	112933	63632.6	60862.7	80474.1	65952.7	63779.3	60162.9	63609.3	69370.4	95158.6	56146.8	60970.3	1.4506e+06	63347.3	117570	78724.8	63298.5	62877.2	66195.2	61941.7	61511.1	68474.9	68686.1	63011.2	58281.4	64085.6	57395.5	Steroids and steroid derivatives
Com_13836_pos	Poncirin	--	C28 H34 O14	594.192	4.43586	6.708	595.199	1.18677e+06	1.35507e+06	1.51634e+06	1.19679e+06	1.33212e+06	1.18202e+06	1.05076e+06	1.06632e+06	1.09781e+06	1.31647e+06	1.12478e+06	1.13088e+06	1.40974e+06	1.51663e+06	1.45659e+06	1.45071e+06	1.37135e+06	1.3001e+06	843008	959583	941140	1.01688e+06	917057	826827	2.11209e+06	1.89618e+06	1.72705e+06	2.34014e+06	1.94953e+06	2.46649e+06	1.8536e+06	1.8211e+06	1.74308e+06	1.99257e+06	1.82609e+06	1.77819e+06	1.10641e+06	1.38678e+06	1.47387e+06	1.43436e+06	1.33786e+06	Flavonoids
Com_4862_pos	N-[methyl(oxo)phenyl-lambda~6~-sulfanylidene]-N'-phenylurea	--	C14 H14 N2 O2 S	296.053	80180.3	7.466	297.06	1.07174e+07	8.52037e+06	9.23091e+06	9.64266e+06	9.66271e+06	9.84761e+06	9.09555e+06	1.12826e+07	9.07215e+06	8.10871e+06	9.37001e+06	1.13109e+07	1.10994e+07	9.40725e+06	8.34449e+06	8.24114e+06	9.63519e+06	9.362e+06	6.31068e+06	5.85696e+06	6.10013e+06	6.16804e+06	6.42393e+06	5.96752e+06	1.03886e+07	1.20242e+07	8.96371e+06	9.36874e+06	8.49116e+06	1.12913e+07	1.219e+07	1.11091e+07	1.12497e+07	1.15308e+07	1.20473e+07	1.13621e+07	9.18125e+06	1.02498e+07	9.4688e+06	9.08761e+06	7.54573e+06	--
Com_6875_pos	--	Santacruzamate A	C15 H22 N2 O3	278.163	0.458134	6.742	279.17	2.26912e+06	2.5533e+06	2.69893e+06	2.08914e+06	2.42878e+06	2.37057e+06	847136	845495	758938	811061	723781	883367	2.57223e+06	2.81637e+06	2.54376e+06	2.89011e+06	2.71409e+06	2.79688e+06	4.51304e+06	4.52056e+06	3.81402e+06	4.36538e+06	4.46193e+06	4.51682e+06	7.87088e+06	8.03504e+06	7.5065e+06	7.82226e+06	7.62089e+06	8.10887e+06	3.79666e+06	3.6879e+06	3.61593e+06	4.47648e+06	3.75645e+06	3.28255e+06	3.96389e+06	3.71409e+06	2.50896e+06	3.73146e+06	2.40704e+06	--
Com_11505_pos	PC (17:2/18:5)	--	C43 H72 N O8 P	761.492	10.5251	14.773	762.497	1.62743e+06	1.48634e+06	2.90154e+06	1.54877e+06	1.5268e+06	1.94153e+06	2.18471e+06	2.01763e+06	1.46597e+06	2.64855e+06	1.88251e+06	3.42281e+06	937933	896975	627705	1.15296e+06	845793	924650	1.7666e+06	1.41327e+06	1.50587e+06	1.47821e+06	2.00216e+06	1.96435e+06	1.08655e+06	995249	846066	1.07585e+06	885911	1.25806e+06	1.20507e+06	904713	1.33933e+06	1.31271e+06	1.17075e+06	1.45833e+06	1.03749e+06	1.38908e+06	1.26311e+06	527028	1.2509e+06	--
Com_2173_pos	Ecgonine methyl ester	--	C10 H17 N O3	199.121	0.384671	8.339	200.128	2.78005e+07	2.81144e+07	2.83575e+07	2.78958e+07	2.74756e+07	28617247	2.16322e+07	2.79204e+07	2.60355e+07	2.63502e+07	2.48017e+07	2.58707e+07	3.11584e+07	3.04861e+07	3.06525e+07	3.13072e+07	3.07483e+07	3.14058e+07	1.87884e+07	1.70434e+07	1.72079e+07	1.75818e+07	1.75315e+07	1.74889e+07	3.19369e+07	3.36181e+07	3.07672e+07	3.16645e+07	3.14835e+07	3.29537e+07	1.8415e+07	1.80539e+07	1.68601e+07	1.87044e+07	1.86232e+07	1.8323e+07	2.73342e+07	2.60999e+07	2.72198e+07	25814489	2.49417e+07	Carboxylic acids and derivatives
Com_2569_pos	Arglabin	--	C15 H18 O3	246.126	0.0180233	7.626	247.133	2.00149e+07	1.85512e+07	1.75656e+07	1.71727e+07	1.73879e+07	2.00381e+07	1.88201e+07	2.16011e+07	2.04675e+07	2.05713e+07	2.05109e+07	2.20063e+07	1.95796e+07	1.97707e+07	1.93538e+07	20256911	2.0471e+07	1.94827e+07	2.35643e+07	2.28259e+07	2.04894e+07	2.31997e+07	2.26934e+07	2.32609e+07	1.60225e+07	1.71489e+07	1.56731e+07	1.55186e+07	1.54134e+07	1.67414e+07	1.61029e+07	1.49485e+07	1.3758e+07	1.55358e+07	1.44627e+07	1.46644e+07	2.22653e+07	1.94443e+07	1.80432e+07	1.68483e+07	1.61588e+07	--
Com_13479_pos	LPC 15:0	--	C23 H48 N O7 P	481.316	1.30788	14.772	482.324	256481	304657	430774	302562	156813	260606	503512	777344	582355	697021	495356	479399	655783	503878	725977	659091	638448	457708	514042	417392	530912	570219	548432	548657	694178	494588	835820	703475	2.59196e+06	551239	799427	855832	875382	723715	663202	880766	531006	420246	475688	534179	447346	--
Com_5001_pos	Khasianine	--	C39 H63 N O11	721.453	17.518	15.033	722.46	6.41808e+06	5.8447e+06	6.47451e+06	4.47273e+06	6.02323e+06	6.3869e+06	5.36233e+06	7.02312e+06	7.10416e+06	7.30035e+06	6.99612e+06	7.43584e+06	8.08096e+06	8.68061e+06	7.3397e+06	8.19661e+06	7.62181e+06	8.41283e+06	3.42773e+06	3.97159e+06	3.7501e+06	3.56201e+06	2.74606e+06	1.95082e+06	7.25748e+06	7.06911e+06	7.88938e+06	8.43954e+06	7.40195e+06	6.07054e+06	1.17248e+07	1.34044e+07	1.1295e+07	1.15708e+07	1.20473e+07	1.13352e+07	3.87872e+06	5.1441e+06	5.13458e+06	5.96862e+06	5.26219e+06	Steroids and steroid derivatives
Com_11017_pos	Bisdemethoxycurcumin	--	C19 H16 O4	308.111	20.1587	9.499	309.118	3.21838e+06	3.22974e+06	3.26868e+06	3.37382e+06	3.45109e+06	3.1555e+06	2.33343e+06	2.54185e+06	2.7691e+06	2.81132e+06	2.42467e+06	3.19566e+06	2.47571e+06	3.34656e+06	3.17509e+06	3.03299e+06	3.20091e+06	2.62426e+06	3.09072e+06	3.0785e+06	2.92892e+06	3.00498e+06	3.9059e+06	3.2535e+06	2.61194e+06	2.06528e+06	2.71224e+06	2.75211e+06	2.45576e+06	2.53307e+06	2.58907e+06	1.6139e+06	1.40074e+06	1.69575e+06	1.80186e+06	2.01645e+06	2.93297e+06	2.86927e+06	2.25287e+06	2.68669e+06	2.73544e+06	Diarylheptanoids
Com_1829_pos	1,7-bis(4-hydroxyphenyl)heptan-3-one	--	C19 H22 O3	320.137	73720.2	8.72	321.144	3.10021e+07	3.19853e+07	3.02658e+07	2.52809e+07	2.55457e+07	3.27723e+07	3.18597e+07	3.72679e+07	3.74552e+07	4.14252e+07	3.51395e+07	3.26672e+07	2.26042e+07	1.59113e+07	1.64416e+07	1.83223e+07	1.68564e+07	1.72091e+07	2.39735e+07	2.53714e+07	2.39677e+07	2.44299e+07	2.54644e+07	2.06557e+07	1.571e+07	1.63571e+07	1.47949e+07	1.60789e+07	1.50411e+07	1.70245e+07	2.19399e+07	2.15721e+07	1.73054e+07	1.95047e+07	1.70244e+07	2.23268e+07	2.33106e+07	2.49946e+07	2.55355e+07	1.98192e+07	1.9437e+07	Diarylheptanoids
Com_12308_pos	--	N-Caffeoyl putrescine	C13 H18 N2 O3	250.132	0.270114	5.842	251.139	245876	285343	269565	222446	206306	351837	185434	149248	140085	236377	214501	259624	447342	428620	553482	532581	451985	555274	249580	229033	204478	250115	322016	247625	3.1131e+06	2.80607e+06	2.75335e+06	2.91854e+06	2.65808e+06	2.99293e+06	1.06993e+06	953527	1.14014e+06	1.20011e+06	1.21494e+06	1.2722e+06	817211	1.04936e+06	856833	1.0718e+06	871187	--
Com_8061_pos	Dopamine	--	C8 H11 N O2	153.079	0.59713	8.522	154.086	2.814e+06	3.30052e+06	3.54302e+06	3.48121e+06	3.27945e+06	3.03173e+06	3.10863e+06	3.83028e+06	3.9818e+06	4.37058e+06	5.86447e+06	4.12972e+06	3.04717e+06	3.47517e+06	3.42086e+06	3.40277e+06	3.13205e+06	3.6289e+06	3.27048e+06	2.9076e+06	3.15722e+06	3.09897e+06	4.16432e+06	2.93751e+06	3.5279e+06	4.13086e+06	3.55288e+06	4.5292e+06	2.81326e+06	3.20147e+06	5.25462e+06	6.4133e+06	5.98453e+06	4.54044e+06	4.84957e+06	5.83875e+06	3.15404e+06	3.51577e+06	5.72455e+06	4.03171e+06	5.53809e+06	Phenols
Com_5388_pos	Jasminoside B	--	C16 H26 O8	346.16	7.18677	6.929	347.168	5.65458e+06	5.97072e+06	5.85996e+06	5.42114e+06	5.46249e+06	6.14252e+06	4.45288e+06	5.18632e+06	4.36042e+06	5.16213e+06	5.16379e+06	4.99036e+06	4.9968e+06	3.67274e+06	4.32488e+06	5.00763e+06	4.49012e+06	4.45678e+06	3.55764e+06	3.53373e+06	3.76232e+06	4.21009e+06	3.85087e+06	4.13335e+06	7.17312e+06	7.20545e+06	5.52191e+06	5.69119e+06	6.33597e+06	7.05131e+06	1.22966e+07	1.10294e+07	1.20574e+07	1.23538e+07	1.20625e+07	1.17508e+07	5.90796e+06	5.66771e+06	7.84842e+06	6.0518e+06	7.03836e+06	--
Com_3552_pos	Stiripentol	--	C14 H18 O3	216.115	76927	8.548	217.122	1.4091e+07	1.55682e+07	1.43791e+07	1.32953e+07	1.48312e+07	1.55294e+07	1.34025e+07	1.6679e+07	1.58294e+07	1.44203e+07	1.40717e+07	1.49152e+07	1.83961e+07	1.73939e+07	1.78488e+07	1.99943e+07	1.67618e+07	1.71821e+07	1.15689e+07	1.13986e+07	9.58253e+06	1.10743e+07	1.18847e+07	1.16074e+07	6.76782e+06	6.93493e+06	6.63695e+06	7.05459e+06	6.63909e+06	6.10886e+06	3.34664e+06	3.55105e+06	3.06235e+06	4.17992e+06	2.68618e+06	3.41519e+06	1.27307e+07	1.10415e+07	1.14588e+07	1.00101e+07	1.02262e+07	--
Com_12530_pos	--	beta-Nicotinamide Mononucleotide	C11 H15 N2 O8 P	334.058	3.37646	7.007	335.065	1.65708e+06	1.68532e+06	1.72876e+06	1.73904e+06	809960	1.4605e+06	1.96234e+06	2.86186e+06	2.20897e+06	2.74267e+06	2.74992e+06	2.87846e+06	1.59239e+06	1.71081e+06	1.5759e+06	1.80619e+06	1.79328e+06	1.40935e+06	1.82168e+06	1.99942e+06	1.93564e+06	2.32647e+06	2.36732e+06	1.94098e+06	1.20869e+06	857490	1.0342e+06	990961	1.11986e+06	1.11488e+06	2.76469e+06	2.81601e+06	2.29426e+06	2.54906e+06	2.46447e+06	2.39052e+06	2.05779e+06	2.27173e+06	2.06909e+06	2.11113e+06	2.21482e+06	Pyridine nucleotides
Com_6206_pos	tetranor-PGDM	--	C16 H24 O7	310.142	54885	11.835	311.149	7.78057e+06	4.98231e+06	6.72769e+06	5.25096e+06	6.24368e+06	6.03598e+06	4.97677e+06	5.61281e+06	5.60368e+06	5.58269e+06	5.79423e+06	5.51596e+06	7.08101e+06	6.63441e+06	5.92239e+06	5.95378e+06	6.21524e+06	7.56457e+06	4.21361e+06	4.01568e+06	4.0052e+06	3.89667e+06	4.24764e+06	4.21804e+06	6.19162e+06	6.37393e+06	5.87152e+06	6.40295e+06	6.42283e+06	5.88834e+06	7.895e+06	7.34067e+06	7.82047e+06	7.97496e+06	7.17326e+06	7.66613e+06	5.97758e+06	5.13629e+06	6.07706e+06	6.05973e+06	5.0627e+06	--
Com_11115_pos	WPH	--	C22 H26 N6 O4	876.397	999987	10.935	877.404	255573	260191	261842	257347	647274	644565	806287	1.35454e+06	1.40538e+06	1.37505e+06	1.47377e+06	952229	363058	411494	693752	455655	493312	238802	1.72866e+06	1.43952e+06	1.73788e+06	1.79366e+06	1.70113e+06	1.85864e+06	265014	289660	381084	306403	378907	349703	4.28033e+06	3.97791e+06	4.09621e+06	4.15212e+06	3.29345e+06	3.39909e+06	1.04287e+06	819100	679897	858567	1.24275e+06	--
Com_1038_pos	3-Methyladipic acid	--	C7 H12 O4	177.1	106367	1.331	178.107	5.31361e+07	6.29666e+07	5.84852e+07	3.98252e+07	5.57565e+07	5.83076e+07	6.02271e+07	6.92555e+07	6.86925e+07	7.31264e+07	6.69579e+07	7.02014e+07	6.53254e+07	6.49785e+07	6.43284e+07	6.90265e+07	6.46109e+07	6.2705e+07	7.75892e+07	7.11809e+07	7.24292e+07	7.41324e+07	7.49361e+07	5.8292e+07	4.10698e+07	2.93508e+07	3.16103e+07	3.75086e+07	3.51714e+07	3.67979e+07	6.34984e+07	6.03761e+07	5.71553e+07	5.79638e+07	3.99317e+07	5.28979e+07	5.98164e+07	5.49738e+07	5.79444e+07	5.61573e+07	5.50624e+07	Fatty Acyls
Com_7915_pos	2-piperidinobenzoic acid	--	C12 H15 N O2	205.11	0.34752	5.893	206.118	5.3424e+06	5.21705e+06	4.99549e+06	4.65983e+06	5.2201e+06	5.75675e+06	2.94524e+06	3.32517e+06	3.2204e+06	3.49427e+06	3.25527e+06	3.67468e+06	3.90033e+06	3.58231e+06	3.46018e+06	4.35678e+06	3.81794e+06	2.24458e+06	1.67831e+06	1.30188e+06	1.70117e+06	1.58133e+06	1.44887e+06	1.46299e+06	4.54853e+06	4.07695e+06	4.47142e+06	4.46847e+06	4.67114e+06	4.69218e+06	2.38487e+06	2.14295e+06	2.02035e+06	2.18336e+06	2.17602e+06	2.25601e+06	3.32544e+06	3.41873e+06	3.20528e+06	3.14489e+06	3.36571e+06	--
Com_216_pos	1,3-Dihydro-1,3,3-trimethyl-2H-indol-2-ylidene acetaldehyde	--	C13 H15 N O	201.115	0.0203863	8.072	202.123	3.01313e+08	3.05179e+08	2.96406e+08	302567797	2.91011e+08	3.09152e+08	2.58902e+08	302406863	2.95705e+08	3.04432e+08	293975761	3.06037e+08	2.01955e+08	1.95687e+08	1.89876e+08	2.02645e+08	2.00949e+08	2.01968e+08	3.70206e+08	3.75067e+08	3.56305e+08	3.88844e+08	3.96185e+08	3.84544e+08	1.16101e+08	1.20333e+08	1.13442e+08	1.17998e+08	116972826	1.21263e+08	2.54697e+08	2.47041e+08	2.42132e+08	2.50841e+08	2.41062e+08	247936263	2.63454e+08	2.52346e+08	2.60258e+08	257040653	2.47238e+08	--
Com_3368_pos	Nepodin	--	C13 H12 O3	234.089	83352.5	8.266	235.097	1.32576e+07	1.50955e+07	1.32581e+07	1.26315e+07	1.48219e+07	1.58432e+07	1.02535e+07	1.21628e+07	9.8205e+06	1.08784e+07	1.17642e+07	1.12004e+07	1.10606e+07	1.07238e+07	9.53957e+06	1.14317e+07	1.11123e+07	1.31063e+07	1.20498e+07	1.4164e+07	1.16755e+07	1.05411e+07	1.076e+07	1.33482e+07	8.36212e+06	1.16326e+07	10462151	1.12465e+07	8.30429e+06	9.44102e+06	9.35473e+06	1.03715e+07	9.3588e+06	1.1411e+07	9.43099e+06	1.05483e+07	1.61506e+07	1.1e+07	9.83073e+06	8.87273e+06	9.52051e+06	--
Com_15860_pos	--	Wikstromol	C20 H22 O7	374.136	0.328875	8.328	375.144	1.14053e+06	1.42832e+06	1.37004e+06	907583	1.00035e+06	1.20904e+06	1.2967e+06	1.13282e+06	1.31262e+06	1.5653e+06	1.44544e+06	1.62816e+06	1.25132e+06	881732	865400	1.06142e+06	1.15131e+06	1.0788e+06	1.37098e+06	1.07891e+06	1.09654e+06	1.31443e+06	1.48544e+06	1.038e+06	1.1123e+06	1.26388e+06	1.09897e+06	1.25316e+06	1.61458e+06	1.32467e+06	1.64517e+06	1.60959e+06	1.65175e+06	1.99385e+06	1.81511e+06	1.58115e+06	1.39453e+06	1.37834e+06	1.43872e+06	1.35495e+06	1.64932e+06	Furanoid lignans
Com_8523_pos	4-(1-adamantyl)-2-methyl-1,3-thiazole	--	C14 H19 N S	233.126	11.4076	7.686	234.134	4.48385e+06	4.73548e+06	4.76861e+06	4.52523e+06	4.10517e+06	5.07034e+06	3.58361e+06	3.71685e+06	4.02435e+06	4.12021e+06	4.06492e+06	3.7664e+06	4.53374e+06	4.20597e+06	4.13295e+06	4.22067e+06	4.21052e+06	4.0969e+06	3.49096e+06	3.71674e+06	3.42927e+06	3.87964e+06	3.86752e+06	3.80744e+06	4.06376e+06	4.07843e+06	3.95734e+06	5.03863e+06	3.46424e+06	4.28132e+06	5.20897e+06	6.26302e+06	4.50344e+06	4.8754e+06	4.68458e+06	6.03701e+06	4.66556e+06	4.68394e+06	4.30555e+06	4.3709e+06	4.9401e+06	--
Com_16520_pos	CGS 12066B	--	C17 H17 F3 N4	317.111	50964.6	1.406	318.119	1.00599e+06	1.10106e+06	1.25342e+06	1.03137e+06	812612	833983	804507	797157	1.29723e+06	1.43215e+06	1.45474e+06	1.39716e+06	1.0856e+06	1.27183e+06	883810	988369	1.53461e+06	782830	731781	869532	1.3808e+06	1.07799e+06	884312	1.09296e+06	1.00376e+06	850369	642478	1.10181e+06	579777	806270	980607	849175	885822	1.03946e+06	1.15136e+06	1.01954e+06	599619	673522	1.14335e+06	1.06992e+06	730792	--
Com_7331_pos	--	beta-Caryophyllene	C15 H24	204.188	0.192137	13.44	205.195	6.05968e+06	5.39295e+06	6.29962e+06	5.27149e+06	6.19458e+06	5.87104e+06	5.24392e+06	3.9028e+06	5.98365e+06	5.7525e+06	5.66665e+06	6.2604e+06	4.67663e+06	4.64162e+06	4.91965e+06	4.31862e+06	5.48203e+06	5.14066e+06	6.58412e+06	6.55994e+06	5.96973e+06	6.50232e+06	5.49901e+06	6.04901e+06	2.83907e+06	3.04616e+06	4.74749e+06	4.43934e+06	5.02765e+06	5.52067e+06	5.51658e+06	5.59766e+06	5.745e+06	3.06849e+06	5.48286e+06	5.90088e+06	5.79152e+06	5.16615e+06	5.45203e+06	5.0491e+06	4.68748e+06	Prenol lipids
Com_6496_pos	19(R)-hydroxy Prostaglandin E1	--	C20 H34 O6	352.223	48652.6	12.358	353.23	4.01215e+06	4.10445e+06	4.36223e+06	4.70418e+06	4.11344e+06	3.70344e+06	5.21024e+06	6.64057e+06	2.45183e+06	8.02797e+06	5.95185e+06	5.55499e+06	8.54458e+06	8.17821e+06	8.19235e+06	8.795e+06	7.48017e+06	7.75531e+06	7.75588e+06	7.991e+06	8.60339e+06	9.6873e+06	8.82251e+06	7.29754e+06	7.65904e+06	7.88175e+06	7.70067e+06	7.6095e+06	7.52286e+06	6.69602e+06	5.89581e+06	5.73406e+06	5.23084e+06	6.69358e+06	5.04476e+06	6.12262e+06	4.99876e+06	7.42249e+06	7.93502e+06	6.98227e+06	7.45266e+06	--
Com_5868_pos	5-amino-1-phenyl-1H-pyrazole-4-carbohydrazide	--	C10 H11 N5 O	200.069	78434.3	1.395	218.102	7.09209e+06	6.38334e+06	6.31931e+06	6.05428e+06	6.45314e+06	6.58029e+06	375598	8.43443e+06	8.91538e+06	8.67844e+06	8.60475e+06	8.36103e+06	5.82961e+06	4.99709e+06	5.96351e+06	6.53479e+06	5476701	6.76593e+06	1.13156e+07	1.04636e+07	9.76722e+06	1.01852e+07	1.08351e+07	1.07874e+07	5.21244e+06	5.84533e+06	5.82094e+06	5.25312e+06	5.14661e+06	5.24903e+06	9.08565e+06	9.32379e+06	6.49166e+06	9.37674e+06	7.27117e+06	6.74689e+06	7.91026e+06	7.13623e+06	7.6649e+06	8.17739e+06	7.81963e+06	--
Com_9214_pos	1,3-Dicaffeoylquinic acid	--	C25 H24 O12	516.127	0.452974	9.535	517.134	3.04986e+06	2.94921e+06	3.44012e+06	2.73776e+06	3.46956e+06	4.54548e+06	3.20866e+06	3.70248e+06	3.15798e+06	3.6187e+06	2.82987e+06	3.26546e+06	3.0591e+06	2.72584e+06	2.83289e+06	2.98282e+06	3.12276e+06	3.58132e+06	3.34711e+06	2.63745e+06	2.6686e+06	3.05949e+06	4.62678e+06	1.60945e+06	3.71655e+06	3.30345e+06	3.41502e+06	3.04377e+06	3.42771e+06	3.63646e+06	3.46051e+06	3.3941e+06	3.29675e+06	4.29189e+06	3.91456e+06	3.91482e+06	3.21787e+06	3.69112e+06	2.73489e+06	3.14481e+06	3.49e+06	Organooxygen compounds
Com_1052_pos	7-(β-Hydroxyethyl)theophylline	--	C9 H12 N4 O3	224.091	0.26666	9.659	225.098	4.41596e+07	4.68317e+07	4.53804e+07	4.74936e+07	4.56521e+07	4.67242e+07	2.02536e+07	2.41599e+07	2.23763e+07	2.35107e+07	2.39322e+07	2.28575e+07	3.85137e+07	3.83188e+07	3.97282e+07	4.05958e+07	4.3478e+07	3.98002e+07	3.08226e+07	3.01861e+07	2.97303e+07	3.22803e+07	3.1086e+07	3.13143e+07	7.38297e+07	7.592e+07	7.16561e+07	7.08176e+07	6.932e+07	7.24255e+07	3.02892e+07	2.794e+07	2.79756e+07	3.03042e+07	2.75525e+07	2.90654e+07	2.5989e+07	2.42525e+07	2.46327e+07	2.53049e+07	2.57737e+07	--
Com_2265_pos	--	Boc-beta-cyano-L-alanine	C9 H14 N2 O4	214.096	0.948512	5.587	215.103	1.47967e+07	2.5321e+07	2.22973e+07	2.40246e+07	2.31835e+07	2.29066e+07	2.48796e+07	3.08231e+07	1.7284e+07	3.06296e+07	2.95578e+07	2.00301e+07	2.72456e+07	2.60002e+07	2.37587e+07	2.42827e+07	2.86654e+07	2.43916e+07	3.47907e+07	2.93879e+07	3.29197e+07	3.44255e+07	3.50273e+07	2.1099e+07	1.96193e+07	1.57728e+07	1.28403e+07	1.32607e+07	1.71903e+07	1.36836e+07	2.60696e+07	2.43944e+07	2.52349e+07	2.59298e+07	2.11934e+07	2.55072e+07	2.58021e+07	2.15186e+07	2.58873e+07	2.11256e+07	2.30157e+07	--
Com_9383_pos	8-O-Acetylharpagide	--	C17 H26 O11	423.168	41907.3	6.303	424.176	1.55084e+06	1.65793e+06	1.2555e+06	1.63851e+06	1.52933e+06	1.85644e+06	1.01966e+06	846972	864997	969616	894838	1.0028e+06	3.3737e+06	3.79362e+06	3.30168e+06	3.33454e+06	3.40521e+06	3.75133e+06	4.33894e+06	4.59609e+06	3.90486e+06	4.35699e+06	4.17301e+06	4.40348e+06	4.98266e+06	5.05906e+06	5.04402e+06	4.64449e+06	4.52972e+06	5.05009e+06	2.03048e+06	2.25507e+06	1.50446e+06	2.07917e+06	2.23351e+06	2.24073e+06	2.63378e+06	2.60621e+06	2.62095e+06	2.60837e+06	2.43792e+06	--
Com_9924_pos	7,8-Benzoflavone	--	C19 H12 O2	272.09	21.8329	9.175	273.096	2.74135e+06	3.40902e+06	2.78881e+06	2.67871e+06	2.92356e+06	3.04589e+06	3.33617e+06	3.97658e+06	3.73815e+06	3.73604e+06	4.22539e+06	3.73496e+06	2.55338e+06	3.08802e+06	2.72979e+06	3.16076e+06	1.64666e+06	2.65981e+06	3.43131e+06	2.96929e+06	2.95266e+06	3.22869e+06	3.2348e+06	3.42471e+06	2.13899e+06	2.23108e+06	1.79448e+06	2.94291e+06	2.71632e+06	2.13996e+06	3.18982e+06	3.29497e+06	3.91116e+06	3.63675e+06	3.50382e+06	3.46862e+06	2.63203e+06	2.88725e+06	3.36064e+06	2.84942e+06	2.67191e+06	--
Com_15033_pos	6,7,8-trimethoxy-2-(2-phenoxy-3-pyridyl)-4H-3,1-benzoxazin-4-one	--	C22 H18 N2 O6	444.077	93472	16.654	445.084	1.69454e+06	81098.8	82999	53282.4	72230.2	90984.8	1.1512e+06	74794.1	83056.5	84481.1	123432	137915	1.4127e+06	79119.7	66015.5	124749	109823	112248	1.98519e+06	92451.2	90815.3	65854.7	126844	116085	1.23473e+06	92736.2	103663	111090	144203	76322.7	1.39774e+06	75086.1	41404.8	56868.2	64175.4	120598	58152.4	96931.6	71491.9	53436.6	86268.7	--
Com_2472_pos	3-Methoxycinnamic acid	--	C10 H10 O3	160.053	101147	8.918	161.06	2.00389e+07	1.91405e+07	2.58052e+07	1.86522e+07	1.23017e+07	2.07639e+07	1.60064e+07	2.50886e+07	2.42128e+07	2.64651e+07	2.52689e+07	2.52802e+07	1.63303e+07	2.23955e+07	1.80932e+07	2.00145e+07	2.34411e+07	1.97533e+07	1.92427e+07	1.95498e+07	1.82027e+07	1.98743e+07	2.08742e+07	2.02862e+07	1.79847e+07	1.73687e+07	1.5746e+07	1.67992e+07	7.86235e+06	1.28663e+07	2.58102e+07	2.27527e+07	2.13201e+07	2.72516e+07	2.63938e+07	2.51242e+07	2.32026e+07	2.16099e+07	2.32535e+07	1.63944e+07	1.91414e+07	--
Com_12443_pos	PC (18:1/20:5)	--	C46 H80 N O8 P	805.547	19.1235	15.248	806.554	632822	824322	814350	798219	912676	897467	700477	984290	783241	856100	1.11147e+06	1.16978e+06	1.83356e+06	2.24094e+06	1.90345e+06	1.85663e+06	2.13378e+06	2.13598e+06	741701	994234	1.06935e+06	946606	865671	839316	2.76358e+06	3.15141e+06	2.85857e+06	3.07793e+06	2.25675e+06	2.92887e+06	1.17016e+06	2.65229e+06	2.59314e+06	2.305e+06	2.73745e+06	2.68692e+06	876072	904649	782052	1.07689e+06	1.00184e+06	--
Com_2906_pos	3-[(4-chlorobenzyl)thio]imidazo[1,5-a]pyridine	--	C14 H11 Cl N2 S	274.03	11.3747	5.292	275.037	6.94056e+06	8.0272e+06	7.39635e+06	7.64941e+06	7.64993e+06	7.48122e+06	1.4769e+07	2.17061e+07	2.19585e+07	2.45119e+07	2.23608e+07	2.17709e+07	1.15532e+07	1.19952e+07	1.1014e+07	1.21568e+07	1.13507e+07	1.14903e+07	1.82993e+07	2.29066e+07	2.33298e+07	2.4905e+07	2.48973e+07	2.33318e+07	5.64015e+06	5.39805e+06	5.1093e+06	5.17344e+06	5.16296e+06	5.48739e+06	7.01454e+06	7.26214e+06	7.43294e+06	7.8887e+06	7.15926e+06	7.26007e+06	7.69071e+06	8.69982e+06	9.40193e+06	9.48807e+06	1.00353e+07	--
Com_6609_pos	Periplogenin	--	C23 H34 O5	390.238	6.77579	13.541	391.245	2.72283e+06	2.91013e+06	2.80964e+06	3.2384e+06	3.06212e+06	3.1411e+06	3.21919e+06	3.97298e+06	5.4967e+06	3.68426e+06	3.81789e+06	4.29361e+06	6.3412e+06	7.00246e+06	5.81547e+06	6.76413e+06	6.29145e+06	8.47727e+06	5.06937e+06	4.77327e+06	5.59147e+06	6.62434e+06	7.90843e+06	5.02881e+06	4.00611e+06	4.10139e+06	3.54768e+06	3.71089e+06	4.50868e+06	3.51676e+06	3.64241e+06	3.37085e+06	3.12995e+06	4.1207e+06	4.15937e+06	3.58143e+06	3.28227e+06	4.70448e+06	4.4567e+06	4.34138e+06	4.49241e+06	--
Com_1866_pos	Hydroxyhomosildenafil	--	C23 H32 N6 O5 S	504.218	5.35659	8.965	505.225	2.11394e+07	2.02321e+07	2.19993e+07	2.1582e+07	2.29838e+07	2.12845e+07	2.92195e+07	3.60161e+07	3.19637e+07	3.56238e+07	3.39879e+07	3.62908e+07	3.72424e+07	3.63107e+07	3.5385e+07	4.0479e+07	3.67842e+07	3.5732e+07	3.69424e+07	3.80568e+07	3.72378e+07	3.87111e+07	4.04552e+07	3.56317e+07	2.87664e+07	3.14885e+07	2.89769e+07	3.065e+07	2.93396e+07	2.91603e+07	2.93273e+07	2.65596e+07	2.62739e+07	2.86991e+07	2.49458e+07	2.50484e+07	3.19546e+07	33146482	34399164	3.44596e+07	3.31283e+07	Benzene and substituted derivatives
Com_4761_pos	CLOFAZIMINE	--	C27 H22 Cl2 N4	472.119	5.91386	6.47	473.126	7.36849e+06	8.39526e+06	7.51777e+06	7.70402e+06	8.037e+06	7.5527e+06	1.00777e+07	1.08912e+07	1.21987e+07	1.17432e+07	1.20269e+07	1.26395e+07	7.29426e+06	8.62583e+06	7.73017e+06	8.48013e+06	7.79345e+06	7.80641e+06	5.27681e+06	5.68057e+06	5.28129e+06	5.86202e+06	5.78564e+06	5.80119e+06	6.24003e+06	5.95696e+06	5.64871e+06	6.26956e+06	5.87601e+06	6.30481e+06	1.25207e+07	1.20063e+07	1.14901e+07	1.14995e+07	1.22051e+07	1.21527e+07	7.93939e+06	8.94073e+06	9.02548e+06	7.80296e+06	7.70881e+06	Diazanaphthalenes
Com_7339_pos	4-decyl-3-hydroxy-5-oxooxolane-2,3-dicarboxylic acid	--	C16 H26 O7	352.15	66578.3	11.718	353.157	3.81671e+06	4.10728e+06	4.32578e+06	4.24266e+06	4.35458e+06	4.21752e+06	5.08991e+06	6.46445e+06	6.95245e+06	6.708e+06	6.02611e+06	6.06825e+06	5.76846e+06	6.27005e+06	5.96335e+06	6.97423e+06	5.92786e+06	5.79483e+06	5.95746e+06	6.26484e+06	5.83255e+06	6.7621e+06	6.61207e+06	6.25815e+06	2.09555e+06	2.08947e+06	1.84878e+06	2.07901e+06	2.01659e+06	1.87951e+06	2.49243e+06	2.41669e+06	2.36463e+06	2.53486e+06	2.3649e+06	2.36772e+06	3.08484e+06	4.15458e+06	4.4074e+06	5.09253e+06	4.88225e+06	--
Com_7356_pos	--	N-Acetylaspartate	C6 H9 N O5	175.048	0.329121	2.026	176.055	4.46752e+06	5.15619e+06	5.19065e+06	5.30961e+06	4.6705e+06	5.36208e+06	4.37173e+06	4.70857e+06	4.75952e+06	5.41162e+06	5.11468e+06	5.40529e+06	4.52622e+06	5.40375e+06	5.62066e+06	5.67174e+06	5.22601e+06	5.2618e+06	4.55023e+06	5.3413e+06	4.15366e+06	6.21612e+06	4.86039e+06	5.03537e+06	6.01519e+06	4.94433e+06	4.67162e+06	5.07947e+06	4.39034e+06	5.32101e+06	5.91655e+06	5.08929e+06	5.42526e+06	5.27473e+06	4.64946e+06	4.70473e+06	5.7655e+06	4.94171e+06	4.78633e+06	4.92944e+06	4.41874e+06	Carboxylic acids and derivatives
Com_17728_pos	PC (17:0/18:5)	--	C43 H76 N O8 P	765.524	9.00685	15.625	766.531	253450	198241	278290	250765	251208	311517	325891	507091	381007	379805	488977	461057	566769	491318	479763	425053	503912	476349	309735	286681	285739	306417	371826	325335	912746	948921	1.01446e+06	723560	651539	843676	975517	997576	1.10276e+06	752274	1.32923e+06	1.1787e+06	398949	390010	387221	314653	351192	--
Com_2567_pos	N-Methyllysine	--	C7 H16 N2 O2	160.121	0.138945	1.052	161.128	2.06076e+07	2.22253e+07	1.1832e+07	2.06127e+07	1.98778e+07	2.10836e+07	2.27321e+07	2.05593e+07	1.86985e+07	1.98106e+07	1.76045e+07	1.96423e+07	2.27766e+07	2.65636e+07	1.42497e+07	2.37741e+07	2.36867e+07	2.43948e+07	1.39631e+07	1.3651e+07	1.21531e+07	1.32391e+07	1.41732e+07	1.37053e+07	2.07515e+07	2.07235e+07	1.96858e+07	2.03844e+07	2.02785e+07	2.48412e+07	1.65063e+07	1.70699e+07	1.7051e+07	1.72951e+07	1.6092e+07	1.71231e+07	1.87557e+07	1.86532e+07	9.5889e+06	1.91815e+07	2.66863e+07	--
Com_2672_pos	--	Trillin	C33 H52 O8	576.368	3.2295	13.256	577.374	1.47661e+07	1.31616e+07	1.64448e+07	1.61788e+07	1.62715e+07	1.66586e+07	1.54431e+07	1.7157e+07	1.73553e+07	1.81644e+07	1.69333e+07	1.52274e+07	1.82928e+07	1.55981e+07	1.55487e+07	1.83211e+07	1.61775e+07	1.72374e+07	2.20697e+07	2.34281e+07	2.06625e+07	2.16089e+07	2.46052e+07	3.0082e+07	1.72347e+07	1.58871e+07	1.38543e+07	1.61982e+07	1.56347e+07	1.42032e+07	1.49932e+07	1.8863e+07	2.00491e+07	1.55121e+07	1.77617e+07	1.69891e+07	1.48594e+07	1.92971e+07	1.90127e+07	1.6392e+07	1.77926e+07	Steroids and steroid derivatives
Com_11458_pos	PE (14:0e/3:0)	--	C22 H46 N O7 P	467.301	0.148602	14.492	468.308	505293	637124	356263	587925	646533	545093	807515	932749	887320	1.01407e+06	812809	1.00408e+06	745114	725168	836672	783783	872078	797728	541208	774818	485070	628280	878097	751058	663977	625513	855183	846615	3.59562e+06	548872	858760	973975	803350	750549	539979	886336	687467	598899	596124	693399	540214	--
Com_643_pos	Piperine	--	C17 H19 N O3	285.132	14.7069	1.217	286.14	1.04034e+08	1.13078e+08	1.00123e+08	1.14001e+08	1.13818e+08	1.01908e+08	7.57476e+07	8.46856e+07	7.78072e+07	8.78416e+07	7.77322e+07	8.42189e+07	8.90022e+07	9.79662e+07	8.33238e+07	9.83369e+07	1.00512e+08	9.61557e+07	5.6789e+07	6.67983e+07	6.4184e+07	7.11405e+07	7.15186e+07	7.11247e+07	7.89862e+07	8.10357e+07	8.1075e+07	8.20519e+07	7.24943e+07	7.70984e+07	7.8325e+07	7.21148e+07	7.59041e+07	8.45481e+07	8.17045e+07	7.582e+07	6.2376e+07	9.6994e+07	9.50538e+07	8.54766e+07	7.93355e+07	-
Com_17190_pos	--	Bevirimat	C36 H56 O6	584.406	3.5241	16.794	585.413	45648.7	44646.1	42623.4	44145.1	43466.1	62361.6	38047.6	41627	41935.8	44251.7	41374.8	59303.3	40977.9	67199.3	69905.7	42160.2	40325	53318.6	43697.4	53148.2	42089	44017.6	48503.8	73141.9	54534.5	64359.5	46321.9	46714.2	1.39062e+06	87203.8	41492.4	54381.7	39650.8	41039.9	40754.6	49373.2	45508.4	41748.5	38738.1	40072.9	38027.7	--
Com_3684_pos	6,8-dihydroxy-3-(10-hydroxyundecyl)-3,4-dihydro-1H-2-benzopyran-1-one	--	C20 H30 O5	332.196	51435.7	12.675	333.203	7.50291e+06	8.32265e+06	8.31087e+06	8.32759e+06	7.79826e+06	8.64762e+06	9.98873e+06	1.17299e+07	1.18927e+07	1.24613e+07	1.3253e+07	1.27094e+07	1.4703e+07	1.58263e+07	1.5713e+07	1.71895e+07	1.62986e+07	1.59091e+07	1.93221e+07	1.98778e+07	1.90819e+07	1.91238e+07	2.04916e+07	1.95308e+07	1.42036e+07	1.62134e+07	1.52582e+07	1.90442e+07	1.66936e+07	1.67048e+07	1.59605e+07	1.57743e+07	1.50885e+07	1.57002e+07	1.32157e+07	1.5023e+07	1.03014e+07	1.40756e+07	1.62679e+07	1.54951e+07	1.65233e+07	--
Com_12476_pos	--	Akebia saponin D	C47 H76 O18	928.502	1.49229	15.095	929.509	982432	945834	1.12956e+06	1.01642e+06	1.32919e+06	963042	962421	1.17508e+06	951383	715177	991508	1.06215e+06	1.794e+06	1.56626e+06	1.5276e+06	1.79265e+06	1.64196e+06	1.73876e+06	573525	568853	500909	794858	1.02001e+06	701304	3.0381e+06	2.58512e+06	2.08261e+06	2.14292e+06	2.70495e+06	2.41132e+06	1.46589e+06	1.76734e+06	1.24619e+06	1.89276e+06	1.68756e+06	1.31213e+06	842360	1.27123e+06	1.22071e+06	952140	965865	--
Com_2246_pos	--	Histamine	C5 H9 N3	111.08	2.81521	1.398	112.087	1.59848e+07	1.60425e+07	1.64691e+07	1.51633e+07	1.5846e+07	1.47888e+07	2.91398e+06	3.71921e+06	3.16965e+06	3.75246e+06	3.32282e+06	3.66086e+06	3.09686e+07	2.97796e+07	3.01309e+07	2.86551e+07	3.03506e+07	3.27322e+07	2.95372e+06	2.89752e+06	2.93105e+06	3.07039e+06	2.94736e+06	2.7854e+06	2.09635e+07	2.32702e+07	2.17387e+07	2.15561e+07	2.06654e+07	2.11292e+07	553301	792124	385833	715296	862447	853608	1.49221e+07	1.38761e+07	1.54156e+07	1.39305e+07	1.44442e+07	Organonitrogen compounds
Com_1944_pos	5-(6-hydroxy-6-methyloctyl)-2,5-dihydrofuran-2-one	--	C13 H22 O3	208.146	79636.9	10.828	209.154	2.56289e+07	2.79728e+07	2.50708e+07	2.59108e+07	2.89539e+07	2.72589e+07	2.50159e+07	2.78421e+07	2.7951e+07	3.14342e+07	2.53593e+07	2.90487e+07	2.97584e+07	2.85884e+07	2.67293e+07	2.74829e+07	2.64261e+07	2.73707e+07	3.22138e+07	3.28659e+07	3.24369e+07	3.32382e+07	3.08475e+07	3.18259e+07	3.47765e+07	3.55643e+07	3.21289e+07	3.37555e+07	3.06556e+07	3.20585e+07	3.33189e+07	3.05594e+07	2.95138e+07	2.97794e+07	3.05678e+07	3.06832e+07	3.07027e+07	2.89264e+07	3.17158e+07	2.80487e+07	2.84767e+07	--
Com_8129_pos	--	Ganoderic acid A	C30 H44 O7	516.309	0.476947	13.816	517.317	4.01925e+06	5.37544e+06	5.21367e+06	5.04064e+06	5.60545e+06	5.24393e+06	4.88064e+06	5.54097e+06	4.55553e+06	5.42896e+06	4.49054e+06	4.99772e+06	5.04582e+06	4.10006e+06	3.22019e+06	4.17117e+06	4.23548e+06	4.25677e+06	4.77909e+06	4.55598e+06	3.6727e+06	4.29521e+06	5.22218e+06	4.76779e+06	1.58055e+06	1.82468e+06	1.76735e+06	1.85656e+06	1.93911e+06	2.26583e+06	1.69909e+06	1.175e+06	2.06356e+06	2.38303e+06	1.87534e+06	1.75275e+06	4.13082e+06	3.6176e+06	3.16357e+06	2.9776e+06	3.17145e+06	Prenol lipids
Com_4572_pos	--	B Liriopesides B	C39 H62 O12	722.422	2.64031	15.162	723.429	3.56086e+06	3.91996e+06	3.72317e+06	4.07833e+06	3.72486e+06	3.54253e+06	3.42305e+06	4.25401e+06	4.13877e+06	5.32218e+06	4.19648e+06	4.01654e+06	7.78592e+06	8.44638e+06	7.28151e+06	8.34419e+06	7.67746e+06	8.61979e+06	3.26319e+06	3.4193e+06	2.99345e+06	3.32432e+06	3.52065e+06	4.28278e+06	1.38652e+07	1.20629e+07	1.25232e+07	1.37561e+07	1.23466e+07	1.39644e+07	9.00627e+06	8.95475e+06	9.13132e+06	9.58133e+06	8.04647e+06	8.50369e+06	3.61821e+06	3.92149e+06	4.64863e+06	4.47198e+06	4.68508e+06	--
Com_16813_pos	Pseudoprotodioscin	--	C51 H82 O21	1030.53	2.38676	13.499	1031.54	661233	517454	1.08831e+06	1.01079e+06	747337	722017	872157	1.03954e+06	1.43209e+06	815916	865754	892127	667571	673081	811221	868141	616675	431697	372998	358603	436906	489767	432722	602138	524602	355558	429926	332774	456033	341340	561903	712572	764704	693203	596850	768941	509446	828849	720677	487039	660893	--
Com_5642_pos	PC (14:1e/2:0)	--	C24 H48 N O7 P	493.317	0.363876	14.657	494.324	2.64076e+06	2.5292e+06	2.59519e+06	2.58318e+06	2.55581e+06	2.72829e+06	3.42103e+06	4.22961e+06	4.07533e+06	3.9244e+06	4.14674e+06	3.04702e+06	3.35689e+06	3.58359e+06	3.19853e+06	3.73428e+06	3.57209e+06	3.14652e+06	2.51488e+06	2.84399e+06	2.39696e+06	2.98999e+06	2.83049e+06	3.04908e+06	2.94484e+06	3.58845e+06	3.27499e+06	2.57432e+06	1.05989e+07	3.66142e+06	4.1214e+06	3.84949e+06	3.72519e+06	3.79083e+06	3.80656e+06	3.82615e+06	2.8321e+06	3.20326e+06	2.80985e+06	3.10507e+06	2.75011e+06	--
Com_16817_pos	Sec-O-Glucosylhamaudol	--	C21 H26 O10	438.153	0.143712	9.558	439.16	835310	788732	887663	1.11467e+06	1.23874e+06	1.31827e+06	911030	370686	1.05901e+06	946241	969276	854806	1.07535e+06	959885	1.1224e+06	1.2726e+06	1.43224e+06	1.02982e+06	1.32401e+06	1.03088e+06	974811	887661	1.23997e+06	1.12995e+06	1.31624e+06	1.16459e+06	1.26135e+06	1.12382e+06	1.06007e+06	1.23899e+06	1.30678e+06	1.24277e+06	1.28877e+06	1.34593e+06	1.52739e+06	1.25087e+06	975364	1.09234e+06	1.1821e+06	991247	1.07324e+06	--
Com_5436_pos	7-methylpyrimido[4,5-d]pyrimidin-4-amine	--	C7 H7 N5	183.053	136482	5.554	184.061	5.00058e+06	5.18035e+06	4.37283e+06	3.99688e+06	4.54708e+06	3.4493e+06	1.7143e+06	2.42297e+06	2.3202e+06	2.5273e+06	2.16995e+06	2.55822e+06	3.78791e+06	2.68798e+06	3.68512e+06	4.20613e+06	3.97981e+06	4.01271e+06	1.93476e+06	1.94004e+06	2.06715e+06	1.73945e+06	1.67919e+06	2.13453e+06	1.02077e+07	1.12823e+07	1.11301e+07	1.10453e+07	1.06022e+07	1.0719e+07	4.13159e+06	3.36432e+06	3.78844e+06	3.63756e+06	3.49648e+06	3.2871e+06	5.1486e+06	5.02143e+06	4.63513e+06	4.29434e+06	4.38252e+06	--
Com_2960_pos	Biopterin	--	C9 H11 N5 O3	237.085	5.56427	1.399	238.092	1.47295e+07	1.6733e+07	1.62084e+07	1.50657e+07	1.41008e+07	1.5761e+07	1.71595e+07	1.8368e+07	1.76263e+07	1.94764e+07	1.89211e+07	1.91731e+07	1.45456e+07	1.50801e+07	1.42404e+07	1.50827e+07	1.48585e+07	1.61915e+07	1.79202e+07	1.85678e+07	1.65694e+07	1.8706e+07	1.66958e+07	15925497	1.18533e+07	1.18633e+07	1.08391e+07	1.26932e+07	1.1701e+07	1.28207e+07	1.41154e+07	1.43782e+07	1.26394e+07	1.32951e+07	1.25713e+07	1.23722e+07	1.91025e+07	1.62091e+07	1.69045e+07	1.71108e+07	1.44179e+07	Pteridines and derivatives
Com_2027_pos	2-methyl-6-{[(5-phenyl-2-thienyl)carbonyl]amino}benzoic acid	--	C19 H15 N O3 S	359.061	65219.1	1.22	736.156	1.00902e+07	1.0268e+07	1.18358e+07	1.06015e+07	9.75197e+06	1.05534e+07	2.02361e+07	2.50898e+06	2.63751e+07	2.37728e+07	2.39015e+07	2.28245e+07	4.74413e+06	5.3324e+06	6.79135e+06	5.12905e+06	4.9204e+06	5.06621e+06	7.05131e+06	7.78189e+06	6.49378e+06	7.28257e+06	6.50201e+06	6.50733e+06	7.96721e+06	7.27869e+06	5.56692e+06	7.95567e+06	7.84682e+06	8.06351e+06	4.16439e+07	3.83524e+06	3.98379e+07	2.54357e+06	3.91985e+07	3.7857e+07	1.18187e+07	1.27821e+07	1.48337e+07	1.48775e+07	1.14623e+07	--
Com_4055_pos	--	Guanosine monophosphate	C10 H14 N5 O8 P	363.058	0.796121	1.899	364.065	1.34906e+07	1.3382e+07	1.22539e+07	1.23065e+07	1.36162e+07	1.32993e+07	7.56459e+06	9.34676e+06	9.31575e+06	1.07279e+07	1.23931e+07	1.06464e+07	1.23949e+07	1.53307e+07	1.36922e+07	1.36817e+07	1.39461e+07	1.30584e+07	8.70067e+06	8.15099e+06	8.3904e+06	8.33822e+06	8.56752e+06	9.48478e+06	1.1593e+07	1.0106e+07	1.1131e+07	8.92466e+06	8.88749e+06	1.25832e+07	4.36183e+06	5.41922e+06	5.05435e+06	4.39767e+06	4.1478e+06	5.11304e+06	1.18498e+07	1.26063e+07	1.27905e+07	1.00695e+07	9.16397e+06	Purine nucleotides
Com_13068_pos	--	methylChrysoeriol C-hexoside	C23 H24 O11	476.132	0.206691	8.113	477.139	1.74187e+06	1.04265e+06	1.20081e+06	1.77006e+06	1.60134e+06	1.19074e+06	1.57281e+06	1.1858e+06	2.214e+06	2.17271e+06	1.8468e+06	2.02517e+06	1.69665e+06	1.81431e+06	1.54803e+06	2.13227e+06	1.48403e+06	1.83435e+06	2.1964e+06	2.11069e+06	2.42221e+06	2.64458e+06	2.63829e+06	3.0839e+06	1.14001e+06	1.37236e+06	1.38334e+06	1.25183e+06	1.25241e+06	1.15674e+06	2.32399e+06	1.96534e+06	1.88888e+06	2.09729e+06	1.86693e+06	1.85875e+06	1.90903e+06	1.65452e+06	2.17876e+06	1.87804e+06	1.79753e+06	--
Com_4120_pos	α-Ethylaminohexanophenone	--	C14 H21 N O	219.162	0.0260446	8.469	220.17	1.06547e+07	1.13364e+07	1.04363e+07	1.07479e+07	1.07079e+07	1.06397e+07	1.16648e+07	1.34447e+07	1.30745e+07	1.45194e+07	1.30976e+07	1.42007e+07	1.52539e+07	1.38695e+07	1.42909e+07	1.44199e+07	1.41668e+07	1.36913e+07	1.47627e+07	1.44831e+07	1.43456e+07	1.50504e+07	1.43471e+07	1.45107e+07	14035398	1.50916e+07	1.39359e+07	1.38794e+07	1.33752e+07	1.44117e+07	7.05721e+06	6.97247e+06	6.088e+06	6.46635e+06	5.75102e+06	6.35438e+06	1.25872e+07	1.21683e+07	1.22519e+07	1.22944e+07	1.25862e+07	--
Com_13641_pos	PC (19:1/20:5)	--	C47 H82 N O8 P	819.563	18.2109	15.504	820.571	1.07735e+06	1.16426e+06	1.3361e+06	1.06017e+06	1.05673e+06	1.07807e+06	832123	1.12517e+06	1.19461e+06	1.04497e+06	1.08049e+06	1.033e+06	1.85175e+06	1.78488e+06	1.94294e+06	1.24191e+06	1.8643e+06	1.79046e+06	948495	922384	843419	1.16405e+06	980540	962035	2.33389e+06	1.87777e+06	2.2531e+06	2.63869e+06	1.97498e+06	2.13691e+06	2.20691e+06	2.39192e+06	2.13114e+06	2.43467e+06	2.1793e+06	2.40571e+06	819543	839795	1.06474e+06	843276	844375	--
Com_11228_pos	--	5-Ethyl-2'-deoxyuridine	C11 H16 N2 O5	256.106	0.306076	1.288	239.102	3.12647e+06	2.88446e+06	2.93393e+06	2.30177e+06	3.06831e+06	2.76648e+06	2.63472e+06	3.13296e+06	1.6953e+06	2.58278e+06	2.23927e+06	2.54501e+06	3.17596e+06	2.62691e+06	2.76468e+06	3.28089e+06	2.62134e+06	2.6937e+06	2.6068e+06	2.38157e+06	2.42268e+06	2.63635e+06	2.74311e+06	2.50695e+06	1.52469e+06	1.6113e+06	1.33471e+06	1.81752e+06	1.76446e+06	1.49801e+06	2.61605e+06	2.00156e+06	1.85722e+06	2.22173e+06	2.48328e+06	2.13133e+06	2.37856e+06	2.08388e+06	1.83974e+06	2.12112e+06	2.62455e+06	--
Com_17533_pos	--	3-Hydroxykynurenine	C10 H12 N2 O4	224.08	0.119886	3.728	225.087	673514	637032	714583	778564	696343	653779	805518	809333	867103	1.12571e+06	935070	834901	719143	778398	838676	849489	841697	814335	713505	886018	738217	794536	725304	857941	916902	960579	804269	1.02329e+06	1.13765e+06	939866	1.03397e+06	1.00688e+06	1.32445e+06	1.14531e+06	1.15079e+06	1.18945e+06	1.0226e+06	858816	950309	1.00657e+06	932050	Organooxygen compounds
Com_19385_pos	Tectoridin	--	C22 H22 O11	462.117	1.42491	7.305	463.124	550950	418215	420372	332234	481641	392711	191839	111410	174692	127651	94538	178393	168510	139757	119433	109864	159442	203881	99697.2	104302	93828.7	98366.5	98199.6	101166	265516	361308	373906	319426	391030	308254	437127	405570	381095	349650	468449	493613	250441	207396	308897	184196	186084	--
Com_14625_pos	4-fluoro-N-[4-(4-methylpiperazino)phenyl]benzenesulfonamide	--	C17 H20 F N3 O2 S	349.128	4.53676	10.192	350.135	1.19311e+06	1.50353e+06	1.17888e+06	1.53516e+06	1.34689e+06	1.33694e+06	1.64736e+06	1.85195e+06	1.56419e+06	1.78683e+06	1.8738e+06	2.07593e+06	1.33095e+06	1.22685e+06	1.19356e+06	1.02735e+06	1.32241e+06	1.34595e+06	1.40696e+06	1.19656e+06	1.47298e+06	1.31822e+06	1.4391e+06	1.69556e+06	1.09638e+06	1.50141e+06	1.19811e+06	1.29699e+06	1.18259e+06	1.53471e+06	1.78817e+06	1.98389e+06	2.19249e+06	2.18631e+06	2.07417e+06	2.04943e+06	1.55428e+06	1.92754e+06	1.42541e+06	1.59656e+06	1.41459e+06	--
Com_17225_pos	LPC 15:1	--	C23 H46 N O7 P	479.301	0.645611	14.433	480.309	817600	733879	659931	553529	624775	534232	841012	1.30506e+06	989738	766439	505081	806443	1.04884e+06	871569	965504	1.13823e+06	1.03552e+06	385227	720019	663405	582312	684092	772850	729432	706766	882291	736919	737189	633899	611573	1.12984e+06	719491	881461	753124	730831	1.20224e+06	681552	821311	613087	891925	708231	--
Com_6933_pos	(11E,15Z)-9,10,13-trihydroxyoctadeca-11,15-dienoic acid	--	C18 H32 O5	310.214	54873.5	13.668	311.221	2.69067e+06	3.02607e+06	2.83397e+06	2.79918e+06	2.64678e+06	3.18536e+06	2.51181e+06	2.67184e+06	3.16494e+06	3.21361e+06	2.46708e+06	2.66951e+06	5.60672e+06	5.2892e+06	4.99872e+06	5.41593e+06	2.40863e+06	4.56276e+06	4.24317e+06	4.21792e+06	4.39797e+06	4.70202e+06	4.20027e+06	4.67465e+06	6.22476e+06	5.65713e+06	5.98448e+06	6.13794e+06	7.96593e+06	7.10934e+06	4.36007e+06	3.72854e+06	3.49439e+06	3.29791e+06	3.75165e+06	3.66298e+06	3.18199e+06	3.94043e+06	3.90038e+06	4.20684e+06	4.0369e+06	--
Com_2882_pos	SQDG (16:0/13:1)	--	C38 H70 O12 S	767.501	22709.4	14.96	750.498	1.04752e+07	7.90241e+06	1.56569e+07	8.98194e+06	1.64567e+07	9.49961e+06	2.00284e+07	1.76353e+07	1.52261e+07	1.3085e+07	9.06579e+06	1.38876e+07	1.13487e+07	1.77431e+06	1.70637e+07	8.19141e+06	9.51389e+06	1.54293e+07	6.48836e+06	9.73909e+06	7.29155e+06	7.49571e+06	1.10574e+07	9.64605e+06	4.91001e+06	1.04825e+07	8.13265e+06	7.96013e+06	10154624	1.33533e+07	1.64502e+07	9.37339e+06	1.73495e+07	1.17243e+07	6.76983e+06	1.06888e+07	9.97721e+06	1.00444e+07	6.26173e+06	1.2339e+07	1.14847e+07	--
Com_16579_pos	Viramune	--	C15 H14 N4 O	266.113	13.9453	10.613	267.12	781371	754769	847077	1.02943e+06	779783	815247	665514	851709	891621	839561	908680	799563	1.08302e+06	1.09454e+06	1.06902e+06	1.34515e+06	1.16308e+06	1.09385e+06	632943	603896	593454	716302	632407	610100	1.55736e+06	1.1346e+06	1.29991e+06	1.35707e+06	1.54737e+06	1.25408e+06	727636	742029	525268	636763	604819	628747	722597	836767	1.0364e+06	829314	982558	Organonitrogen compounds
Com_14159_pos	--	Curcurbitacin IIA	C32 H50 O8	562.351	0.607166	14.346	563.357	1.51068e+06	1.54168e+06	1.35894e+06	1.35257e+06	1.57631e+06	1.78995e+06	1.06414e+06	1.14893e+06	1.28841e+06	1.2991e+06	1.314e+06	1.13397e+06	1.99923e+06	1.88197e+06	2.13763e+06	1.90507e+06	1.75489e+06	1.94981e+06	1.55489e+06	1.57092e+06	1.45952e+06	1.66738e+06	1.45733e+06	1767691	2.2784e+06	1.84284e+06	1.62222e+06	2.01667e+06	1.80031e+06	2.00986e+06	1.8074e+06	1.74702e+06	2.12313e+06	1.87298e+06	1.8854e+06	1.78999e+06	1.84759e+06	2.06564e+06	1.56004e+06	1.62871e+06	1.63841e+06	--
Com_6620_pos	RLH	--	C18 H32 N8 O4	848.526	1.00004e+06	15.496	849.533	3.16081e+06	2.87353e+06	2.49704e+06	1.67044e+06	2.25867e+06	1.47595e+06	2.35998e+06	1.75848e+06	3.04277e+06	3.11543e+06	2.97409e+06	2.51674e+06	2.05675e+06	2.07074e+06	1.76796e+06	1.7599e+06	2.07483e+06	1.99479e+06	1.01745e+06	2.23239e+06	1.29396e+06	1.29653e+06	3.78249e+06	2.73981e+06	5.56381e+06	8.73662e+06	6.90452e+06	5.62558e+06	3.43468e+06	6.53342e+06	4.94989e+06	2.06978e+06	1.62388e+06	1.97274e+06	1.98691e+06	1.66742e+06	685396	1.09396e+06	1.13062e+06	1.34278e+06	1.123e+06	--
Com_8054_pos	Nicotinoylglycine	--	C8 H8 N2 O3	180.053	3.23302	1.315	181.061	4.27909e+06	4.39737e+06	3.90421e+06	5.54443e+06	3.8344e+06	4.37421e+06	3.64446e+06	4.53661e+06	3.33866e+06	5.70308e+06	4.5733e+06	4.51316e+06	4.76681e+06	3.88645e+06	3.72517e+06	5.17532e+06	4.93402e+06	3.84672e+06	4.76707e+06	4.52442e+06	4.64326e+06	6.00067e+06	4.5189e+06	4.50925e+06	5.18623e+06	4.29331e+06	6.12569e+06	3.83095e+06	5.06379e+06	6.43829e+06	3.8534e+06	4.18219e+06	4.62994e+06	4.33161e+06	3.74007e+06	4.76055e+06	4.86581e+06	4.48128e+06	4.05622e+06	5.13416e+06	4.37115e+06	Carboxylic acids and derivatives
Com_5208_pos	pentane-1,2,3,4,5-pentol	--	C5 H12 O5	152.069	1.62109	1.381	153.076	7.50335e+06	8.42221e+06	7.6427e+06	8.29294e+06	8.33503e+06	8.26321e+06	9.49512e+06	9.25167e+06	1.04066e+07	9.34451e+06	1.00083e+07	1.11452e+07	1.00743e+07	1.00254e+07	9.57677e+06	9.86691e+06	9.24428e+06	1.06189e+07	8.8367e+06	7.58038e+06	8.42682e+06	7.39963e+06	8.46823e+06	7.78813e+06	7.49651e+06	8.15767e+06	6.94621e+06	7.94625e+06	6.99259e+06	7.12072e+06	7.98734e+06	7.55436e+06	7.24268e+06	8.0916e+06	6.93026e+06	8.57975e+06	8.76145e+06	9.19016e+06	8.97737e+06	8.12693e+06	8.36178e+06	--
Com_3986_pos	β-Cortolone	--	C21 H34 O5	348.23	49176.9	12.523	349.237	5.73362e+06	8.12471e+06	7.97867e+06	5.36421e+06	7.6528e+06	8.30054e+06	5.91604e+06	8.32144e+06	7.93412e+06	8.88123e+06	7.42222e+06	7.80114e+06	7.62443e+06	1.15831e+07	1.05193e+07	1.1693e+07	1.65493e+07	1.10859e+07	1.20443e+07	1.05557e+07	1.26781e+07	1.31462e+07	1.33098e+07	1.28598e+07	1.24761e+07	1.19215e+07	1.11246e+07	1.13785e+07	1.14689e+07	1.18684e+07	1.12732e+07	1.04182e+07	1.09646e+07	1.01565e+07	1.02715e+07	8.60584e+06	6.8368e+06	1.11168e+07	1.01828e+07	9.64139e+06	1.03347e+07	--
[truncated: 1,505 more rows]
[truncated: 6 more columns]
