# Supplementary material for: Transcriptomic and metabolomic analyses reveals keys genes and metabolic pathways in tea (Camellia sinensis) against six-spotted spider mite (Eotetranychus Sexmaculatus)
Source: BMC Plant Biol. 2023 Dec 11;23:638. doi: 10.1186/s12870-023-04651-8 (PMC10712147; doi:10.1186/s12870-023-04651-8)
Supplement: Supplementary file 9 — Additional file 9: Supplementary Table 6. The correlation analysis list of DEGs and DAMs. [file 12870_2023_4651_MOESM9_ESM.xlsx]

## Sheet: dif.pearson
Transcript	Gene_pathwayID	Metabolite	Metabolite_pathwayID	cor	p_value
evm.TU.Cha04g009720	-	Com_724_pos	--	0.99913	1.64643e-23
evm.TU.Cha05g003680	-	Com_1700_pos	--	0.998885	1.19895e-22
MSTRG.7137	-	Com_724_pos	--	0.998821	1.86463e-22
evm.TU.Cha02g019070	-	Com_118_pos	--	0.998237	4.67137e-21
evm.TU.Cha05g003680	-	Com_118_pos	--	0.998194	5.654e-21
evm.TU.Cha07g008410	-	Com_275_neg	--	0.998108	8.21516e-21
evm.TU.Cha11g000980	-	Com_1700_pos	--	0.998083	9.09592e-21
MSTRG.7137	-	Com_275_neg	--	0.998079	9.28402e-21
evm.TU.Cha01g010240	-	Com_1700_pos	--	0.997733	3.47856e-20
evm.TU.Cha07g008410	-	Com_724_pos	--	0.997448	8.97382e-20
evm.TU.Cha09g013860	K00799;00480,01100	Com_1700_pos	--	0.997344	1.23528e-19
MSTRG.36745	-	Com_1209_pos	--	0.997319	1.33185e-19
evm.TU.Cha01g010240	-	Com_118_pos	--	0.997292	1.44027e-19
evm.TU.Cha04g009720	-	Com_275_neg	--	0.997285	1.47131e-19
evm.TU.Cha02g019070	-	Com_1700_pos	--	0.997276	1.51045e-19
evm.TU.Cha13g003140	-	Com_118_pos	--	0.997256	1.60361e-19
evm.TU.Cha07g010230	-	Com_118_pos	--	0.997215	1.80284e-19
evm.TU.Cha04g009730	-	Com_724_pos	--	0.996959	3.64406e-19
evm.TU.Cha01g023640	-	Com_1700_pos	--	0.996856	4.75097e-19
evm.TU.Cha13g003140	-	Com_1700_pos	--	0.996637	8.14821e-19
evm.TU.Cha07g010230	-	Com_1700_pos	--	0.996616	8.55933e-19
evm.TU.Cha04g009730	-	Com_275_neg	--	0.996504	1.10845e-18
evm.TU.Cha11g000980	-	Com_118_pos	--	0.996488	1.14985e-18
evm.TU.Cha02g009300	-	Com_1700_pos	--	0.996396	1.41577e-18
evm.TU.Cha11g001080	-	Com_1700_pos	--	0.996222	2.06389e-18
evm.TU.Cha02g005600	-	Com_118_pos	--	0.996158	2.35904e-18
MSTRG.36212	-	Com_724_pos	--	0.996142	2.43665e-18
evm.TU.Cha06g008170	K13508;00561,00564,01100,01110	Com_141_neg	--	-0.996086	2.73573e-18
evm.TU.Cha07g003410	K13420;04016,04626	Com_724_pos	--	0.995987	3.33857e-18
evm.TU.Cha09g013860	K00799;00480,01100	Com_118_pos	--	0.995985	3.34959e-18
evm.TU.ChaUn10811.2	-	Com_978_neg	--	0.995935	3.7008e-18
evm.TU.Cha02g018910	-	Com_1700_pos	--	0.995766	5.12603e-18
evm.TU.Cha02g005600	-	Com_1700_pos	--	0.995763	5.15554e-18
evm.TU.Cha14g001300	-	Com_118_pos	--	0.995713	5.6575e-18
evm.TU.Cha12g009780	K15639;00905	Com_275_neg	--	0.995574	7.3e-18
evm.TU.ChaUn5012.3	-	Com_5323_neg	--	0.995506	8.25059e-18
evm.TU.Cha11g001080	-	Com_118_pos	--	0.995443	9.21528e-18
MSTRG.7209	-	Com_724_pos	--	0.995425	9.5072e-18
evm.TU.Cha14g000400	K13415;04075	Com_724_pos	--	0.995371	1.04544e-17
evm.TU.Cha01g023640	-	Com_118_pos	--	0.995274	1.23383e-17
evm.TU.Cha01g023640	-	Com_35_neg	--	0.99524	1.30588e-17
evm.TU.Cha01g015970	-	Com_978_neg	--	0.995206	1.38085e-17
evm.TU.Cha07g008250	-	Com_5323_neg	--	0.995191	1.41627e-17
evm.TU.Cha11g000570	K06611;00052,01100	Com_3192_neg	C17457;-	0.995144	1.53224e-17
evm.TU.Cha15g000940	K00799;00480,01100	Com_5323_neg	--	0.995119	1.59483e-17
evm.TU.Cha07g003410	K13420;04016,04626	Com_275_neg	--	0.995104	1.63528e-17
evm.TU.ChaUn8576.1	-	Com_724_pos	--	0.995015	1.88624e-17
evm.TU.Cha08g004700	-	Com_1209_pos	--	0.994974	2.01549e-17
evm.TU.ChaUn5579.3	-	Com_950_neg	--	-0.99497	2.02779e-17
evm.TU.Cha01g001960	-	Com_275_neg	--	0.994913	2.22033e-17
evm.TU.Cha09g013450	-	Com_1700_pos	--	0.994895	2.28145e-17
MSTRG.18874	K13420;04016,04626	Com_275_neg	--	0.994825	2.54532e-17
evm.TU.ChaUn8576.1	-	Com_275_neg	--	0.994811	2.59852e-17
evm.TU.Cha06g008170	K13508;00561,00564,01100,01110	Com_1037_pos	--	-0.994793	2.67235e-17
evm.TU.ChaUn13884.3	-	Com_141_neg	--	0.994752	2.84564e-17
evm.TU.Cha04g003440	-	Com_1700_pos	--	0.99475	2.85487e-17
evm.TU.Cha02g009300	-	Com_118_pos	--	0.994682	3.16376e-17
evm.TU.Cha11g001260	K01051;00040,01100	Com_118_pos	--	0.99463	3.41706e-17
evm.TU.ChaUn9842.3	K01176;00500,01100,01110	Com_5323_neg	--	0.994606	3.54404e-17
evm.TU.Cha04g008130	-	Com_2905_pos	C16939;-	0.994588	3.63705e-17
MSTRG.34982	-	Com_5323_neg	--	0.994564	3.76718e-17
evm.TU.Cha02g018910	-	Com_118_pos	--	0.994513	4.06042e-17
evm.TU.Cha05g003680	-	Com_35_neg	--	0.994499	4.14509e-17
evm.TU.Cha09g013980	-	Com_1128_pos	--	-0.994481	4.25235e-17
evm.TU.Cha07g003140	-	Com_3499_neg	--	0.994453	4.42613e-17
evm.TU.Cha07g003640	-	Com_390_pos	--	0.99445	4.44907e-17
evm.TU.Cha09g013450	-	Com_118_pos	--	0.994437	4.53254e-17
evm.TU.Cha13g006080	-	Com_6670_neg	C02325;00940,01100,01110	0.994432	4.56278e-17
evm.TU.ChaUn10238.7	-	Com_724_pos	--	0.994419	4.65296e-17
evm.TU.Cha03g015500	-	Com_2007_neg	--	0.994411	4.70121e-17
evm.TU.Cha01g000240	K09503;04141	Com_1730_neg	--	0.99435	5.13193e-17
evm.TU.Cha08g003880	-	Com_309_pos	--	0.994331	5.26916e-17
evm.TU.ChaUn13884.6	-	Com_1037_pos	--	0.994331	5.27132e-17
evm.TU.Cha04g021060	-	Com_35_neg	--	0.994326	5.30404e-17
evm.TU.ChaUn14889.1	-	Com_1700_pos	--	0.994314	5.39278e-17
evm.TU.Cha03g016020	-	Com_118_pos	--	0.994309	5.43717e-17
MSTRG.20335	-	Com_35_neg	--	0.994307	5.44953e-17
evm.TU.Cha06g014470	-	Com_35_neg	--	0.994269	5.74676e-17
evm.TU.Cha14g001300	-	Com_1700_pos	--	0.994259	5.82563e-17
MSTRG.18874	K13420;04016,04626	Com_724_pos	--	0.994222	6.13255e-17
evm.TU.Cha08g003880	-	Com_297_pos	--	0.994212	6.21514e-17
evm.TU.Cha14g007710	-	Com_724_pos	--	0.994152	6.75541e-17
MSTRG.46069	-	Com_2905_pos	C16939;-	0.994142	6.84864e-17
evm.TU.ChaUn13884.3	-	Com_1037_pos	--	0.994124	7.01435e-17
MSTRG.40493	-	Com_1037_pos	--	0.994092	7.32491e-17
evm.TU.Cha07g003640	-	Com_1037_pos	--	0.994072	7.52705e-17
evm.TU.Cha04g021060	-	Com_1700_pos	--	0.994046	7.79298e-17
evm.TU.Cha04g009720	-	Com_1209_pos	--	0.994032	7.93962e-17
evm.TU.ChaUn7124.2	K13034;00270,00460,00920,01100,01110,01200,01230	Com_1496_neg	C09489;-	-0.994017	8.10552e-17
MSTRG.38124	-	Com_5323_neg	--	0.99394	8.97499e-17
evm.TU.Cha07g003640	-	Com_141_neg	--	0.993858	9.98365e-17
evm.TU.ChaUn26553.1	K13449;04016,04075,04626	Com_5323_neg	--	0.993858	9.98477e-17
evm.TU.ChaUn14889.1	-	Com_275_neg	--	0.993777	1.10964e-16
evm.TU.ChaUn13884.6	-	Com_390_pos	--	0.993772	1.11582e-16
evm.TU.Cha07g014200	K02115;00190,00195,01100	Com_2905_pos	C16939;-	0.99377	1.11892e-16
evm.TU.Cha15g004840	-	Com_118_pos	--	0.993765	1.12604e-16
evm.TU.Cha11g014380	K00430;00940,01100,01110	Com_118_pos	--	0.993743	1.15838e-16
evm.TU.Cha01g001960	-	Com_724_pos	--	0.993717	1.19749e-16
evm.TU.Cha07g002240	-	Com_141_neg	--	0.993692	1.23508e-16
evm.TU.Cha09g013860	K00799;00480,01100	Com_35_neg	--	0.99361	1.36932e-16
evm.TU.ChaUn16513.1	-	Com_5323_neg	--	0.993607	1.3757e-16
evm.TU.Cha11g001260	K01051;00040,01100	Com_1700_pos	--	0.993603	1.38207e-16
evm.TU.ChaUn361.17	-	Com_297_pos	--	0.993595	1.39512e-16
evm.TU.ChaUn14889.1	-	Com_724_pos	--	0.99354	1.49397e-16
evm.TU.Cha07g003410	K13420;04016,04626	Com_5733_neg	--	0.993537	1.50039e-16
evm.TU.Cha11g004400	-	Com_2905_pos	C16939;-	0.993533	1.50692e-16
evm.TU.Cha07g003410	K13420;04016,04626	Com_1209_pos	--	0.993482	1.60506e-16
evm.TU.Cha03g013970	K00031;00020,00480,01100,01110,01200,01210,01230,04146	Com_950_neg	--	-0.99348	1.60943e-16
MSTRG.2273	-	Com_1700_pos	--	0.993467	1.63414e-16
evm.TU.Cha03g016020	-	Com_1700_pos	--	0.993453	1.66195e-16
evm.TU.ChaUn361.17	-	Com_309_pos	--	0.993449	1.67179e-16
evm.TU.ChaUn13884.6	-	Com_141_neg	--	0.993427	1.71674e-16
MSTRG.2273	-	Com_118_pos	--	0.993393	1.78845e-16
evm.TU.Cha11g014380	K00430;00940,01100,01110	Com_1700_pos	--	0.993389	1.79609e-16
evm.TU.Cha05g015800	-	Com_1656_pos	C02470;00380	0.993363	1.85505e-16
evm.TU.Cha14g007700	-	Com_1700_pos	--	0.993284	2.03773e-16
evm.TU.Cha04g013380	-	Com_1656_pos	C02470;00380	0.993263	2.0896e-16
evm.TU.Cha11g007980	K00430;00940,01100,01110	Com_1656_pos	C02470;00380	0.993239	2.14996e-16
MSTRG.36212	-	Com_275_neg	--	0.993216	2.20866e-16
evm.TU.ChaUn17889.1	-	Com_1700_pos	--	0.993198	2.25479e-16
evm.TU.Cha01g023650	-	Com_1700_pos	--	0.993185	2.2905e-16
evm.TU.Cha15g004840	-	Com_1700_pos	--	0.993179	2.30522e-16
evm.TU.ChaUn10238.7	-	Com_1209_pos	--	0.993124	2.45854e-16
evm.TU.Cha10g014220	K01728;00040,01100	Com_1476_pos	C00761;00940	0.993076	2.59834e-16
evm.TU.Cha05g003020	-	Com_1209_pos	--	0.993052	2.67295e-16
evm.TU.Cha03g001240	K01535;00190,01100	Com_297_pos	--	0.992985	2.88568e-16
evm.TU.Cha07g003410	K13420;04016,04626	Com_1700_pos	--	0.992976	2.91307e-16
evm.TU.Cha14g010740	-	Com_1700_pos	--	0.992965	2.95171e-16
evm.TU.Cha14g000400	K13415;04075	Com_275_neg	--	0.992951	2.99929e-16
evm.TU.Cha03g001240	K01535;00190,01100	Com_309_pos	--	0.992905	3.15794e-16
evm.TU.ChaUn17889.1	-	Com_724_pos	--	0.992896	3.1903e-16
evm.TU.Cha07g002240	-	Com_1037_pos	--	0.992855	3.33818e-16
evm.TU.Cha08g013670	K00799;00480,01100	Com_3192_neg	C17457;-	0.992841	3.39059e-16
evm.TU.Cha01g015120	-	Com_724_pos	--	0.992806	3.52817e-16
evm.TU.Cha08g012980	K00626;00071,00072,00280,00310,00380,00620,00630,00640,00650,00900,01100,01110,01200,01212	Com_5323_neg	--	0.992805	3.52944e-16
evm.TU.Cha04g021060	-	Com_118_pos	--	0.992777	3.64049e-16
evm.TU.Cha10g012850	-	Com_118_pos	--	0.992775	3.65056e-16
evm.TU.Cha13g005060	-	Com_1209_pos	--	0.992774	3.65572e-16
evm.TU.Cha01g023650	-	Com_118_pos	--	0.992767	3.68212e-16
evm.TU.Cha04g008130	-	Com_3499_neg	--	0.992759	3.71586e-16
evm.TU.ChaUn37508.1	-	Com_118_pos	--	0.99275	3.75231e-16
evm.TU.Cha04g009730	-	Com_1209_pos	--	0.99275	3.75294e-16
evm.TU.Cha02g018910	-	Com_35_neg	--	0.992727	3.84575e-16
evm.TU.Cha12g009780	K15639;00905	Com_724_pos	--	0.992608	4.38077e-16
evm.TU.Cha09g000830	-	Com_3804_neg	--	0.992602	4.40573e-16
evm.TU.Cha10g001480	K00006;00564,01110	Com_1005_neg	--	0.992595	4.44305e-16
evm.TU.Cha08g006870	-	Com_275_neg	--	0.99259	4.46596e-16
evm.TU.Cha04g007170	-	Com_35_neg	--	0.99258	4.51206e-16
MSTRG.7137	-	Com_1209_pos	--	0.992574	4.54174e-16
MSTRG.12341	-	Com_35_neg	--	0.99256	4.61255e-16
evm.TU.Cha07g003410	K13420;04016,04626	Com_35_neg	--	0.992556	4.63117e-16
evm.TU.Cha02g003010	K01476;00220,00330,01100,01110,01230	Com_978_neg	--	0.992551	4.65691e-16
evm.TU.ChaUn37508.1	-	Com_724_pos	--	0.992541	4.7088e-16
evm.TU.Cha04g009730	-	Com_5733_neg	--	0.99253	4.76307e-16
evm.TU.Cha08g002860	-	Com_309_pos	--	0.992488	4.97885e-16
evm.TU.Cha08g002860	-	Com_297_pos	--	0.992468	5.08663e-16
evm.TU.ChaUn13884.4	-	Com_1037_pos	--	0.992467	5.09105e-16
evm.TU.Cha08g017860	-	Com_1037_pos	--	0.992457	5.14446e-16
evm.TU.ChaUn11917.3	-	Com_538_neg	--	0.992446	5.2081e-16
evm.TU.Cha04g009840	-	Com_1656_pos	C02470;00380	0.992442	5.2309e-16
evm.TU.Cha08g017860	-	Com_141_neg	--	0.992416	5.37478e-16
evm.TU.Cha04g006090	-	Com_1700_pos	--	0.992361	5.6919e-16
evm.TU.ChaUn37508.1	-	Com_1700_pos	--	0.992349	5.76137e-16
MSTRG.7209	-	Com_275_neg	--	0.992348	5.77106e-16
MSTRG.40493	-	Com_141_neg	--	0.992302	6.04991e-16
evm.TU.Cha12g005030	K21568;00998,01110	Com_1656_pos	C02470;00380	0.992246	6.41143e-16
evm.TU.Cha08g006870	-	Com_724_pos	--	0.992198	6.73942e-16
evm.TU.ChaUn9458.4	K15639;00905	Com_724_pos	--	0.992181	6.85722e-16
evm.TU.Cha14g007700	-	Com_118_pos	--	0.992173	6.9127e-16
evm.TU.Cha07g015300	K13065;00940,00941,00945,01100,01110	Com_309_pos	--	0.992152	7.05677e-16
MSTRG.36212	-	Com_1209_pos	--	0.992132	7.20466e-16
evm.TU.ChaUn17889.1	-	Com_275_neg	--	0.992127	7.24334e-16
evm.TU.Cha09g001820	-	Com_118_pos	--	0.992114	7.33682e-16
evm.TU.Cha07g015300	K13065;00940,00941,00945,01100,01110	Com_297_pos	--	0.992112	7.34934e-16
evm.TU.Cha04g003440	-	Com_118_pos	--	0.992102	7.42547e-16
evm.TU.Cha06g016180	-	Com_1656_pos	C02470;00380	0.992094	7.49042e-16
evm.TU.Cha06g014470	-	Com_1700_pos	--	0.992072	7.65139e-16
evm.TU.Cha04g009730	-	Com_1700_pos	--	0.992038	7.92099e-16
evm.TU.Cha14g010050	-	Com_1700_pos	--	0.992032	7.9648e-16
evm.TU.Cha14g000270	-	Com_5323_neg	--	0.992014	8.11666e-16
MSTRG.40493	-	Com_390_pos	--	0.992007	8.17008e-16
evm.TU.Cha08g002860	-	Com_118_pos	--	0.991995	8.2666e-16
evm.TU.Cha07g009570	-	Com_3192_neg	C17457;-	0.991972	8.45507e-16
evm.TU.ChaUn9458.4	K15639;00905	Com_275_neg	--	0.991969	8.48127e-16
evm.TU.Cha14g010740	-	Com_118_pos	--	0.991925	8.86336e-16
evm.TU.ChaUn13884.4	-	Com_141_neg	--	0.991918	8.92542e-16
evm.TU.Cha02g008560	-	Com_1656_pos	C02470;00380	0.991843	9.60571e-16
evm.TU.Cha10g012460	-	Com_275_neg	--	0.991842	9.61588e-16
evm.TU.Cha04g007170	-	Com_1700_pos	--	0.991837	9.66702e-16
evm.TU.Cha06g014470	-	Com_1209_pos	--	0.991802	9.99963e-16
evm.TU.Cha06g018150	-	Com_3804_neg	--	0.991801	1.00039e-15
evm.TU.Cha13g007140	-	Com_724_pos	--	0.991763	1.03879e-15
evm.TU.Cha03g011440	-	Com_309_pos	--	0.991763	1.03881e-15
evm.TU.ChaUn17889.1	-	Com_5733_neg	--	0.991749	1.05248e-15
evm.TU.Cha03g011440	-	Com_297_pos	--	0.991748	1.05391e-15
evm.TU.Cha07g015630	K13648;00520,01100	Com_3499_neg	--	-0.991731	1.07126e-15
evm.TU.Cha09g001820	-	Com_3804_neg	--	0.99173	1.07164e-15
evm.TU.ChaUn14889.1	-	Com_118_pos	--	0.991725	1.07668e-15
evm.TU.Cha13g012460	K01626;00400,01100,01110,01230	Com_2905_pos	C16939;-	0.991717	1.08514e-15
evm.TU.ChaUn8820.1	-	Com_950_neg	--	-0.99171	1.09278e-15
evm.TU.Cha15g006490	-	Com_5323_neg	--	0.991698	1.10581e-15
evm.TU.Cha04g013380	-	Com_362_neg	--	0.991663	1.14328e-15
evm.TU.Cha01g001750	K15400;00073	Com_3375_neg	--	-0.991638	1.17066e-15
evm.TU.ChaUn9859.2	K07936;03008,03013	Com_978_neg	--	0.991616	1.1953e-15
evm.TU.ChaUn6014.1	K13420;04016,04626	Com_1209_pos	--	0.99161	1.20191e-15
evm.TU.ChaUn3773.4	K21568;00998,01110	Com_1656_pos	C02470;00380	0.991598	1.21662e-15
evm.TU.Cha04g009730	-	Com_35_neg	--	0.991596	1.21891e-15
evm.TU.Cha12g009110	-	Com_1209_pos	--	0.991575	1.24313e-15
evm.TU.Cha05g005850	-	Com_1209_pos	--	0.991568	1.25154e-15
MSTRG.7182	-	Com_35_neg	--	0.991539	1.28658e-15
evm.TU.Cha05g015800	-	Com_1593_neg	--	0.99152	1.3094e-15
evm.TU.Cha09g004660	-	Com_1037_pos	--	0.991516	1.31388e-15
evm.TU.Cha14g001300	-	Com_297_pos	--	0.991485	1.35349e-15
evm.TU.Cha10g012850	-	Com_1700_pos	--	0.99144	1.41054e-15
evm.TU.Cha09g004660	-	Com_141_neg	--	0.991435	1.41736e-15
evm.TU.Cha10g001580	-	Com_118_pos	--	0.991433	1.42062e-15
evm.TU.Cha14g010050	-	Com_118_pos	--	0.991426	1.4289e-15
MSTRG.23544	-	Com_35_neg	--	0.991369	1.50685e-15
evm.TU.ChaUn14889.1	-	Com_35_neg	--	0.991335	1.55565e-15
MSTRG.7172	-	Com_1209_pos	--	0.99131	1.59183e-15
evm.TU.Cha14g001300	-	Com_309_pos	--	0.991307	1.59507e-15
evm.TU.Cha06g014470	-	Com_118_pos	--	0.991222	1.72365e-15
evm.TU.ChaUn9202.1	-	Com_2905_pos	C16939;-	0.991188	1.77869e-15
evm.TU.ChaUn10238.7	-	Com_1700_pos	--	0.991187	1.77983e-15
evm.TU.Cha08g002350	-	Com_1700_pos	--	0.991149	1.8423e-15
evm.TU.Cha09g017880	K00789;00270,01100,01110,01230	Com_1885_pos	C00327;00220,01100,01110,01130,01230	0.991122	1.88678e-15
evm.TU.Cha07g010530	-	Com_35_neg	--	0.991111	1.90622e-15
evm.TU.Cha06g016380	-	Com_118_pos	--	0.991106	1.91413e-15
evm.TU.Cha11g000990	-	Com_118_pos	--	0.991077	1.96413e-15
evm.TU.Cha08g002350	-	Com_118_pos	--	0.991055	2.00312e-15
evm.TU.Cha01g015120	-	Com_275_neg	--	0.991054	2.00551e-15
evm.TU.ChaUn17889.1	-	Com_35_neg	--	0.991032	2.04513e-15
evm.TU.ChaUn14889.1	-	Com_5733_neg	--	0.99103	2.0493e-15
evm.TU.Cha12g009110	-	Com_724_pos	--	0.991015	2.07672e-15
evm.TU.Cha08g011570	-	Com_118_pos	--	0.991007	2.09175e-15
evm.TU.Cha08g007820	K15803;00909	Com_6670_neg	C02325;00940,01100,01110	0.99099	2.12342e-15
evm.TU.Cha12g006460	-	Com_309_pos	--	0.990962	2.17589e-15
evm.TU.Cha11g000980	-	Com_35_neg	--	0.990944	2.21181e-15
evm.TU.ChaUn13884.3	-	Com_950_neg	--	-0.99094	2.21838e-15
evm.TU.Cha12g006460	-	Com_297_pos	--	0.990928	2.2432e-15
evm.TU.Cha06g014470	-	Com_5733_neg	--	0.990926	2.24664e-15
evm.TU.Cha04g006090	-	Com_118_pos	--	0.990906	2.28552e-15
evm.TU.Cha12g005030	K21568;00998,01110	Com_1593_neg	--	0.990893	2.31217e-15
evm.TU.Cha06g018150	-	Com_297_pos	--	0.990859	2.38153e-15
evm.TU.ChaUn9501.1	-	Com_118_pos	--	0.990824	2.4563e-15
evm.TU.Cha10g003150	-	Com_5323_neg	--	0.990809	2.48804e-15
evm.TU.Cha08g011570	-	Com_1700_pos	--	0.990803	2.50159e-15
evm.TU.ChaUn11454.1	K13496;00908,01110	Com_362_neg	--	0.9908	2.50631e-15
evm.TU.ChaUn12411.4	-	Com_1476_pos	C00761;00940	0.9908	2.50706e-15
evm.TU.Cha06g018150	-	Com_309_pos	--	0.990792	2.5248e-15
evm.TU.ChaUn10238.7	-	Com_118_pos	--	0.990782	2.54553e-15
evm.TU.ChaUn17889.1	-	Com_118_pos	--	0.990776	2.55959e-15
evm.TU.ChaUn10238.7	-	Com_275_neg	--	0.990762	2.59021e-15
evm.TU.Cha07g012700	-	Com_275_neg	--	0.99074	2.63976e-15
evm.TU.Cha08g001290	-	Com_3842_neg	--	0.990719	2.68859e-15
evm.TU.Cha11g004400	-	Com_1593_neg	--	0.990707	2.71676e-15
evm.TU.Cha04g009720	-	Com_5733_neg	--	0.990692	2.75277e-15
evm.TU.Cha01g021490	-	Com_141_neg	--	0.99069	2.75709e-15
evm.TU.Cha07g014200	K02115;00190,00195,01100	Com_3499_neg	--	0.990675	2.79282e-15
evm.TU.Cha01g024600	-	Com_1619_neg	--	0.990667	2.80991e-15
evm.TU.Cha12g009110	-	Com_275_neg	--	0.99064	2.87703e-15
evm.TU.Cha05g003680	-	Com_5733_neg	--	0.99059	3.00044e-15
evm.TU.Cha07g015630	K13648;00520,01100	Com_3192_neg	C17457;-	-0.990563	3.07011e-15
evm.TU.Cha02g019070	-	Com_35_neg	--	0.990552	3.09977e-15
evm.TU.ChaUn6940.2	-	Com_950_neg	--	-0.990539	3.13289e-15
evm.TU.Cha14g000430	-	Com_724_pos	--	0.990496	3.24752e-15
evm.TU.Cha07g002240	-	Com_390_pos	--	0.990483	3.2846e-15
evm.TU.Cha07g003410	K13420;04016,04626	Com_118_pos	--	0.990465	3.3331e-15
evm.TU.Cha14g007710	-	Com_275_neg	--	0.990411	3.48855e-15
evm.TU.Cha01g010240	-	Com_35_neg	--	0.990406	3.50313e-15
evm.TU.ChaUn12533.1	-	Com_5323_neg	--	0.990399	3.52341e-15
MSTRG.22309	-	Com_117_neg	--	0.990375	3.59237e-15
MSTRG.7172	-	Com_724_pos	--	0.990363	3.62809e-15
evm.TU.Cha13g010660	-	Com_309_pos	--	0.99036	3.6386e-15
evm.TU.Cha09g000850	K01176;00500,01100,01110	Com_1656_pos	C02470;00380	0.990343	3.6906e-15
evm.TU.ChaUn6723.1	-	Com_297_pos	--	0.990338	3.7044e-15
evm.TU.ChaUn6723.1	-	Com_309_pos	--	0.990338	3.70656e-15
evm.TU.Cha09g012960	K00660;00941,01100,01110,04712	Com_84_pos	C00588;00564,01100	-0.990289	3.85826e-15
evm.TU.Cha07g012930	-	Com_299_neg	--	0.990237	4.02401e-15
evm.TU.ChaUn5579.3	-	Com_141_neg	--	0.990227	4.05826e-15
evm.TU.Cha01g013300	-	Com_2905_pos	C16939;-	0.990226	4.06208e-15
evm.TU.ChaUn13884.4	-	Com_390_pos	--	0.990224	4.06845e-15
evm.TU.Cha07g012700	-	Com_724_pos	--	0.990181	4.21457e-15
evm.TU.Cha12g005030	K21568;00998,01110	Com_362_neg	--	0.990168	4.25668e-15
evm.TU.Cha04g021060	-	Com_724_pos	--	0.99014	4.35364e-15
evm.TU.Cha13g010660	-	Com_297_pos	--	0.990123	4.41502e-15
evm.TU.Cha14g007700	-	Com_5733_neg	--	0.990099	4.50174e-15
evm.TU.ChaUn17889.1	-	Com_1209_pos	--	0.990067	4.61868e-15
evm.TU.Cha02g019070	-	Com_297_pos	--	0.990035	4.7404e-15
evm.TU.Cha11g001080	-	Com_35_neg	--	0.990033	4.74564e-15
evm.TU.Cha10g012850	-	Com_35_neg	--	0.99001	4.83419e-15
evm.TU.Cha15g002520	-	Com_978_neg	--	0.990009	4.84003e-15
evm.TU.Cha09g000630	K13065;00940,00941,00945,01100,01110	Com_148_neg	C00805;00360,01100,01110,01120,01130,01220,04075	0.989989	4.9167e-15
evm.TU.ChaUn15427.1	K01535;00190,01100	Com_3499_neg	--	-0.989982	4.94234e-15
evm.TU.ChaUn37508.1	-	Com_275_neg	--	0.989967	5.00409e-15
evm.TU.Cha10g003250	-	Com_5323_neg	--	0.989956	5.04496e-15
evm.TU.Cha04g021060	-	Com_1209_pos	--	0.989916	5.21093e-15
MSTRG.27964	-	Com_1656_pos	C02470;00380	0.989902	5.26525e-15
evm.TU.Cha07g008410	-	Com_5733_neg	--	0.989895	5.29736e-15
MSTRG.20335	-	Com_1700_pos	--	0.98989	5.31668e-15
evm.TU.Cha02g019070	-	Com_309_pos	--	0.989889	5.31975e-15
evm.TU.Cha03g011440	-	Com_118_pos	--	0.989845	5.50847e-15
evm.TU.Cha11g014380	K00430;00940,01100,01110	Com_3804_neg	--	0.989844	5.51404e-15
evm.TU.Cha03g010500	-	Com_148_neg	C00805;00360,01100,01110,01120,01130,01220,04075	0.989819	5.62136e-15
evm.TU.ChaUn8034.5	-	Com_5323_neg	--	0.989807	5.67357e-15
evm.TU.ChaUn10238.7	-	Com_5733_neg	--	0.989794	5.73411e-15
evm.TU.Cha08g017860	-	Com_950_neg	--	-0.989763	5.87396e-15
evm.TU.Cha05g003020	-	Com_724_pos	--	0.989762	5.87875e-15
evm.TU.Cha04g019190	K10775;00360,00940,01100,01110	Com_141_neg	--	0.989753	5.91928e-15
evm.TU.ChaUn3773.4	K21568;00998,01110	Com_362_neg	--	0.989749	5.93683e-15
evm.TU.ChaUn11917.3	-	Com_676_neg	C08633;-	0.989738	5.98753e-15
evm.TU.Cha08g002860	-	Com_1700_pos	--	0.989733	6.01145e-15
MSTRG.12341	-	Com_1700_pos	--	0.989724	6.05137e-15
evm.TU.Cha08g004700	-	Com_724_pos	--	0.989718	6.07979e-15
evm.TU.Cha12g004990	-	Com_1128_pos	--	-0.989704	6.14754e-15
evm.TU.Cha06g008170	K13508;00561,00564,01100,01110	Com_390_pos	--	-0.989704	6.14867e-15
evm.TU.ChaUn24168.1	K15095;00902,01110	Com_118_pos	--	0.989698	6.1767e-15
evm.TU.Cha01g008060	-	Com_5323_neg	--	0.98969	6.21741e-15
evm.TU.Cha15g004620	K18875;04626	Com_118_pos	--	0.98967	6.31013e-15
evm.TU.Cha13g009710	K05658;02010	Com_1885_pos	C00327;00220,01100,01110,01130,01230	0.989665	6.33616e-15
evm.TU.Cha02g019340	K00021;00900,01100,01110	Com_148_neg	C00805;00360,01100,01110,01120,01130,01220,04075	0.989628	6.51729e-15
evm.TU.Cha04g019190	K10775;00360,00940,01100,01110	Com_950_neg	--	-0.989612	6.59833e-15
evm.TU.Cha14g007700	-	Com_35_neg	--	0.989592	6.70044e-15
evm.TU.Cha08g013500	-	Com_148_neg	C00805;00360,01100,01110,01120,01130,01220,04075	0.989525	7.05575e-15
evm.TU.Cha08g001470	-	Com_297_pos	--	0.989505	7.16214e-15
evm.TU.Cha04g006330	K01834;00010,00260,01100,01110,01200,01230	Com_74_pos	C00811;00130,00350,00360,00940,00950,01100,01110,01220	0.989499	7.19403e-15
evm.TU.Cha08g001470	-	Com_309_pos	--	0.989492	7.23209e-15
evm.TU.Cha06g016380	-	Com_1700_pos	--	0.989481	7.29427e-15
evm.TU.Cha07g010530	-	Com_275_neg	--	0.98948	7.30031e-15
evm.TU.Cha10g001580	-	Com_1700_pos	--	0.989474	7.32881e-15
evm.TU.Cha02g006360	-	Com_3441_neg	--	0.989439	7.52769e-15
evm.TU.ChaUn9117.2	-	Com_724_pos	--	0.989417	7.65468e-15
MSTRG.36745	-	Com_724_pos	--	0.989402	7.73792e-15
evm.TU.Cha05g004310	-	Com_275_neg	--	0.989393	7.7929e-15
evm.TU.Cha11g004400	-	Com_1656_pos	C02470;00380	0.989377	7.88804e-15
evm.TU.Cha11g000570	K06611;00052,01100	Com_1730_neg	--	0.989352	8.03772e-15
evm.TU.Cha14g002870	-	Com_297_pos	--	0.989324	8.2087e-15
evm.TU.Cha05g013670	-	Com_3082_neg	C08988;-	0.98932	8.23215e-15
evm.TU.ChaUn20615.3	-	Com_118_pos	--	0.989318	8.24614e-15
evm.TU.ChaUn15560.1	K01176;00500,01100,01110	Com_950_neg	--	-0.989301	8.34694e-15
evm.TU.Cha11g000570	K06611;00052,01100	Com_390_pos	--	0.989288	8.4263e-15
evm.TU.Cha01g002170	-	Com_5323_neg	--	0.989251	8.66526e-15
evm.TU.Cha13g012460	K01626;00400,01100,01110,01230	Com_3499_neg	--	0.989238	8.74602e-15
evm.TU.Cha09g013880	K00799;00480,01100	Com_3804_neg	--	0.989225	8.82998e-15
evm.TU.Cha14g002870	-	Com_309_pos	--	0.989208	8.94479e-15
evm.TU.Cha14g000430	-	Com_1209_pos	--	0.989202	8.98074e-15
evm.TU.Cha08g003550	-	Com_6670_neg	C02325;00940,01100,01110	0.989181	9.12477e-15
evm.TU.Cha06g020540	-	Com_1209_pos	--	0.989142	9.39275e-15
evm.TU.Cha04g009730	-	Com_118_pos	--	0.98912	9.54306e-15
evm.TU.Cha03g021210	K01728;00040,01100	Com_1942_pos	--	0.989093	9.73357e-15
evm.TU.Cha14g000400	K13415;04075	Com_1209_pos	--	0.98909	9.75236e-15
MSTRG.2273	-	Com_35_neg	--	0.989065	9.93467e-15
evm.TU.Cha05g015940	-	Com_74_pos	C00811;00130,00350,00360,00940,00950,01100,01110,01220	0.989058	9.98093e-15
evm.TU.Cha04g021060	-	Com_275_neg	--	0.989053	1.00226e-14
evm.TU.ChaUn10320.6	-	Com_2024_neg	C12621;00360,01120,01220	0.989033	1.01699e-14
evm.TU.Cha04g021060	-	Com_5733_neg	--	0.988963	1.06955e-14
MSTRG.17248	-	Com_950_neg	--	-0.988942	1.08579e-14
evm.TU.Cha09g000830	-	Com_1885_pos	C00327;00220,01100,01110,01130,01230	0.988934	1.09249e-14
evm.TU.Cha01g006680	-	Com_3804_neg	--	0.988924	1.09969e-14
evm.TU.Cha09g001820	-	Com_1700_pos	--	0.988922	1.10193e-14
evm.TU.Cha07g009570	-	Com_1037_pos	--	0.988914	1.10807e-14
evm.TU.Cha15g004620	K18875;04626	Com_1700_pos	--	0.9889	1.11941e-14
evm.TU.Cha07g010530	-	Com_5733_neg	--	0.988835	1.17251e-14
evm.TU.ChaUn361.17	-	Com_118_pos	--	0.988817	1.18746e-14
evm.TU.Cha01g020660	-	Com_274_pos	C00864;00410,00770,01100,01110	0.988784	1.21556e-14
evm.TU.Cha07g009570	-	Com_390_pos	--	0.988756	1.24035e-14
evm.TU.Cha08g003880	-	Com_3804_neg	--	0.988744	1.25092e-14
evm.TU.Cha07g008410	-	Com_1209_pos	--	0.98874	1.25462e-14
evm.TU.Cha08g005580	-	Com_1246_neg	--	0.988724	1.26864e-14
MSTRG.46069	-	Com_3499_neg	--	0.988712	1.27905e-14
evm.TU.Cha04g005760	K01626;00400,01100,01110,01230	Com_1700_pos	--	0.988702	1.28848e-14
evm.TU.ChaUn5579.3	-	Com_1037_pos	--	0.988636	1.34916e-14
evm.TU.Cha11g000570	K06611;00052,01100	Com_1037_pos	--	0.988629	1.35661e-14
evm.TU.Cha09g014070	-	Com_5035_neg	--	0.988616	1.36827e-14
evm.TU.Cha08g002350	-	Com_5733_neg	--	0.988611	1.37376e-14
evm.TU.Cha09g013880	K00799;00480,01100	Com_118_pos	--	0.988586	1.39808e-14
evm.TU.Cha02g019070	-	Com_3804_neg	--	0.988575	1.40838e-14
MSTRG.18874	K13420;04016,04626	Com_1209_pos	--	0.988564	1.41955e-14
MSTRG.2273	-	Com_5733_neg	--	0.988561	1.42214e-14
evm.TU.Cha14g000430	-	Com_118_pos	--	0.988561	1.42248e-14
evm.TU.Cha14g001300	-	Com_35_neg	--	0.988534	1.44867e-14
evm.TU.Cha06g020340	-	Com_978_neg	--	0.988507	1.4767e-14
evm.TU.ChaUn24168.1	K15095;00902,01110	Com_1700_pos	--	0.988484	1.50007e-14
evm.TU.Cha01g006150	K01859;00941,01100,01110	Com_1017_pos	C00170;00270,00908,01100	-0.988468	1.51656e-14
evm.TU.ChaUn6014.1	K13420;04016,04626	Com_724_pos	--	0.988468	1.51679e-14
evm.TU.Cha11g000570	K06611;00052,01100	Com_141_neg	--	0.98846	1.52524e-14
evm.TU.Cha07g009570	-	Com_141_neg	--	0.988459	1.52608e-14
evm.TU.Cha07g013510	-	Com_724_pos	--	0.988458	1.52772e-14
evm.TU.ChaUn6003.3	-	Com_3375_neg	--	-0.988457	1.52821e-14
evm.TU.Cha04g005760	K01626;00400,01100,01110,01230	Com_118_pos	--	0.988452	1.5339e-14
evm.TU.Cha01g008200	K13356;00073,04146	Com_118_pos	--	0.988428	1.55906e-14
evm.TU.Cha01g018400	-	Com_1321_neg	C11867;00904,01110	-0.988409	1.57969e-14
evm.TU.Cha10g011810	-	Com_3842_neg	--	0.988408	1.58051e-14
evm.TU.Cha10g010380	-	Com_3499_neg	--	0.988404	1.58526e-14
evm.TU.ChaUn13884.3	-	Com_390_pos	--	0.988401	1.58854e-14
evm.TU.ChaUn14991.1	-	Com_297_pos	--	0.988385	1.60589e-14
evm.TU.Cha04g019190	K10775;00360,00940,01100,01110	Com_1037_pos	--	0.988382	1.60884e-14
evm.TU.Cha01g021490	-	Com_1037_pos	--	0.988341	1.65459e-14
evm.TU.Cha14g000430	-	Com_1700_pos	--	0.988316	1.68388e-14
evm.TU.ChaUn14991.1	-	Com_309_pos	--	0.988282	1.72343e-14
evm.TU.ChaUn9117.2	-	Com_1700_pos	--	0.988268	1.73893e-14
evm.TU.ChaUn5579.3	-	Com_5323_neg	--	0.988266	1.74137e-14
evm.TU.Cha05g003020	-	Com_275_neg	--	0.988261	1.74827e-14
evm.TU.Cha13g001260	-	Com_35_neg	--	0.988259	1.74982e-14
evm.TU.Cha15g004620	K18875;04626	Com_35_neg	--	0.98822	1.79732e-14
evm.TU.Cha04g011080	-	Com_118_pos	--	0.988203	1.81747e-14
evm.TU.Cha13g008970	-	Com_390_pos	--	0.988203	1.81763e-14
MSTRG.30244	K05349;00460,00500,00940,01100,01110	Com_243_pos	--	0.988202	1.81894e-14
evm.TU.Cha06g012460	-	Com_1700_pos	--	0.98819	1.83345e-14
MSTRG.36212	-	Com_5733_neg	--	0.988156	1.8756e-14
evm.TU.Cha07g012700	-	Com_1209_pos	--	0.988146	1.88917e-14
evm.TU.ChaUn9117.2	-	Com_275_neg	--	0.988081	1.97305e-14
evm.TU.Cha04g011080	-	Com_1700_pos	--	0.988071	1.9862e-14
evm.TU.Cha08g010410	-	Com_118_pos	--	0.988039	2.02836e-14
evm.TU.Cha11g000990	-	Com_1700_pos	--	0.988035	2.03451e-14
evm.TU.Cha01g016060	K20547;00520,01100,04016	Com_724_pos	--	0.988013	2.06473e-14
evm.TU.ChaUn8537.1	-	Com_1209_pos	--	0.987975	2.11769e-14
evm.TU.ChaUn37508.1	-	Com_5733_neg	--	0.987963	2.13341e-14
evm.TU.Cha06g019990	-	Com_1700_pos	--	0.987926	2.18611e-14
evm.TU.ChaUn14889.1	-	Com_1209_pos	--	0.987906	2.21531e-14
MSTRG.18874	K13420;04016,04626	Com_35_neg	--	0.987905	2.21676e-14
evm.TU.Cha02g011300	-	Com_35_neg	--	0.987836	2.32053e-14
MSTRG.36797	-	Com_6670_neg	C02325;00940,01100,01110	0.987812	2.35596e-14
evm.TU.Cha15g000520	-	Com_1005_neg	--	0.987805	2.36817e-14
evm.TU.Cha10g011810	-	Com_715_neg	C07605;-	0.987802	2.37182e-14
evm.TU.Cha03g007930	-	Com_118_pos	--	0.987793	2.38537e-14
evm.TU.Cha02g005600	-	Com_35_neg	--	0.987781	2.40546e-14
evm.TU.Cha09g015940	-	Com_1128_pos	--	-0.987777	2.41159e-14
evm.TU.Cha10g008210	-	Com_5323_neg	--	0.987757	2.44234e-14
evm.TU.Cha09g017880	K00789;00270,01100,01110,01230	Com_3804_neg	--	0.987748	2.45646e-14
evm.TU.ChaUn13485.1	K10528;00592,01110	Com_950_neg	--	-0.987746	2.45991e-14
evm.TU.Cha12g010670	-	Com_3192_neg	C17457;-	0.987726	2.49172e-14
MSTRG.4481	-	Com_6670_neg	C02325;00940,01100,01110	0.987723	2.49781e-14
evm.TU.Cha02g008290	-	Com_978_neg	--	0.987695	2.54234e-14
evm.TU.Cha04g007320	-	Com_275_neg	--	0.987692	2.54828e-14
evm.TU.Cha14g000430	-	Com_275_neg	--	0.987656	2.60803e-14
evm.TU.Cha05g005850	-	Com_724_pos	--	0.987646	2.62467e-14
evm.TU.Cha08g007820	K15803;00909	Com_299_neg	--	0.987645	2.6262e-14
evm.TU.Cha05g007610	K16040;00945	Com_1942_pos	--	0.987641	2.63241e-14
evm.TU.Cha02g009450	K15718;00591	Com_297_pos	--	0.987638	2.63818e-14
evm.TU.Cha07g015300	K13065;00940,00941,00945,01100,01110	Com_3804_neg	--	0.987625	2.6609e-14
evm.TU.Cha13g007140	-	Com_1209_pos	--	0.987612	2.68308e-14
evm.TU.Cha06g002370	-	Com_460_neg	--	0.987604	2.69599e-14
evm.TU.Cha14g013410	-	Com_978_neg	--	0.987584	2.7311e-14
evm.TU.Cha13g007140	-	Com_275_neg	--	0.987578	2.74211e-14
evm.TU.Cha13g006630	-	Com_1700_pos	--	0.987572	2.75218e-14
MSTRG.42250	-	Com_309_pos	--	0.987572	2.75325e-14
evm.TU.Cha01g008200	K13356;00073,04146	Com_1700_pos	--	0.987548	2.79571e-14
evm.TU.Cha04g005700	-	Com_6670_neg	C02325;00940,01100,01110	0.987539	2.81027e-14
evm.TU.Cha07g009920	-	Com_141_neg	--	0.987536	2.81733e-14
MSTRG.42250	-	Com_297_pos	--	0.987485	2.90894e-14
evm.TU.Cha02g015560	-	Com_1942_pos	--	0.987483	2.91257e-14
evm.TU.Cha03g011440	-	Com_1700_pos	--	0.987483	2.91309e-14
evm.TU.Cha02g009450	K15718;00591	Com_309_pos	--	0.987468	2.94177e-14
evm.TU.Cha14g009940	-	Com_118_pos	--	0.987467	2.94252e-14
evm.TU.Cha06g020340	-	Com_1656_pos	C02470;00380	0.987452	2.97183e-14
evm.TU.Cha01g000240	K09503;04141	Com_3192_neg	C17457;-	0.987442	2.98938e-14
MSTRG.42250	-	Com_118_pos	--	0.987434	3.00456e-14
evm.TU.ChaUn5199.1	K20547;00520,01100,04016	Com_1209_pos	--	0.987416	3.03986e-14
evm.TU.Cha13g007140	-	Com_118_pos	--	0.987414	3.04452e-14
evm.TU.Cha11g014380	K00430;00940,01100,01110	Com_35_neg	--	0.98741	3.05108e-14
evm.TU.ChaUn15427.1	K01535;00190,01100	Com_3192_neg	C17457;-	-0.987391	3.08837e-14
evm.TU.Cha08g017730	K01728;00040,01100	Com_299_neg	--	0.987352	3.16598e-14
evm.TU.Cha08g013670	K00799;00480,01100	Com_141_neg	--	0.987343	3.18304e-14
evm.TU.Cha02g005600	-	Com_5733_neg	--	0.987334	3.20017e-14
evm.TU.Cha02g019190	-	Com_297_pos	--	0.987317	3.23539e-14
evm.TU.Cha03g001330	-	Com_1700_pos	--	0.987299	3.27178e-14
evm.TU.Cha07g008410	-	Com_1700_pos	--	0.987291	3.28803e-14
evm.TU.ChaUn6014.1	K13420;04016,04626	Com_35_neg	--	0.98727	3.33243e-14
evm.TU.Cha08g016990	-	Com_950_neg	--	-0.987269	3.33523e-14
MSTRG.19233	-	Com_6670_neg	C02325;00940,01100,01110	0.987235	3.40618e-14
evm.TU.Cha03g001330	-	Com_118_pos	--	0.987227	3.42342e-14
evm.TU.Cha11g014380	K00430;00940,01100,01110	Com_297_pos	--	0.987224	3.43003e-14
evm.TU.Cha02g019190	-	Com_309_pos	--	0.987217	3.44384e-14
evm.TU.Cha05g005850	-	Com_275_neg	--	0.987216	3.44726e-14
evm.TU.Cha09g013450	-	Com_5733_neg	--	0.987182	3.51893e-14
evm.TU.Cha10g007660	K01754;00260,00290,01100,01110,01200,01230	Com_3499_neg	--	0.987152	3.58558e-14
evm.TU.ChaUn11417.1	-	Com_35_neg	--	0.98714	3.612e-14
evm.TU.Cha02g009300	-	Com_35_neg	--	0.987135	3.6246e-14
evm.TU.Cha07g012930	-	Com_6670_neg	C02325;00940,01100,01110	0.987103	3.69528e-14
evm.TU.Cha07g015630	K13648;00520,01100	Com_390_pos	--	-0.987099	3.70552e-14
evm.TU.Cha02g006360	-	Com_2278_neg	--	-0.987093	3.71821e-14
evm.TU.ChaUn13133.1	K18108;00902,01100,01110	Com_299_neg	--	0.987078	3.75321e-14
evm.TU.Cha08g015850	-	Com_6670_neg	C02325;00940,01100,01110	0.987075	3.75968e-14
evm.TU.Cha07g007920	-	Com_1017_pos	C00170;00270,00908,01100	0.987071	3.77062e-14
evm.TU.Cha05g013540	K00799;00480,01100	Com_6670_neg	C02325;00940,01100,01110	0.987066	3.78076e-14
MSTRG.18874	K13420;04016,04626	Com_1700_pos	--	0.987061	3.79355e-14
MSTRG.18874	K13420;04016,04626	Com_5733_neg	--	0.987054	3.81071e-14
evm.TU.Cha11g005300	K00434;00053,00480,01100	Com_2905_pos	C16939;-	0.987042	3.83877e-14
evm.TU.Cha12g002730	K01193;00052,00500,01100,01110	Com_715_neg	C07605;-	0.987041	3.8401e-14
evm.TU.Cha04g007170	-	Com_118_pos	--	0.987038	3.84678e-14
evm.TU.Cha08g002860	-	Com_3804_neg	--	0.987037	3.84925e-14
MSTRG.12341	-	Com_118_pos	--	0.987027	3.8724e-14
evm.TU.Cha10g004540	-	Com_5323_neg	--	0.987025	3.87925e-14
evm.TU.Cha08g015350	-	Com_118_pos	--	0.98701	3.91389e-14
evm.TU.Cha09g013450	-	Com_724_pos	--	0.986997	3.94576e-14
evm.TU.Cha12g010670	-	Com_3499_neg	--	0.986997	3.94623e-14
evm.TU.Cha11g014380	K00430;00940,01100,01110	Com_309_pos	--	0.986985	3.97376e-14
evm.TU.ChaUn24168.1	K15095;00902,01110	Com_3804_neg	--	0.986983	3.97796e-14
evm.TU.ChaUn8537.1	-	Com_724_pos	--	0.98698	3.98633e-14
evm.TU.Cha03g002190	-	Com_275_neg	--	0.986958	4.04004e-14
MSTRG.33126	-	Com_1496_neg	C09489;-	0.986932	4.10465e-14
evm.TU.Cha06g012460	-	Com_118_pos	--	0.986877	4.24347e-14
evm.TU.Cha04g006100	K00626;00071,00072,00280,00310,00380,00620,00630,00640,00650,00900,01100,01110,01200,01212	Com_5323_neg	--	0.986876	4.24781e-14
evm.TU.Cha04g004600	-	Com_1700_pos	--	0.986874	4.25104e-14
evm.TU.Cha07g009920	-	Com_1037_pos	--	0.986874	4.25283e-14
evm.TU.Cha01g014190	-	Com_297_pos	--	0.986869	4.26624e-14
evm.TU.Cha12g002100	K01641;00072,00280,00650,00900,01100,01110	Com_5323_neg	--	0.986867	4.27157e-14
evm.TU.Cha13g006080	-	Com_299_neg	--	0.986855	4.30134e-14
evm.TU.ChaUn9117.2	-	Com_118_pos	--	0.986852	4.30876e-14
evm.TU.Cha06g016380	-	Com_724_pos	--	0.986851	4.31076e-14
evm.TU.Cha09g001990	-	Com_275_neg	--	0.98685	4.31503e-14
evm.TU.Cha06g020590	-	Com_1476_pos	C00761;00940	0.986849	4.31703e-14
evm.TU.Cha12g012410	-	Com_5035_neg	--	0.986835	4.35389e-14
MSTRG.20335	-	Com_275_neg	--	0.986818	4.39801e-14
evm.TU.Cha09g013450	-	Com_275_neg	--	0.986818	4.39883e-14
evm.TU.Cha14g000320	-	Com_118_pos	--	0.986805	4.43414e-14
evm.TU.ChaUn9859.2	K07936;03008,03013	Com_1656_pos	C02470;00380	0.986791	4.47103e-14
MSTRG.7011	-	Com_1700_pos	--	0.986768	4.53353e-14
evm.TU.Cha07g002240	-	Com_3192_neg	C17457;-	0.986766	4.53949e-14
evm.TU.Cha13g008970	-	Com_1037_pos	--	0.98676	4.55404e-14
MSTRG.15462	-	Com_513_pos	C03005;01058,01110	0.98676	4.55455e-14
MSTRG.42996	-	Com_275_neg	--	0.986755	4.56929e-14
evm.TU.Cha13g006630	-	Com_35_neg	--	0.986754	4.57054e-14
evm.TU.Cha09g010190	K01183;00520,01100	Com_457_neg	C00230;00400,01100,01110,01120,01130,01220	0.986737	4.61889e-14
evm.TU.Cha09g013450	-	Com_35_neg	--	0.986731	4.63411e-14
evm.TU.Cha08g013670	K00799;00480,01100	Com_1730_neg	--	0.98673	4.63675e-14
MSTRG.23618	-	Com_6670_neg	C02325;00940,01100,01110	0.986728	4.64372e-14
evm.TU.Cha06g016380	-	Com_1209_pos	--	0.986721	4.6626e-14
evm.TU.Cha06g008170	K13508;00561,00564,01100,01110	Com_950_neg	--	0.986717	4.67558e-14
evm.TU.Cha06g019990	-	Com_118_pos	--	0.986711	4.69049e-14
evm.TU.Cha10g012850	-	Com_297_pos	--	0.986711	4.6914e-14
evm.TU.Cha09g006060	-	Com_5323_neg	--	0.9867	4.72246e-14
evm.TU.Cha01g014190	-	Com_309_pos	--	0.986688	4.75709e-14
evm.TU.ChaUn9501.1	-	Com_297_pos	--	0.986681	4.77489e-14
evm.TU.Cha06g016380	-	Com_35_neg	--	0.986674	4.79476e-14
MSTRG.46739	-	Com_6670_neg	C02325;00940,01100,01110	0.986674	4.7967e-14
evm.TU.ChaUn13133.1	K18108;00902,01100,01110	Com_6670_neg	C02325;00940,01100,01110	0.986673	4.7993e-14
evm.TU.Cha08g001330	K00264;00250,00910,01100,01110,01230	Com_1228_neg	--	0.98667	4.80754e-14
evm.TU.ChaUn11175.3	-	Com_1700_pos	--	0.986667	4.8167e-14
evm.TU.ChaUn37508.1	-	Com_1209_pos	--	0.986662	4.83032e-14
MSTRG.2273	-	Com_724_pos	--	0.986659	4.83847e-14
evm.TU.Cha13g007140	-	Com_1700_pos	--	0.986645	4.88067e-14
evm.TU.Cha02g019070	-	Com_5733_neg	--	0.986645	4.88097e-14
evm.TU.Cha02g008580	-	Com_1593_neg	--	0.986643	4.8867e-14
evm.TU.Cha02g008560	-	Com_2905_pos	C16939;-	0.986641	4.89143e-14
evm.TU.Cha09g001820	-	Com_297_pos	--	0.986638	4.899e-14
evm.TU.Cha08g002350	-	Com_1209_pos	--	0.986634	4.91293e-14
evm.TU.Cha02g000220	K15397;00062,01100,01110,04626	Com_3375_neg	--	-0.986613	4.97372e-14
evm.TU.ChaUn6014.1	K13420;04016,04626	Com_275_neg	--	0.986605	4.99623e-14
MSTRG.31674	-	Com_1209_pos	--	0.986593	5.0322e-14
evm.TU.ChaUn10238.7	-	Com_35_neg	--	0.986592	5.03558e-14
evm.TU.ChaUn9501.1	-	Com_309_pos	--	0.986586	5.05292e-14
evm.TU.ChaUn3773.4	K21568;00998,01110	Com_1593_neg	--	0.986585	5.05566e-14
evm.TU.Cha09g017470	K01648;00020,01100,01110	Com_148_neg	C00805;00360,01100,01110,01120,01130,01220,04075	0.986572	5.09599e-14
MSTRG.27965	-	Com_978_neg	--	0.986568	5.10789e-14
MSTRG.17248	-	Com_141_neg	--	0.986563	5.12214e-14
evm.TU.Cha09g001820	-	Com_309_pos	--	0.986563	5.12344e-14
evm.TU.ChaUn13163.5	K01738;00270,00920,01100,01110,01200,01230	Com_6670_neg	C02325;00940,01100,01110	0.986554	5.15008e-14
evm.TU.Cha14g000430	-	Com_35_neg	--	0.986554	5.1503e-14
MSTRG.7209	-	Com_1209_pos	--	0.986535	5.20748e-14
evm.TU.Cha09g003830	-	Com_513_pos	C03005;01058,01110	0.98651	5.28615e-14
evm.TU.Cha01g023650	-	Com_275_neg	--	0.98651	5.28785e-14
evm.TU.Cha06g010430	-	Com_1656_pos	C02470;00380	0.986487	5.35706e-14
MSTRG.19499	-	Com_6670_neg	C02325;00940,01100,01110	0.986483	5.36982e-14
evm.TU.Cha08g015080	-	Com_1037_pos	--	-0.98648	5.37932e-14
evm.TU.Cha01g023650	-	Com_724_pos	--	0.986463	5.43435e-14
evm.TU.Cha05g003020	-	Com_5733_neg	--	0.986441	5.50581e-14
evm.TU.Cha08g001290	-	Com_715_neg	C07605;-	0.986424	5.56155e-14
evm.TU.Cha13g002630	-	Com_1246_neg	--	-0.986404	5.62538e-14
evm.TU.ChaUn20615.3	-	Com_309_pos	--	0.986396	5.65217e-14
MSTRG.20335	-	Com_5733_neg	--	0.986391	5.67006e-14
evm.TU.Cha08g010410	-	Com_297_pos	--	0.986376	5.71747e-14
evm.TU.Cha10g012850	-	Com_309_pos	--	0.986371	5.73418e-14
evm.TU.Cha11g005300	K00434;00053,00480,01100	Com_3499_neg	--	0.986351	5.80292e-14
evm.TU.Cha14g009280	-	Com_390_pos	--	0.986338	5.84821e-14
evm.TU.Cha04g007170	-	Com_275_neg	--	0.986336	5.85346e-14
evm.TU.Cha14g012640	-	Com_6670_neg	C02325;00940,01100,01110	0.98633	5.87587e-14
evm.TU.Cha05g005000	K00660;00941,01100,01110,04712	Com_1017_pos	C00170;00270,00908,01100	-0.986326	5.88883e-14
evm.TU.Cha03g006960	-	Com_3499_neg	--	0.986314	5.92878e-14
evm.TU.Cha11g014000	K00549;00270,00450,01100,01110,01230	Com_950_neg	--	-0.986313	5.93168e-14
evm.TU.Cha07g010530	-	Com_724_pos	--	0.98631	5.94254e-14
evm.TU.ChaUn9174.1	-	Com_724_pos	--	0.986302	5.97022e-14
evm.TU.ChaUn20615.3	-	Com_297_pos	--	0.986296	5.9913e-14
evm.TU.Cha07g009570	-	Com_950_neg	--	-0.986285	6.02879e-14
evm.TU.ChaUn11175.3	-	Com_118_pos	--	0.98628	6.04802e-14
evm.TU.Cha08g010410	-	Com_309_pos	--	0.986249	6.15768e-14
evm.TU.Cha10g012460	-	Com_724_pos	--	0.986239	6.19193e-14
MSTRG.36745	-	Com_5733_neg	--	0.986226	6.23981e-14
evm.TU.ChaUn9501.1	-	Com_1700_pos	--	0.986225	6.24201e-14
evm.TU.Cha11g003670	-	Com_148_neg	C00805;00360,01100,01110,01120,01130,01220,04075	0.986222	6.2528e-14
evm.TU.ChaUn15427.1	K01535;00190,01100	Com_1730_neg	--	-0.986222	6.2532e-14
evm.TU.Cha05g003020	-	Com_35_neg	--	0.986216	6.2764e-14
evm.TU.Cha02g000220	K15397;00062,01100,01110,04626	Com_3192_neg	C17457;-	-0.986209	6.30287e-14
evm.TU.Cha06g003000	-	Com_148_neg	C00805;00360,01100,01110,01120,01130,01220,04075	0.986202	6.32647e-14
MSTRG.2273	-	Com_275_neg	--	0.986178	6.41516e-14
evm.TU.Cha08g011340	-	Com_2096_pos	--	0.986168	6.4529e-14
evm.TU.Cha07g001660	-	Com_6670_neg	C02325;00940,01100,01110	0.986149	6.52135e-14
evm.TU.Cha09g014070	-	Com_3353_neg	--	0.986142	6.55052e-14
evm.TU.Cha13g001660	-	Com_1017_pos	C00170;00270,00908,01100	0.986126	6.60962e-14
evm.TU.Cha06g012700	-	Com_3375_neg	--	-0.986105	6.68895e-14
evm.TU.Cha12g010670	-	Com_1730_neg	--	0.986103	6.69838e-14
evm.TU.Cha01g023650	-	Com_35_neg	--	0.986089	6.75151e-14
evm.TU.Cha09g004660	-	Com_390_pos	--	0.986088	6.75648e-14
evm.TU.Cha01g001960	-	Com_1700_pos	--	0.986069	6.82739e-14
MSTRG.34994	-	Com_118_pos	--	0.986057	6.87401e-14
evm.TU.Cha14g000050	K04043;03018	Com_6670_neg	C02325;00940,01100,01110	0.986052	6.89575e-14
evm.TU.Cha13g006630	-	Com_118_pos	--	0.986038	6.94862e-14
evm.TU.Cha07g010230	-	Com_3804_neg	--	0.986028	6.99153e-14
evm.TU.Cha14g000400	K13415;04075	Com_1700_pos	--	0.986018	7.03071e-14
evm.TU.Cha08g002350	-	Com_724_pos	--	0.986001	7.0995e-14
evm.TU.Cha02g008580	-	Com_1656_pos	C02470;00380	0.98598	7.18264e-14
evm.TU.Cha13g000990	-	Com_381_pos	C17531;-	-0.985968	7.23056e-14
evm.TU.Cha09g014470	-	Com_279_pos	--	0.985967	7.23776e-14
evm.TU.Cha02g010260	-	Com_118_pos	--	0.985947	7.31941e-14
evm.TU.Cha14g000320	-	Com_3804_neg	--	0.985932	7.38147e-14
evm.TU.Cha08g017860	-	Com_390_pos	--	0.985931	7.38429e-14
evm.TU.Cha07g002250	K22395;00940,01100,01110	Com_118_pos	--	0.985924	7.41479e-14
evm.TU.Cha04g003440	-	Com_35_neg	--	0.985915	7.45329e-14
evm.TU.ChaUn9202.1	-	Com_3499_neg	--	0.985904	7.5e-14
MSTRG.17248	-	Com_1037_pos	--	0.985898	7.52482e-14
evm.TU.Cha07g013510	-	Com_1209_pos	--	0.985895	7.53593e-14
evm.TU.Cha15g004620	K18875;04626	Com_297_pos	--	0.985895	7.53709e-14
evm.TU.Cha14g013410	-	Com_1656_pos	C02470;00380	0.985894	7.54277e-14
evm.TU.Cha03g015990	-	Com_2007_neg	--	0.98589	7.55903e-14
evm.TU.Cha11g004400	-	Com_3499_neg	--	0.985876	7.61718e-14
MSTRG.33135	-	Com_299_neg	--	0.985871	7.63858e-14
evm.TU.ChaUn13884.6	-	Com_950_neg	--	-0.985859	7.69282e-14
evm.TU.ChaUn13884.4	-	Com_950_neg	--	-0.985817	7.87366e-14
evm.TU.Cha12g010620	-	Com_6670_neg	C02325;00940,01100,01110	0.985786	8.01547e-14
evm.TU.Cha02g003010	K01476;00220,00330,01100,01110,01230	Com_2681_neg	C08348;-	0.985782	8.02903e-14
MSTRG.15462	-	Com_3499_neg	--	0.985767	8.09731e-14
evm.TU.Cha05g015800	-	Com_362_neg	--	0.985755	8.15421e-14
evm.TU.Cha08g004700	-	Com_275_neg	--	0.985749	8.17915e-14
evm.TU.Cha08g015080	-	Com_141_neg	--	-0.985744	8.20347e-14
evm.TU.Cha01g001960	-	Com_5733_neg	--	0.98573	8.26909e-14
evm.TU.Cha11g000570	K06611;00052,01100	Com_950_neg	--	-0.985714	8.34111e-14
evm.TU.Cha09g013880	K00799;00480,01100	Com_1700_pos	--	0.985695	8.43215e-14
evm.TU.ChaUn12911.3	-	Com_3222_neg	C00632;00380,01100,01120	0.985672	8.53827e-14
evm.TU.Cha13g005060	-	Com_35_neg	--	0.985654	8.62564e-14
MSTRG.32170	K00826;00270,00280,00290,00770,00966,01100,01110,01210,01230	Com_6670_neg	C02325;00940,01100,01110	0.985651	8.63847e-14
evm.TU.Cha04g013980	K00487;00130,00940,00941,00945,01100,01110	Com_950_neg	--	-0.98563	8.73798e-14
evm.TU.Cha15g004620	K18875;04626	Com_309_pos	--	0.98563	8.74014e-14
evm.TU.Cha09g007070	K18857;00010,00071,00350,00592,01100,01110	Com_6670_neg	C02325;00940,01100,01110	0.985628	8.74878e-14
evm.TU.Cha11g006350	-	Com_6670_neg	C02325;00940,01100,01110	0.98562	8.79024e-14
evm.TU.Cha03g013970	K00031;00020,00480,01100,01110,01200,01210,01230,04146	Com_5323_neg	--	0.985611	8.83038e-14
evm.TU.ChaUn7802.3	-	Com_309_pos	--	0.985606	8.8586e-14
MSTRG.15177	-	Com_6670_neg	C02325;00940,01100,01110	0.985594	8.91417e-14
evm.TU.Cha08g015080	-	Com_950_neg	--	0.985592	8.92519e-14
evm.TU.Cha02g006920	-	Com_741_pos	--	0.985579	8.98814e-14
MSTRG.7137	-	Com_5733_neg	--	0.985569	9.04046e-14
evm.TU.Cha01g006680	-	Com_297_pos	--	0.985551	9.12927e-14
evm.TU.Cha10g012850	-	Com_3804_neg	--	0.985548	9.14673e-14
evm.TU.Cha11g006410	-	Com_275_neg	--	0.985546	9.15498e-14
evm.TU.Cha07g010230	-	Com_35_neg	--	0.985545	9.16239e-14
evm.TU.Cha01g013300	-	Com_1656_pos	C02470;00380	0.985532	9.22795e-14
evm.TU.ChaUn361.17	-	Com_3804_neg	--	0.985529	9.24247e-14
evm.TU.Cha07g013710	K01051;00040,01100	Com_1476_pos	C00761;00940	0.98552	9.28654e-14
evm.TU.Cha14g000320	-	Com_1700_pos	--	0.985516	9.30676e-14
evm.TU.Cha04g011070	-	Com_118_pos	--	0.985502	9.38111e-14
MSTRG.21110	-	Com_6670_neg	C02325;00940,01100,01110	0.985501	9.3817e-14
evm.TU.Cha06g003480	-	Com_715_neg	C07605;-	0.985493	9.42493e-14
MSTRG.33341	-	Com_6670_neg	C02325;00940,01100,01110	0.98549	9.44187e-14
evm.TU.Cha02g018330	-	Com_1593_neg	--	0.985485	9.46755e-14
evm.TU.Cha14g000070	-	Com_6670_neg	C02325;00940,01100,01110	0.985484	9.47226e-14
evm.TU.Cha08g017730	K01728;00040,01100	Com_6670_neg	C02325;00940,01100,01110	0.985467	9.56248e-14
evm.TU.Cha04g009840	-	Com_362_neg	--	0.985464	9.57469e-14
evm.TU.ChaUn7802.3	-	Com_297_pos	--	0.985459	9.60141e-14
evm.TU.ChaUn16939.4	-	Com_6670_neg	C02325;00940,01100,01110	0.985453	9.63616e-14
evm.TU.Cha06g020540	-	Com_35_neg	--	0.985452	9.64005e-14
evm.TU.ChaUn9202.1	-	Com_1656_pos	C02470;00380	0.985447	9.66592e-14
evm.TU.ChaUn16437.2	K13459;04626	Com_6670_neg	C02325;00940,01100,01110	0.98544	9.70471e-14
evm.TU.Cha02g006360	-	Com_362_neg	--	0.985413	9.84748e-14
evm.TU.Cha01g010180	-	Com_950_neg	--	-0.985386	9.99442e-14
evm.TU.ChaUn7551.1	K00469;00053,00562,01100	Com_6670_neg	C02325;00940,01100,01110	0.985382	1.00169e-13
evm.TU.Cha03g001240	K01535;00190,01100	Com_3804_neg	--	0.985378	1.00369e-13
evm.TU.Cha01g002300	-	Com_1116_neg	--	-0.985352	1.01778e-13
evm.TU.ChaUn361.17	-	Com_1700_pos	--	0.985349	1.01946e-13
evm.TU.ChaUn7650.5	-	Com_1700_pos	--	0.985334	1.02793e-13
MSTRG.31674	-	Com_724_pos	--	0.985334	1.02795e-13
MSTRG.34982	-	Com_950_neg	--	-0.985333	1.02873e-13
evm.TU.Cha01g006680	-	Com_309_pos	--	0.985322	1.03483e-13
evm.TU.Cha07g008410	-	Com_35_neg	--	0.985314	1.03931e-13
evm.TU.Cha04g020540	-	Com_1942_pos	--	0.985302	1.04566e-13
MSTRG.28411	-	Com_978_neg	--	0.985299	1.04775e-13
MSTRG.36789	-	Com_118_pos	--	0.985296	1.04916e-13
evm.TU.Cha09g004330	-	Com_231_pos	--	0.985285	1.05562e-13
evm.TU.Cha04g004810	-	Com_35_neg	--	0.985282	1.05732e-13
evm.TU.ChaUn24168.1	K15095;00902,01110	Com_297_pos	--	0.985281	1.05799e-13
evm.TU.Cha06g018150	-	Com_5323_neg	--	0.985278	1.05956e-13
evm.TU.Cha09g000850	K01176;00500,01100,01110	Com_978_neg	--	0.985277	1.06036e-13
evm.TU.Cha07g003140	-	Com_390_pos	--	0.985275	1.06133e-13
evm.TU.Cha13g006630	-	Com_724_pos	--	0.98527	1.06389e-13
evm.TU.Cha14g010740	-	Com_724_pos	--	0.98526	1.06999e-13
evm.TU.Cha13g010650	-	Com_978_neg	--	0.985255	1.07305e-13
evm.TU.Cha11g007980	K00430;00940,01100,01110	Com_978_neg	--	0.985251	1.07496e-13
MSTRG.7191	-	Com_35_neg	--	0.985242	1.08058e-13
evm.TU.Cha09g003830	-	Com_3499_neg	--	0.985211	1.09822e-13
evm.TU.Cha08g015350	-	Com_1700_pos	--	0.98521	1.09882e-13
evm.TU.Cha13g004970	K10775;00360,00940,01100,01110	Com_141_neg	--	0.985204	1.10264e-13
evm.TU.Cha06g019990	-	Com_1885_pos	C00327;00220,01100,01110,01130,01230	0.985202	1.10409e-13
evm.TU.ChaUn6940.2	-	Com_141_neg	--	0.985192	1.10965e-13
evm.TU.Cha08g002350	-	Com_35_neg	--	0.985192	1.10999e-13
evm.TU.Cha09g001990	-	Com_724_pos	--	0.985184	1.11436e-13
evm.TU.ChaUn24168.1	K15095;00902,01110	Com_309_pos	--	0.985183	1.11506e-13
MSTRG.34874	-	Com_6670_neg	C02325;00940,01100,01110	0.985167	1.12493e-13
evm.TU.Cha13g005060	-	Com_724_pos	--	0.985153	1.13335e-13
evm.TU.Cha04g007170	-	Com_5733_neg	--	0.985152	1.13361e-13
evm.TU.Cha12g010930	-	Com_6670_neg	C02325;00940,01100,01110	0.985144	1.1387e-13
evm.TU.Cha01g022310	-	Com_1209_pos	--	0.985143	1.13914e-13
evm.TU.Cha07g002250	K22395;00940,01100,01110	Com_1700_pos	--	0.985138	1.14255e-13
evm.TU.Cha10g007850	K00799;00480,01100	Com_1885_pos	C00327;00220,01100,01110,01130,01230	0.985126	1.14993e-13
MSTRG.31844	-	Com_6670_neg	C02325;00940,01100,01110	0.985118	1.15469e-13
evm.TU.Cha09g006290	K15397;00062,01100,01110,04626	Com_193_pos	C12626;00944	0.985117	1.1553e-13
MSTRG.20335	-	Com_118_pos	--	0.985112	1.15863e-13
MSTRG.40493	-	Com_950_neg	--	-0.985106	1.16204e-13
evm.TU.Cha13g008970	-	Com_141_neg	--	0.985105	1.16248e-13
evm.TU.Cha13g000060	-	Com_6670_neg	C02325;00940,01100,01110	0.985102	1.16433e-13
evm.TU.Cha14g005550	-	Com_472_neg	--	0.985099	1.16638e-13
evm.TU.Cha14g009280	-	Com_141_neg	--	0.985099	1.1664e-13
evm.TU.Cha09g013730	-	Com_1730_neg	--	-0.985095	1.16915e-13
evm.TU.Cha01g001960	-	Com_1209_pos	--	0.985092	1.17067e-13
evm.TU.Cha13g001490	K00006;00564,01110	Com_3375_neg	--	-0.985083	1.17618e-13
MSTRG.7182	-	Com_1700_pos	--	0.985066	1.18747e-13
evm.TU.Cha01g023640	-	Com_5733_neg	--	0.985042	1.2025e-13
evm.TU.Cha07g009920	-	Com_390_pos	--	0.985041	1.20324e-13
evm.TU.Cha08g013670	K00799;00480,01100	Com_950_neg	--	-0.985036	1.20599e-13
evm.TU.ChaUn11917.3	-	Com_5035_neg	--	0.985005	1.22604e-13
MSTRG.6815	-	Com_6670_neg	C02325;00940,01100,01110	0.985002	1.22855e-13
evm.TU.Cha07g012700	-	Com_5733_neg	--	0.984993	1.23437e-13
evm.TU.Cha11g007300	-	Com_2007_neg	--	0.984988	1.23767e-13
evm.TU.Cha14g009940	-	Com_1700_pos	--	0.984987	1.23821e-13
MSTRG.43448	-	Com_6670_neg	C02325;00940,01100,01110	0.984987	1.23821e-13
evm.TU.Cha08g008410	K15747;00906,01100,01110	Com_1128_pos	--	0.98498	1.24282e-13
evm.TU.Cha08g013670	K00799;00480,01100	Com_3499_neg	--	0.984976	1.24554e-13
evm.TU.Cha04g006090	-	Com_1209_pos	--	0.984969	1.24981e-13
evm.TU.Cha08g013670	K00799;00480,01100	Com_1037_pos	--	0.984967	1.25113e-13
evm.TU.ChaUn20689.2	K13449;04016,04075,04626	Com_5323_neg	--	0.984958	1.25704e-13
MSTRG.4185	-	Com_6670_neg	C02325;00940,01100,01110	0.984952	1.26132e-13
evm.TU.Cha12g001720	-	Com_148_neg	C00805;00360,01100,01110,01120,01130,01220,04075	0.984935	1.2725e-13
evm.TU.Cha02g005600	-	Com_724_pos	--	0.984926	1.27879e-13
evm.TU.ChaUn13713.3	K00799;00480,01100	Com_118_pos	--	0.984924	1.2801e-13
evm.TU.Cha08g004880	K13463;04075	Com_2278_neg	--	-0.984918	1.28405e-13
MSTRG.34061	-	Com_3804_neg	--	0.98491	1.28943e-13
evm.TU.Cha10g012500	-	Com_978_neg	--	0.984906	1.29199e-13
evm.TU.Cha02g018910	-	Com_1209_pos	--	0.984897	1.2982e-13
evm.TU.Cha14g009280	-	Com_1037_pos	--	0.984886	1.30575e-13
evm.TU.Cha07g013510	-	Com_118_pos	--	0.98488	1.30964e-13
MSTRG.31674	-	Com_275_neg	--	0.98488	1.30987e-13
evm.TU.Cha11g000570	K06611;00052,01100	Com_3499_neg	--	0.98487	1.31681e-13
evm.TU.Cha02g010260	-	Com_297_pos	--	0.984861	1.3229e-13
evm.TU.Cha06g018150	-	Com_118_pos	--	0.984858	1.32551e-13
evm.TU.Cha03g010940	K12127;04712	Com_1017_pos	C00170;00270,00908,01100	-0.984846	1.33325e-13
MSTRG.7011	-	Com_118_pos	--	0.984836	1.34061e-13
evm.TU.Cha02g018330	-	Com_1656_pos	C02470;00380	0.984834	1.34215e-13
evm.TU.ChaUn6489.4	-	Com_3499_neg	--	0.984833	1.34235e-13
evm.TU.Cha07g007610	-	Com_2278_neg	--	-0.984829	1.34521e-13
evm.TU.Cha13g012110	-	Com_3082_neg	C08988;-	0.984824	1.34924e-13
evm.TU.Cha13g003140	-	Com_35_neg	--	0.984821	1.35129e-13
evm.TU.Cha01g021490	-	Com_390_pos	--	0.984821	1.35152e-13
evm.TU.Cha02g015860	K13126;03013,03015,03018	Com_3353_neg	--	0.984819	1.35276e-13
evm.TU.Cha01g015970	-	Com_1656_pos	C02470;00380	0.984808	1.3602e-13
MSTRG.45842	-	Com_3804_neg	--	0.9848	1.36618e-13
evm.TU.Cha07g002250	K22395;00940,01100,01110	Com_297_pos	--	0.984795	1.36991e-13
MSTRG.20875	-	Com_6670_neg	C02325;00940,01100,01110	0.984779	1.38129e-13
evm.TU.Cha08g003550	-	Com_299_neg	--	0.984766	1.39056e-13
evm.TU.Cha01g016060	K20547;00520,01100,04016	Com_1209_pos	--	0.984758	1.39676e-13
evm.TU.Cha13g010160	-	Com_3192_neg	C17457;-	-0.984741	1.40869e-13
evm.TU.Cha06g016380	-	Com_5733_neg	--	0.984728	1.4186e-13
evm.TU.Cha07g002250	K22395;00940,01100,01110	Com_309_pos	--	0.984713	1.42978e-13
evm.TU.Cha04g013980	K00487;00130,00940,00941,00945,01100,01110	Com_1037_pos	--	0.984703	1.43711e-13
evm.TU.Cha08g016390	-	Com_231_pos	--	0.984702	1.43797e-13
evm.TU.Cha02g000930	-	Com_148_neg	C00805;00360,01100,01110,01120,01130,01220,04075	0.984698	1.44054e-13
evm.TU.Cha03g018990	-	Com_148_neg	C00805;00360,01100,01110,01120,01130,01220,04075	0.984693	1.44453e-13
evm.TU.ChaUn21289.1	-	Com_299_neg	--	0.984691	1.44607e-13
MSTRG.14098	-	Com_6670_neg	C02325;00940,01100,01110	0.984686	1.44943e-13
evm.TU.Cha06g019990	-	Com_3804_neg	--	0.984668	1.46362e-13
evm.TU.Cha09g015150	-	Com_950_neg	--	-0.984663	1.46694e-13
evm.TU.Cha11g006410	-	Com_724_pos	--	0.984662	1.46772e-13
evm.TU.Cha04g004600	-	Com_118_pos	--	0.98466	1.46976e-13
evm.TU.Cha02g010260	-	Com_309_pos	--	0.984657	1.47183e-13
MSTRG.20335	-	Com_724_pos	--	0.984649	1.47773e-13
evm.TU.Cha02g008560	-	Com_1593_neg	--	0.984641	1.48383e-13
evm.TU.Cha10g007660	K01754;00260,00290,01100,01110,01200,01230	Com_3192_neg	C17457;-	0.984627	1.4951e-13
evm.TU.Cha11g001080	-	Com_724_pos	--	0.984613	1.50597e-13
evm.TU.Cha13g000020	-	Com_6670_neg	C02325;00940,01100,01110	0.984603	1.51377e-13
MSTRG.36745	-	Com_275_neg	--	0.984599	1.51669e-13
evm.TU.Cha03g013970	K00031;00020,00480,01100,01110,01200,01210,01230,04146	Com_141_neg	--	0.984597	1.51786e-13
evm.TU.ChaUn18102.2	K01426;00330,00360,00380,01100	Com_6670_neg	C02325;00940,01100,01110	0.984596	1.51886e-13
MSTRG.42250	-	Com_1700_pos	--	0.98459	1.52338e-13
evm.TU.Cha07g014200	K02115;00190,00195,01100	Com_1593_neg	--	0.98457	1.53967e-13
evm.TU.Cha09g006130	K00430;00940,01100,01110	Com_148_neg	C00805;00360,01100,01110,01120,01130,01220,04075	0.984567	1.54152e-13
evm.TU.Cha01g010180	-	Com_141_neg	--	0.984552	1.55382e-13
evm.TU.Cha07g009570	-	Com_1730_neg	--	0.984549	1.55619e-13
evm.TU.Cha07g010230	-	Com_297_pos	--	0.984547	1.5574e-13
evm.TU.Cha01g024600	-	Com_231_pos	--	0.984546	1.5589e-13
evm.TU.Cha07g002240	-	Com_950_neg	--	-0.984541	1.56258e-13
evm.TU.Cha04g013380	-	Com_1593_neg	--	0.98453	1.57102e-13
evm.TU.Cha10g005480	-	Com_2398_pos	--	0.984525	1.57507e-13
evm.TU.Cha13g007580	-	Com_275_neg	--	0.984512	1.58638e-13
evm.TU.Cha12g012410	-	Com_3353_neg	--	0.984499	1.59651e-13
evm.TU.Cha08g004700	-	Com_35_neg	--	0.984491	1.60322e-13
evm.TU.Cha06g014470	-	Com_724_pos	--	0.984484	1.60907e-13
evm.TU.Cha13g000990	-	Com_482_pos	C10114;-	-0.984483	1.60975e-13
evm.TU.Cha05g004310	-	Com_724_pos	--	0.98448	1.61188e-13
evm.TU.Cha04g013980	K00487;00130,00940,00941,00945,01100,01110	Com_141_neg	--	0.984462	1.62738e-13
MSTRG.7209	-	Com_5733_neg	--	0.984461	1.62824e-13
evm.TU.Cha01g001960	-	Com_35_neg	--	0.984446	1.64048e-13
evm.TU.Cha12g008710	-	Com_753_pos	C01945;-	0.984437	1.64792e-13
evm.TU.Cha08g015080	-	Com_390_pos	--	-0.984435	1.65011e-13
evm.TU.Cha04g022660	-	Com_118_pos	--	0.984432	1.65258e-13
evm.TU.Cha09g000830	-	Com_297_pos	--	0.98441	1.67123e-13
evm.TU.Cha07g010230	-	Com_309_pos	--	0.984403	1.67734e-13
evm.TU.Cha14g007390	K23810;00902,01110	Com_6670_neg	C02325;00940,01100,01110	0.984374	1.70173e-13
evm.TU.Cha01g001750	K15400;00073	Com_74_pos	C00811;00130,00350,00360,00940,00950,01100,01110,01220	0.984374	1.70202e-13
evm.TU.Cha13g006630	-	Com_1209_pos	--	0.984374	1.70215e-13
evm.TU.Cha14g000400	K13415;04075	Com_118_pos	--	0.984363	1.71166e-13
evm.TU.Cha10g013580	K01648;00020,01100,01110	Com_5323_neg	--	0.984347	1.72532e-13
evm.TU.Cha01g023650	-	Com_5733_neg	--	0.984343	1.72881e-13
evm.TU.Cha09g000830	-	Com_309_pos	--	0.984342	1.72956e-13
evm.TU.Cha02g015550	-	Com_724_pos	--	0.98434	1.73132e-13
evm.TU.Cha15g011910	-	Com_1005_neg	--	0.984336	1.73521e-13
evm.TU.Cha06g001060	-	Com_1128_pos	--	-0.984319	1.75035e-13
evm.TU.ChaUn24168.1	K15095;00902,01110	Com_5733_neg	--	0.984315	1.75364e-13
evm.TU.ChaUn14991.1	-	Com_118_pos	--	0.984308	1.75966e-13
evm.TU.ChaUn5012.3	-	Com_950_neg	--	-0.984277	1.78758e-13
evm.TU.ChaUn20311.1	-	Com_6670_neg	C02325;00940,01100,01110	0.984276	1.7888e-13
evm.TU.Cha07g008410	-	Com_118_pos	--	0.984267	1.79727e-13
evm.TU.Cha01g016060	K20547;00520,01100,04016	Com_275_neg	--	0.984266	1.79798e-13
evm.TU.Cha05g010400	K13420;04016,04626	Com_5035_neg	--	0.984261	1.80249e-13
MSTRG.45842	-	Com_118_pos	--	0.984259	1.80407e-13
evm.TU.Cha02g009440	K15718;00591	Com_309_pos	--	0.984249	1.81292e-13
evm.TU.Cha13g012460	K01626;00400,01100,01110,01230	Com_513_pos	C03005;01058,01110	0.984247	1.81518e-13
evm.TU.Cha07g003140	-	Com_2905_pos	C16939;-	0.984243	1.81837e-13
evm.TU.Cha02g009440	K15718;00591	Com_297_pos	--	0.984232	1.82916e-13
evm.TU.ChaUn23562.1	-	Com_141_neg	--	-0.984221	1.839e-13
evm.TU.Cha01g010180	-	Com_1037_pos	--	0.984197	1.86172e-13
evm.TU.Cha07g010530	-	Com_1700_pos	--	0.984191	1.86689e-13
evm.TU.Cha06g007920	-	Com_5323_neg	--	0.98419	1.86793e-13
evm.TU.Cha11g001080	-	Com_5733_neg	--	0.984188	1.86996e-13
evm.TU.Cha04g000470	-	Com_297_pos	--	0.984175	1.88223e-13
evm.TU.Cha07g014200	K02115;00190,00195,01100	Com_513_pos	C03005;01058,01110	0.984165	1.8914e-13
evm.TU.Cha13g007580	-	Com_724_pos	--	0.984153	1.90266e-13
evm.TU.Cha08g001330	K00264;00250,00910,01100,01110,01230	Com_332_neg	C00049;00220,00250,00260,00261,00270,00300,00340,00410,00460,00710,00760,00770,00970,01100,01110,01120,01130,01200,01210,01230,02010	0.984124	1.93052e-13
evm.TU.ChaUn10811.2	-	Com_1656_pos	C02470;00380	0.984109	1.94571e-13
evm.TU.Cha11g004400	-	Com_362_neg	--	0.984099	1.95525e-13
MSTRG.34994	-	Com_5323_neg	--	0.984072	1.98144e-13
evm.TU.Cha01g013300	-	Com_1593_neg	--	0.984066	1.98801e-13
evm.TU.Cha14g010740	-	Com_275_neg	--	0.984063	1.99075e-13
evm.TU.Cha07g013800	K01051;00040,01100	Com_118_pos	--	0.984043	2.0107e-13
evm.TU.Cha10g003250	-	Com_753_pos	C01945;-	0.984036	2.0175e-13
evm.TU.Cha14g000320	-	Com_297_pos	--	0.984019	2.03513e-13
evm.TU.Cha09g000850	K01176;00500,01100,01110	Com_362_neg	--	0.983995	2.05918e-13
evm.TU.Cha06g012730	-	Com_715_neg	C07605;-	0.983981	2.07358e-13
evm.TU.Cha14g004040	-	Com_275_neg	--	0.983972	2.08235e-13
evm.TU.Cha03g014530	-	Com_950_neg	--	-0.98397	2.0845e-13
evm.TU.Cha04g011070	-	Com_1700_pos	--	0.983965	2.08959e-13
evm.TU.Cha04g000470	-	Com_309_pos	--	0.983964	2.09121e-13
evm.TU.Cha02g015550	-	Com_275_neg	--	0.983958	2.09767e-13
evm.TU.Cha04g008130	-	Com_1593_neg	--	0.983925	2.13154e-13
evm.TU.Cha04g006090	-	Com_35_neg	--	0.983918	2.13905e-13
evm.TU.Cha14g000320	-	Com_309_pos	--	0.98391	2.14822e-13
evm.TU.ChaUn7650.5	-	Com_118_pos	--	0.983898	2.16053e-13
evm.TU.Cha05g003680	-	Com_1209_pos	--	0.983898	2.16065e-13
evm.TU.Cha15g006490	-	Com_3804_neg	--	0.98389	2.16901e-13
evm.TU.Cha09g005550	-	Com_1005_neg	--	0.983888	2.17086e-13
evm.TU.Cha04g008510	-	Com_6670_neg	C02325;00940,01100,01110	0.983882	2.17756e-13
evm.TU.Cha11g007980	K00430;00940,01100,01110	Com_1593_neg	--	0.983878	2.18191e-13
MSTRG.36745	-	Com_35_neg	--	0.983877	2.18296e-13
evm.TU.Cha04g008130	-	Com_1656_pos	C02470;00380	0.983867	2.19409e-13
MSTRG.23544	-	Com_1209_pos	--	0.983864	2.19719e-13
evm.TU.Cha04g006330	K01834;00010,00260,01100,01110,01200,01230	Com_1005_neg	--	0.983846	2.2163e-13
evm.TU.Cha08g001470	-	Com_118_pos	--	0.983844	2.21919e-13
evm.TU.Cha01g006680	-	Com_5323_neg	--	0.98384	2.22307e-13
evm.TU.Cha09g010170	K01183;00520,01100	Com_148_neg	C00805;00360,01100,01110,01120,01130,01220,04075	0.983827	2.23732e-13
evm.TU.Cha13g003140	-	Com_3804_neg	--	0.983826	2.23837e-13
evm.TU.ChaUn15560.1	K01176;00500,01100,01110	Com_141_neg	--	0.98382	2.24467e-13
evm.TU.ChaUn20615.3	-	Com_1700_pos	--	0.983819	2.24632e-13
evm.TU.Cha07g009070	-	Com_472_neg	--	0.983817	2.24893e-13
evm.TU.Cha04g009840	-	Com_1593_neg	--	0.983813	2.25303e-13
evm.TU.Cha09g014980	K08099;00860,01100,01110	Com_1246_neg	--	-0.983801	2.26634e-13
evm.TU.Cha11g003900	K05359;00400,01100,01110,01230	Com_1837_neg	--	0.983793	2.27489e-13
evm.TU.Cha13g004830	K03526;00900,01100,01110	Com_950_neg	--	-0.983787	2.28214e-13
MSTRG.36789	-	Com_1700_pos	--	0.983778	2.29182e-13
evm.TU.Cha15g011060	-	Com_297_pos	--	0.983777	2.29307e-13
evm.TU.Cha09g013860	K00799;00480,01100	Com_5733_neg	--	0.983774	2.29641e-13
evm.TU.ChaUn37508.1	-	Com_35_neg	--	0.983767	2.30409e-13
evm.TU.ChaUn6014.1	K13420;04016,04626	Com_5733_neg	--	0.983757	2.31511e-13
evm.TU.Cha12g009180	-	Com_1128_pos	--	0.98375	2.32306e-13
evm.TU.ChaUn11454.1	K13496;00908,01110	Com_1656_pos	C02470;00380	0.983749	2.32483e-13
evm.TU.Cha08g003510	-	Com_309_pos	--	0.983731	2.34559e-13
evm.TU.Cha05g005850	-	Com_5733_neg	--	0.983723	2.35381e-13
MSTRG.7011	-	Com_297_pos	--	0.983722	2.35496e-13
MSTRG.2273	-	Com_297_pos	--	0.983704	2.37602e-13
evm.TU.Cha02g005600	-	Com_275_neg	--	0.983701	2.3794e-13
evm.TU.Cha07g009070	-	Com_309_pos	--	0.9837	2.38048e-13
MSTRG.44255	-	Com_1128_pos	--	0.983687	2.39646e-13
evm.TU.Cha10g004540	-	Com_3804_neg	--	0.983683	2.40055e-13
evm.TU.Cha04g007170	-	Com_724_pos	--	0.983675	2.41021e-13
evm.TU.Cha15g011060	-	Com_309_pos	--	0.983662	2.42489e-13
evm.TU.Cha12g002730	K01193;00052,00500,01100,01110	Com_3842_neg	--	0.983657	2.43082e-13
evm.TU.ChaUn15528.2	K00799;00480,01100	Com_5323_neg	--	0.983653	2.43602e-13
evm.TU.Cha04g007320	-	Com_5733_neg	--	0.983652	2.43749e-13
evm.TU.Cha08g003510	-	Com_297_pos	--	0.983649	2.44038e-13
evm.TU.Cha10g012500	-	Com_1656_pos	C02470;00380	0.983643	2.4477e-13
MSTRG.7182	-	Com_5733_neg	--	0.983632	2.46143e-13
evm.TU.Cha13g006630	-	Com_5733_neg	--	0.983618	2.47809e-13
evm.TU.Cha11g001080	-	Com_275_neg	--	0.983614	2.48316e-13
evm.TU.Cha07g015630	K13648;00520,01100	Com_2905_pos	C16939;-	-0.983608	2.49044e-13
evm.TU.Cha02g006360	-	Com_2250_neg	--	-0.983605	2.49393e-13
evm.TU.Cha04g003430	-	Com_35_neg	--	0.983594	2.50704e-13
evm.TU.Cha09g004660	-	Com_950_neg	--	-0.983576	2.5293e-13
evm.TU.Cha14g000430	-	Com_5733_neg	--	0.983575	2.52975e-13
evm.TU.Cha08g004700	-	Com_5733_neg	--	0.983561	2.54674e-13
MSTRG.7182	-	Com_118_pos	--	0.983557	2.55148e-13
evm.TU.Cha04g016320	K15397;00062,01100,01110,04626	Com_6670_neg	C02325;00940,01100,01110	0.983551	2.5599e-13
MSTRG.46069	-	Com_4963_neg	--	0.983549	2.56166e-13
MSTRG.13513	-	Com_6670_neg	C02325;00940,01100,01110	0.983546	2.56623e-13
MSTRG.2273	-	Com_309_pos	--	0.983545	2.56685e-13
MSTRG.7011	-	Com_35_neg	--	0.983541	2.5715e-13
evm.TU.Cha07g009070	-	Com_297_pos	--	0.983534	2.58095e-13
MSTRG.7182	-	Com_1209_pos	--	0.98353	2.58508e-13
evm.TU.Cha08g000650	-	Com_297_pos	--	0.983529	2.58711e-13
evm.TU.Cha01g015120	-	Com_1209_pos	--	0.983528	2.58794e-13
MSTRG.34061	-	Com_597_neg	C01546;01120	-0.98352	2.59787e-13
MSTRG.7011	-	Com_309_pos	--	0.983515	2.60438e-13
evm.TU.Cha12g001480	K15398;00073,01100	Com_715_neg	C07605;-	0.983505	2.61672e-13
evm.TU.Cha04g009700	-	Com_309_pos	--	0.983505	2.61752e-13
MSTRG.7011	-	Com_3804_neg	--	0.983497	2.62672e-13
evm.TU.ChaUn6940.2	-	Com_1037_pos	--	0.983497	2.62745e-13
evm.TU.Cha02g000220	K15397;00062,01100,01110,04626	Com_950_neg	--	0.983491	2.63447e-13
evm.TU.Cha09g013850	K00799;00480,01100	Com_118_pos	--	0.983485	2.64232e-13
evm.TU.Cha05g013670	-	Com_3804_neg	--	0.983485	2.64261e-13
evm.TU.Cha01g002310	-	Com_275_neg	--	0.983483	2.64484e-13
evm.TU.Cha01g018400	-	Com_1017_pos	C00170;00270,00908,01100	0.983482	2.64563e-13
evm.TU.Cha08g000650	-	Com_309_pos	--	0.983481	2.6474e-13
evm.TU.Cha05g008270	K13420;04016,04626	Com_275_neg	--	0.98348	2.64859e-13
evm.TU.Cha08g011570	-	Com_724_pos	--	0.983474	2.65616e-13
evm.TU.Cha09g013880	K00799;00480,01100	Com_297_pos	--	0.98347	2.66119e-13
MSTRG.34994	-	Com_3804_neg	--	0.983464	2.6692e-13
evm.TU.Cha07g013510	-	Com_1700_pos	--	0.983451	2.68571e-13
evm.TU.Cha06g016380	-	Com_275_neg	--	0.983444	2.69494e-13
MSTRG.32571	-	Com_6670_neg	C02325;00940,01100,01110	0.98344	2.69947e-13
MSTRG.45981	K13126;03013,03015,03018	Com_6670_neg	C02325;00940,01100,01110	0.983434	2.70771e-13
evm.TU.Cha04g022660	-	Com_297_pos	--	0.983413	2.73525e-13
evm.TU.Cha05g003680	-	Com_724_pos	--	0.983386	2.77041e-13
evm.TU.Cha01g014190	-	Com_3804_neg	--	0.983382	2.77612e-13
evm.TU.Cha15g008840	K06130;00564	Com_3765_neg	--	-0.983377	2.78331e-13
MSTRG.20335	-	Com_1209_pos	--	0.983373	2.78747e-13
evm.TU.Cha04g009700	-	Com_297_pos	--	0.983367	2.79607e-13
evm.TU.Cha14g010050	-	Com_35_neg	--	0.983355	2.81242e-13
evm.TU.Cha08g010410	-	Com_1700_pos	--	0.983352	2.81575e-13
MSTRG.7172	-	Com_275_neg	--	0.983352	2.81628e-13
evm.TU.Cha03g013970	K00031;00020,00480,01100,01110,01200,01210,01230,04146	Com_1037_pos	--	0.983335	2.83893e-13
evm.TU.Cha07g001770	-	Com_950_neg	--	-0.983313	2.86856e-13
evm.TU.Cha10g013430	K18819;00052,01100	Com_390_pos	--	0.983309	2.87399e-13
evm.TU.Cha14g007710	-	Com_1209_pos	--	0.983309	2.87494e-13
evm.TU.Cha14g010050	-	Com_3804_neg	--	0.983294	2.8958e-13
evm.TU.Cha11g000790	-	Com_74_pos	C00811;00130,00350,00360,00940,00950,01100,01110,01220	0.983288	2.90396e-13
evm.TU.Cha12g011960	K19642;00053	Com_5323_neg	--	0.983232	2.98144e-13
evm.TU.Cha01g021230	K01602;00630,00710,01100,01110,01200	Com_1246_neg	--	0.983229	2.98652e-13
evm.TU.Cha14g001300	-	Com_3804_neg	--	0.983228	2.9869e-13
evm.TU.Cha06g016180	-	Com_978_neg	--	0.983216	3.00423e-13
evm.TU.Cha05g009910	-	Com_715_neg	C07605;-	0.983212	3.00961e-13
evm.TU.Cha13g003040	K18108;00902,01100,01110	Com_3441_neg	--	-0.983211	3.0109e-13
evm.TU.Cha09g017470	K01648;00020,01100,01110	Com_309_pos	--	0.983196	3.03234e-13
evm.TU.Cha09g017470	K01648;00020,01100,01110	Com_297_pos	--	0.983195	3.03407e-13
evm.TU.Cha09g013880	K00799;00480,01100	Com_309_pos	--	0.98319	3.04112e-13
evm.TU.Cha07g010530	-	Com_1209_pos	--	0.98318	3.05594e-13
MSTRG.33135	-	Com_6670_neg	C02325;00940,01100,01110	0.98318	3.05614e-13
evm.TU.Cha06g016180	-	Com_1593_neg	--	0.983173	3.06614e-13
evm.TU.Cha04g000470	-	Com_1700_pos	--	0.983157	3.08982e-13
evm.TU.Cha04g006090	-	Com_724_pos	--	0.983138	3.11714e-13
evm.TU.Cha03g007930	-	Com_1700_pos	--	0.983126	3.13522e-13
evm.TU.Cha04g022660	-	Com_309_pos	--	0.983125	3.13557e-13
evm.TU.Cha13g010660	-	Com_3804_neg	--	0.983116	3.1502e-13
evm.TU.Cha11g001260	K01051;00040,01100	Com_3804_neg	--	0.983105	3.16623e-13
evm.TU.Cha09g000780	-	Com_1246_neg	--	0.983103	3.16871e-13
MSTRG.34871	-	Com_6670_neg	C02325;00940,01100,01110	0.983092	3.18489e-13
evm.TU.Cha13g005060	-	Com_1700_pos	--	0.983078	3.2057e-13
evm.TU.Cha07g015300	K13065;00940,00941,00945,01100,01110	Com_118_pos	--	0.983073	3.2135e-13
evm.TU.Cha01g017100	-	Com_715_neg	C07605;-	0.98307	3.21888e-13
evm.TU.Cha01g010240	-	Com_5733_neg	--	0.983068	3.22102e-13
evm.TU.Cha04g006370	-	Com_6670_neg	C02325;00940,01100,01110	0.983064	3.22741e-13
evm.TU.Cha11g008500	K17961;00904	Com_148_neg	C00805;00360,01100,01110,01120,01130,01220,04075	0.983064	3.22766e-13
evm.TU.Cha08g013670	K00799;00480,01100	Com_390_pos	--	0.983059	3.23497e-13
evm.TU.Cha06g019990	-	Com_35_neg	--	0.983046	3.25521e-13
evm.TU.Cha08g006870	-	Com_1209_pos	--	0.983043	3.25947e-13
MSTRG.23544	-	Com_275_neg	--	0.983038	3.26699e-13
evm.TU.Cha02g017380	-	Com_2130_pos	C00468;01100	0.983029	3.2809e-13
evm.TU.Cha06g002370	-	Com_1228_neg	--	0.983028	3.28175e-13
MSTRG.7191	-	Com_118_pos	--	0.983007	3.31407e-13
evm.TU.Cha04g020840	-	Com_84_pos	C00588;00564,01100	0.983005	3.31822e-13
evm.TU.Cha11g012920	K01114;00562,00564,00565,01100,01110	Com_3842_neg	--	0.983003	3.32147e-13
evm.TU.Cha03g015810	K13082;00941,01100,01110	Com_141_neg	--	0.982996	3.3319e-13
evm.TU.Cha03g016020	-	Com_3804_neg	--	0.98299	3.34078e-13
evm.TU.Cha02g000220	K15397;00062,01100,01110,04626	Com_141_neg	--	-0.982984	3.35049e-13
evm.TU.Cha02g008580	-	Com_2905_pos	C16939;-	0.982977	3.36164e-13
evm.TU.Cha13g004970	K10775;00360,00940,01100,01110	Com_1037_pos	--	0.982958	3.39194e-13
evm.TU.Cha05g003310	-	Com_6670_neg	C02325;00940,01100,01110	0.982955	3.39569e-13
evm.TU.Cha13g012460	K01626;00400,01100,01110,01230	Com_390_pos	--	0.982955	3.39595e-13
evm.TU.Cha14g007700	-	Com_275_neg	--	0.982933	3.43194e-13
MSTRG.7191	-	Com_1700_pos	--	0.982931	3.43516e-13
evm.TU.ChaUn19383.1	-	Com_275_neg	--	0.982917	3.45674e-13
evm.TU.Cha08g018110	-	Com_1593_neg	--	0.982914	3.4612e-13
evm.TU.Cha10g014490	-	Com_6670_neg	C02325;00940,01100,01110	0.982893	3.49533e-13
evm.TU.Cha13g006630	-	Com_275_neg	--	0.982874	3.52683e-13
evm.TU.Cha07g006200	-	Com_1037_pos	--	-0.982874	3.52692e-13
evm.TU.Cha13g008670	K00949;00730,01100	Com_279_pos	--	0.982869	3.53533e-13
evm.TU.Cha10g014220	K01728;00040,01100	Com_2024_neg	C12621;00360,01120,01220	0.982862	3.54696e-13
evm.TU.Cha04g008520	-	Com_6670_neg	C02325;00940,01100,01110	0.98284	3.58273e-13
evm.TU.Cha01g001960	-	Com_118_pos	--	0.982812	3.62996e-13
evm.TU.ChaUn7650.5	-	Com_724_pos	--	0.982803	3.64478e-13
evm.TU.Cha06g011180	-	Com_1209_pos	--	0.982794	3.65901e-13
evm.TU.Cha09g013880	K00799;00480,01100	Com_1885_pos	C00327;00220,01100,01110,01130,01230	0.982771	3.69858e-13
evm.TU.Cha07g003640	-	Com_3499_neg	--	0.982764	3.71033e-13
evm.TU.Cha13g003140	-	Com_297_pos	--	0.982749	3.73652e-13
evm.TU.Cha11g005020	-	Com_1700_pos	--	0.982746	3.74194e-13
MSTRG.6798	-	Com_724_pos	--	0.982746	3.74195e-13
evm.TU.Cha04g007320	-	Com_724_pos	--	0.982742	3.74832e-13
MSTRG.45842	-	Com_1885_pos	C00327;00220,01100,01110,01130,01230	0.982728	3.77259e-13
evm.TU.Cha04g020100	-	Com_741_pos	--	0.982705	3.81205e-13
evm.TU.Cha07g012510	-	Com_118_pos	--	0.98268	3.85658e-13
MSTRG.11719	-	Com_6670_neg	C02325;00940,01100,01110	0.982655	3.90091e-13
evm.TU.Cha14g000400	K13415;04075	Com_5733_neg	--	0.982648	3.91412e-13
evm.TU.Cha13g009120	-	Com_279_pos	--	0.982647	3.91566e-13
evm.TU.Cha13g003140	-	Com_309_pos	--	0.982647	3.91571e-13
evm.TU.ChaUn20615.3	-	Com_3804_neg	--	0.982646	3.91676e-13
evm.TU.Cha08g018630	-	Com_390_pos	--	0.982641	3.9265e-13
evm.TU.Cha11g001260	K01051;00040,01100	Com_35_neg	--	0.982632	3.94347e-13
evm.TU.Cha06g020540	-	Com_118_pos	--	0.982631	3.94394e-13
MSTRG.7172	-	Com_5733_neg	--	0.982612	3.97806e-13
MSTRG.23544	-	Com_5733_neg	--	0.982603	3.99524e-13
evm.TU.Cha11g008560	K00224;00592,01110	Com_117_neg	--	0.982602	3.99658e-13
evm.TU.Cha01g017100	-	Com_3842_neg	--	0.982588	4.02252e-13
evm.TU.Cha01g010240	-	Com_1209_pos	--	0.982587	4.02379e-13
evm.TU.Cha09g006060	-	Com_1885_pos	C00327;00220,01100,01110,01130,01230	0.982567	4.06175e-13
evm.TU.Cha06g016790	-	Com_1730_neg	--	-0.982564	4.06647e-13
evm.TU.Cha07g002240	-	Com_513_pos	C03005;01058,01110	0.982535	4.12159e-13
evm.TU.Cha09g000830	-	Com_5323_neg	--	0.982535	4.12165e-13
MSTRG.27221	-	Com_6670_neg	C02325;00940,01100,01110	0.982534	4.12353e-13
evm.TU.Cha01g020280	K13448;04626	Com_1837_neg	--	0.982532	4.12625e-13
evm.TU.Cha14g007700	-	Com_724_pos	--	0.982529	4.13187e-13
evm.TU.ChaUn8576.1	-	Com_1209_pos	--	0.982524	4.14154e-13
evm.TU.Cha07g009800	-	Com_2318_neg	--	0.982523	4.14372e-13
evm.TU.Cha11g012920	K01114;00562,00564,00565,01100,01110	Com_1005_neg	--	0.982518	4.15226e-13
evm.TU.ChaUn8212.1	-	Com_4963_neg	--	0.982507	4.17384e-13
evm.TU.Cha14g008920	-	Com_1656_pos	C02470;00380	0.982507	4.17412e-13
evm.TU.ChaUn8537.1	-	Com_275_neg	--	0.982503	4.18058e-13
evm.TU.Cha04g009700	-	Com_3804_neg	--	0.982502	4.18322e-13
evm.TU.Cha06g018150	-	Com_1700_pos	--	0.982501	4.18442e-13
evm.TU.Cha02g010260	-	Com_1700_pos	--	0.982501	4.18517e-13
evm.TU.Cha07g010430	-	Com_5323_neg	--	0.982498	4.19026e-13
evm.TU.ChaUn6460.7	-	Com_309_pos	--	0.982489	4.20828e-13
evm.TU.Cha04g006090	-	Com_5733_neg	--	0.982481	4.22309e-13
evm.TU.Cha09g005550	-	Com_715_neg	C07605;-	0.982461	4.26245e-13
evm.TU.Cha04g004600	-	Com_5733_neg	--	0.982458	4.2669e-13
evm.TU.Cha02g000930	-	Com_297_pos	--	0.982455	4.27426e-13
MSTRG.34994	-	Com_297_pos	--	0.982454	4.2762e-13
evm.TU.Cha03g017020	-	Com_6670_neg	C02325;00940,01100,01110	0.982443	4.29695e-13
evm.TU.Cha05g003680	-	Com_3804_neg	--	0.982424	4.33281e-13
evm.TU.Cha09g017470	K01648;00020,01100,01110	Com_753_pos	C01945;-	0.982423	4.33541e-13
evm.TU.Cha08g003780	-	Com_74_pos	C00811;00130,00350,00360,00940,00950,01100,01110,01220	0.982418	4.34492e-13
evm.TU.Cha09g012820	-	Com_6670_neg	C02325;00940,01100,01110	0.982392	4.39733e-13
MSTRG.34994	-	Com_1700_pos	--	0.982387	4.40677e-13
evm.TU.Cha12g001720	-	Com_297_pos	--	0.982373	4.43484e-13
evm.TU.Cha02g009300	-	Com_297_pos	--	0.982362	4.45576e-13
evm.TU.Cha09g013820	-	Com_715_neg	C07605;-	0.982362	4.45639e-13
evm.TU.ChaUn13034.1	K03283;03040,04141,04144	Com_1593_neg	--	0.982356	4.46816e-13
evm.TU.Cha02g014570	K13449;04016,04075,04626	Com_275_neg	--	0.982354	4.47362e-13
evm.TU.ChaUn11175.3	-	Com_35_neg	--	0.982353	4.47475e-13
evm.TU.Cha05g015800	-	Com_2905_pos	C16939;-	0.982347	4.48637e-13
MSTRG.18874	K13420;04016,04626	Com_118_pos	--	0.982338	4.50507e-13
evm.TU.Cha02g015860	K13126;03013,03015,03018	Com_5035_neg	--	0.982336	4.50872e-13
evm.TU.Cha03g015490	-	Com_3842_neg	--	0.98233	4.5213e-13
MSTRG.32775	-	Com_978_neg	--	0.982329	4.52429e-13
evm.TU.ChaUn6460.7	-	Com_297_pos	--	0.982325	4.53073e-13
MSTRG.6798	-	Com_1700_pos	--	0.982325	4.53122e-13
evm.TU.Cha02g000930	-	Com_309_pos	--	0.982323	4.53642e-13
evm.TU.Cha09g006060	-	Com_3804_neg	--	0.982317	4.5472e-13
MSTRG.14011	-	Com_353_neg	C00492;00052,02010	-0.982307	4.56772e-13
evm.TU.Cha09g000630	K13065;00940,00941,00945,01100,01110	Com_297_pos	--	0.982293	4.59677e-13
evm.TU.ChaUn12533.1	-	Com_950_neg	--	-0.982287	4.60958e-13
evm.TU.Cha06g002370	-	Com_2532_pos	--	0.982278	4.62772e-13
evm.TU.Cha04g005310	-	Com_1037_pos	--	-0.982275	4.63339e-13
MSTRG.11271	-	Com_882_pos	C00249;00061,00062,00071,00073,01040,01100,01212	-0.982275	4.63375e-13
evm.TU.ChaUn23562.1	-	Com_1037_pos	--	-0.982269	4.64694e-13
evm.TU.ChaUn15560.1	K01176;00500,01100,01110	Com_1037_pos	--	0.982262	4.66194e-13
evm.TU.Cha10g004540	-	Com_309_pos	--	0.982259	4.66693e-13
evm.TU.Cha10g001580	-	Com_297_pos	--	0.982258	4.67069e-13
evm.TU.Cha02g009300	-	Com_309_pos	--	0.982242	4.70261e-13
evm.TU.Cha09g000630	K13065;00940,00941,00945,01100,01110	Com_2619_neg	--	0.98224	4.7083e-13
evm.TU.Cha09g017470	K01648;00020,01100,01110	Com_2619_neg	--	0.982236	4.71671e-13
evm.TU.ChaUn9842.3	K01176;00500,01100,01110	Com_950_neg	--	-0.982235	4.71915e-13
MSTRG.46069	-	Com_1656_pos	C02470;00380	0.982233	4.7223e-13
evm.TU.Cha04g004600	-	Com_275_neg	--	0.982231	4.72606e-13
evm.TU.Cha08g016990	-	Com_141_neg	--	0.982231	4.72619e-13
evm.TU.Cha07g014200	K02115;00190,00195,01100	Com_1656_pos	C02470;00380	0.98223	4.72867e-13
MSTRG.34994	-	Com_309_pos	--	0.982229	4.73121e-13
evm.TU.Cha03g020100	K01535;00190,01100	Com_11_pos	--	-0.982212	4.76639e-13
evm.TU.Cha08g002350	-	Com_275_neg	--	0.982206	4.77894e-13
evm.TU.Cha10g004540	-	Com_297_pos	--	0.982206	4.7807e-13
evm.TU.Cha10g001580	-	Com_309_pos	--	0.982198	4.79649e-13
MSTRG.15462	-	Com_390_pos	--	0.982192	4.80889e-13
evm.TU.Cha03g015590	-	Com_715_neg	C07605;-	0.982192	4.81027e-13
evm.TU.Cha04g005310	-	Com_141_neg	--	-0.982187	4.81965e-13
evm.TU.Cha05g009910	-	Com_3842_neg	--	0.982186	4.82301e-13
evm.TU.Cha11g001260	K01051;00040,01100	Com_297_pos	--	0.982184	4.82592e-13
evm.TU.Cha09g000630	K13065;00940,00941,00945,01100,01110	Com_309_pos	--	0.982175	4.84696e-13
evm.TU.Cha12g001720	-	Com_309_pos	--	0.982175	4.84699e-13
evm.TU.Cha08g004610	-	Com_275_neg	--	0.982171	4.85395e-13
evm.TU.Cha15g000940	K00799;00480,01100	Com_3804_neg	--	0.98217	4.85726e-13
evm.TU.Cha02g011300	-	Com_1700_pos	--	0.982168	4.86203e-13
evm.TU.Cha09g013860	K00799;00480,01100	Com_724_pos	--	0.982156	4.88661e-13
MSTRG.42996	-	Com_724_pos	--	0.982156	4.88683e-13
evm.TU.Cha01g016070	K20547;00520,01100,04016	Com_275_neg	--	0.982134	4.93509e-13
MSTRG.6798	-	Com_118_pos	--	0.982124	4.95671e-13
evm.TU.Cha02g008580	-	Com_362_neg	--	0.982122	4.96198e-13
evm.TU.ChaUn8712.3	-	Com_275_neg	--	0.982121	4.9646e-13
evm.TU.Cha01g022310	-	Com_35_neg	--	0.982116	4.975e-13
evm.TU.Cha07g006200	-	Com_141_neg	--	-0.982113	4.9812e-13
evm.TU.Cha01g014190	-	Com_118_pos	--	0.982107	4.99599e-13
evm.TU.Cha08g011570	-	Com_35_neg	--	0.982105	4.99839e-13
evm.TU.ChaUn9202.1	-	Com_1593_neg	--	0.982091	5.03104e-13
evm.TU.Cha13g005060	-	Com_118_pos	--	0.982086	5.04242e-13
evm.TU.Cha11g001260	K01051;00040,01100	Com_309_pos	--	0.98207	5.0783e-13
evm.TU.Cha04g008130	-	Com_513_pos	C03005;01058,01110	0.982066	5.08722e-13
evm.TU.Cha01g021490	-	Com_950_neg	--	-0.982064	5.09138e-13
evm.TU.Cha08g011570	-	Com_5733_neg	--	0.982062	5.09667e-13
evm.TU.Cha01g004670	K01623;00010,00030,00051,00710,01100,01110,01200,01230	Com_6670_neg	C02325;00940,01100,01110	0.982054	5.11337e-13
evm.TU.Cha10g001480	K00006;00564,01110	Com_390_pos	--	-0.982052	5.11761e-13
evm.TU.Cha04g005310	-	Com_390_pos	--	-0.982033	5.16092e-13
evm.TU.Cha15g007510	-	Com_35_neg	--	0.982029	5.16959e-13
evm.TU.Cha06g007880	-	Com_1942_pos	--	0.982028	5.17376e-13
evm.TU.Cha08g013150	-	Com_5323_neg	--	0.982026	5.17851e-13
evm.TU.Cha13g000020	-	Com_299_neg	--	0.982026	5.17863e-13
evm.TU.Cha04g004600	-	Com_724_pos	--	0.982008	5.21792e-13
evm.TU.Cha12g000170	-	Com_715_neg	C07605;-	0.981998	5.24224e-13
evm.TU.Cha04g011080	-	Com_297_pos	--	0.981994	5.25135e-13
evm.TU.ChaUn9117.2	-	Com_5733_neg	--	0.981993	5.25312e-13
evm.TU.Cha04g016320	K15397;00062,01100,01110,04626	Com_299_neg	--	0.981981	5.28083e-13
evm.TU.Cha11g000980	-	Com_5733_neg	--	0.981973	5.29906e-13
evm.TU.Cha07g015630	K13648;00520,01100	Com_1730_neg	--	-0.981953	5.34639e-13
evm.TU.Cha07g013510	-	Com_275_neg	--	0.981941	5.37616e-13
evm.TU.Cha15g010580	-	Com_3395_neg	--	-0.981894	5.48624e-13
evm.TU.Cha04g011080	-	Com_309_pos	--	0.981886	5.50556e-13
evm.TU.ChaUn13558.3	-	Com_753_pos	C01945;-	0.981883	5.51456e-13
MSTRG.31844	-	Com_299_neg	--	0.981876	5.5311e-13
evm.TU.Cha07g014200	K02115;00190,00195,01100	Com_362_neg	--	0.981865	5.55822e-13
evm.TU.Cha01g013300	-	Com_3499_neg	--	0.981862	5.56431e-13
evm.TU.ChaUn12362.1	-	Com_950_neg	--	-0.981861	5.56779e-13
evm.TU.Cha04g011150	-	Com_1885_pos	C00327;00220,01100,01110,01130,01230	0.981859	5.5725e-13
evm.TU.Cha11g005020	-	Com_118_pos	--	0.981857	5.57674e-13
evm.TU.Cha09g015810	-	Com_279_pos	--	0.981856	5.58043e-13
evm.TU.ChaUn11417.1	-	Com_1700_pos	--	0.98185	5.59514e-13
evm.TU.Cha03g020440	-	Com_3804_neg	--	0.981845	5.6068e-13
evm.TU.Cha02g018910	-	Com_724_pos	--	0.981844	5.60782e-13
evm.TU.Cha01g008980	-	Com_1700_pos	--	0.981839	5.62219e-13
evm.TU.Cha03g020440	-	Com_118_pos	--	0.981838	5.62437e-13
MSTRG.27965	-	Com_1656_pos	C02470;00380	0.98183	5.64287e-13
evm.TU.Cha02g012200	-	Com_299_neg	--	0.981802	5.71351e-13
evm.TU.Cha07g010430	-	Com_118_pos	--	0.981772	5.78864e-13
evm.TU.Cha10g014490	-	Com_299_neg	--	0.98177	5.79362e-13
evm.TU.Cha04g013380	-	Com_274_pos	C00864;00410,00770,01100,01110	0.981763	5.8096e-13
evm.TU.Cha03g006960	-	Com_2905_pos	C16939;-	0.981754	5.83269e-13
evm.TU.Cha12g009110	-	Com_5733_neg	--	0.981727	5.90285e-13
MSTRG.32007	-	Com_5323_neg	--	0.981725	5.90822e-13
evm.TU.Cha09g008960	-	Com_390_pos	--	0.98172	5.91925e-13
evm.TU.Cha04g009720	-	Com_1700_pos	--	0.981716	5.9308e-13
evm.TU.Cha15g003950	-	Com_6670_neg	C02325;00940,01100,01110	0.981708	5.95016e-13
evm.TU.Cha01g008220	K14312;03013	Com_6670_neg	C02325;00940,01100,01110	0.981694	5.98812e-13
evm.TU.Cha06g020340	-	Com_1593_neg	--	0.981691	5.99537e-13
evm.TU.ChaUn11917.3	-	Com_3353_neg	--	0.981689	5.99999e-13
evm.TU.Cha02g013360	K15920;00520,01100	Com_846_neg	--	-0.981685	6.01037e-13
evm.TU.Cha15g006190	-	Com_1191_pos	C00762;01100	-0.981644	6.11755e-13
evm.TU.Cha02g000220	K15397;00062,01100,01110,04626	Com_1037_pos	--	-0.981643	6.12243e-13
evm.TU.Cha13g009120	-	Com_1321_neg	C11867;00904,01110	-0.981638	6.13407e-13
MSTRG.30963	-	Com_3375_neg	--	0.981632	6.15153e-13
evm.TU.Cha05g003680	-	Com_275_neg	--	0.981603	6.2275e-13
MSTRG.2273	-	Com_1209_pos	--	0.981591	6.25973e-13
evm.TU.Cha07g006300	-	Com_297_pos	--	0.981577	6.2973e-13
evm.TU.Cha15g011910	-	Com_390_pos	--	-0.981569	6.32085e-13
MSTRG.27221	-	Com_299_neg	--	0.981568	6.3223e-13
evm.TU.Cha04g022660	-	Com_1700_pos	--	0.981562	6.3397e-13
evm.TU.Cha05g005850	-	Com_35_neg	--	0.98156	6.34344e-13
evm.TU.Cha04g012620	-	Com_1371_pos	--	-0.98156	6.34455e-13
evm.TU.Cha07g006300	-	Com_309_pos	--	0.981553	6.36466e-13
evm.TU.Cha07g003140	-	Com_11_pos	--	-0.981548	6.37848e-13
evm.TU.Cha10g001480	K00006;00564,01110	Com_1037_pos	--	-0.981546	6.38336e-13
MSTRG.44375	-	Com_6670_neg	C02325;00940,01100,01110	0.981543	6.39124e-13
evm.TU.Cha13g007410	K20769;00073	Com_5323_neg	--	0.98154	6.40059e-13
evm.TU.Cha04g011080	-	Com_35_neg	--	0.981536	6.40933e-13
evm.TU.ChaUn7650.5	-	Com_275_neg	--	0.981517	6.46384e-13
evm.TU.Cha08g012980	K00626;00071,00072,00280,00310,00380,00620,00630,00640,00650,00900,01100,01110,01200,01212	Com_753_pos	C01945;-	0.981503	6.5027e-13
evm.TU.Cha12g001720	-	Com_118_pos	--	0.9815	6.51169e-13
evm.TU.Cha07g007610	-	Com_2250_neg	--	-0.981498	6.51523e-13
evm.TU.ChaUn24168.1	K15095;00902,01110	Com_35_neg	--	0.981492	6.53333e-13
evm.TU.Cha08g004900	K01100;00710,01100,01200	Com_6670_neg	C02325;00940,01100,01110	0.981484	6.55592e-13
evm.TU.Cha01g024590	-	Com_2130_pos	C00468;01100	0.981484	6.55679e-13
evm.TU.Cha02g009450	K15718;00591	Com_118_pos	--	0.981469	6.59689e-13
evm.TU.Cha14g004040	-	Com_724_pos	--	0.981446	6.66275e-13
evm.TU.ChaUn5199.1	K20547;00520,01100,04016	Com_724_pos	--	0.981439	6.68422e-13
evm.TU.Cha02g000220	K15397;00062,01100,01110,04626	Com_1730_neg	--	-0.981427	6.71826e-13
evm.TU.Cha02g011300	-	Com_118_pos	--	0.981425	6.72386e-13
evm.TU.Cha06g000400	-	Com_1700_pos	--	0.981406	6.77747e-13
evm.TU.ChaUn14991.1	-	Com_1700_pos	--	0.981394	6.81241e-13
evm.TU.Cha05g013670	-	Com_297_pos	--	0.981381	6.8507e-13
evm.TU.Cha05g013670	-	Com_309_pos	--	0.981359	6.91397e-13
evm.TU.Cha07g015630	K13648;00520,01100	Com_513_pos	C03005;01058,01110	-0.981343	6.96227e-13
evm.TU.Cha02g018330	-	Com_362_neg	--	0.981322	7.02382e-13
evm.TU.Cha09g007070	K18857;00010,00071,00350,00592,01100,01110	Com_299_neg	--	0.981309	7.06394e-13
evm.TU.Cha10g001480	K00006;00564,01110	Com_141_neg	--	-0.981305	7.0757e-13
MSTRG.6461	K04706;04120	Com_6670_neg	C02325;00940,01100,01110	0.9813	7.09025e-13
evm.TU.Cha09g013860	K00799;00480,01100	Com_1209_pos	--	0.981295	7.10655e-13
evm.TU.Cha14g010740	-	Com_35_neg	--	0.981282	7.14673e-13
evm.TU.Cha05g003680	-	Com_297_pos	--	0.98128	7.15062e-13
evm.TU.ChaUn11487.3	-	Com_299_neg	--	0.981259	7.21543e-13
evm.TU.Cha09g007070	K18857;00010,00071,00350,00592,01100,01110	Com_2550_pos	C03740;00480,01100	0.981252	7.2366e-13
evm.TU.Cha03g012500	-	Com_279_pos	--	0.981226	7.31784e-13
evm.TU.Cha13g007140	-	Com_5733_neg	--	0.981224	7.32287e-13
MSTRG.37721	K05749;03013	Com_938_pos	--	0.98122	7.33503e-13
evm.TU.Cha01g006680	-	Com_118_pos	--	0.981216	7.34926e-13
MSTRG.45842	-	Com_1700_pos	--	0.98121	7.36767e-13
evm.TU.Cha06g020540	-	Com_5733_neg	--	0.981202	7.39263e-13
evm.TU.Cha01g016930	K09755;00940,01100,01110	Com_1128_pos	--	-0.981191	7.4269e-13
evm.TU.Cha07g002240	-	Com_1005_neg	--	-0.981188	7.43451e-13
MSTRG.23418	-	Com_6670_neg	C02325;00940,01100,01110	0.981177	7.46844e-13
MSTRG.7011	-	Com_3082_neg	C08988;-	0.981174	7.47909e-13
evm.TU.Cha09g000850	K01176;00500,01100,01110	Com_1593_neg	--	0.981162	7.51635e-13
evm.TU.Cha05g004270	-	Com_5323_neg	--	0.981155	7.53838e-13
evm.TU.Cha13g001260	-	Com_1209_pos	--	0.981149	7.55756e-13
evm.TU.Cha07g012510	-	Com_724_pos	--	0.981142	7.58038e-13
evm.TU.Cha15g004840	-	Com_724_pos	--	0.981141	7.58572e-13
evm.TU.Cha11g005020	-	Com_35_neg	--	0.981135	7.60187e-13
evm.TU.Cha07g003140	-	Com_513_pos	C03005;01058,01110	0.981133	7.60891e-13
MSTRG.7182	-	Com_724_pos	--	0.981133	7.60924e-13
evm.TU.ChaUn8740.2	-	Com_3499_neg	--	0.981127	7.62744e-13
evm.TU.Cha08g015350	-	Com_35_neg	--	0.981117	7.66241e-13
evm.TU.Cha11g014380	K00430;00940,01100,01110	Com_1885_pos	C00327;00220,01100,01110,01130,01230	0.981103	7.70768e-13
evm.TU.Cha04g001870	K00975;00500,00520,01100,01110	Com_3441_neg	--	0.981102	7.71014e-13
evm.TU.Cha01g008060	-	Com_950_neg	--	-0.9811	7.71569e-13
evm.TU.Cha14g000400	K13415;04075	Com_35_neg	--	0.981076	7.79502e-13
evm.TU.Cha01g023890	-	Com_1885_pos	C00327;00220,01100,01110,01130,01230	0.981069	7.81823e-13
MSTRG.23544	-	Com_724_pos	--	0.981067	7.82381e-13
evm.TU.Cha05g013710	-	Com_553_pos	--	0.981064	7.83383e-13
evm.TU.Cha01g015120	-	Com_5733_neg	--	0.981042	7.90523e-13
evm.TU.Cha11g001080	-	Com_1209_pos	--	0.981037	7.92325e-13
evm.TU.Cha09g013860	K00799;00480,01100	Com_275_neg	--	0.981034	7.93104e-13
evm.TU.Cha09g004690	-	Com_309_pos	--	0.981028	7.95252e-13
evm.TU.Cha05g003680	-	Com_309_pos	--	0.981019	7.98199e-13
evm.TU.Cha10g007100	-	Com_3192_neg	C17457;-	0.981019	7.98368e-13
evm.TU.ChaUn11454.1	K13496;00908,01110	Com_3441_neg	--	0.98101	8.01131e-13
evm.TU.Cha05g008930	-	Com_5323_neg	--	0.98101	8.01402e-13
evm.TU.Cha05g005910	-	Com_362_neg	--	0.980997	8.05555e-13
evm.TU.Cha01g023270	-	Com_118_pos	--	0.980997	8.05749e-13
MSTRG.43448	-	Com_299_neg	--	0.980994	8.06595e-13
evm.TU.ChaUn6940.2	-	Com_5323_neg	--	0.980989	8.08419e-13
evm.TU.Cha02g009300	-	Com_3804_neg	--	0.98098	8.1149e-13
evm.TU.Cha14g009940	-	Com_724_pos	--	0.980978	8.11991e-13
evm.TU.Cha01g022310	-	Com_118_pos	--	0.980977	8.12338e-13
evm.TU.Cha04g009720	-	Com_35_neg	--	0.980972	8.13939e-13
evm.TU.Cha01g007740	-	Com_1700_pos	--	0.980958	8.18847e-13
evm.TU.Cha15g004620	K18875;04626	Com_148_neg	C00805;00360,01100,01110,01120,01130,01220,04075	0.980946	8.23063e-13
evm.TU.Cha08g018110	-	Com_3499_neg	--	0.980929	8.28952e-13
evm.TU.Cha06g014470	-	Com_275_neg	--	0.980929	8.28963e-13
evm.TU.ChaUn12394.4	-	Com_117_neg	--	0.980924	8.30424e-13
evm.TU.Cha13g007110	-	Com_1321_neg	C11867;00904,01110	0.980898	8.39398e-13
evm.TU.Cha09g006130	K00430;00940,01100,01110	Com_297_pos	--	0.980897	8.39854e-13
MSTRG.7182	-	Com_275_neg	--	0.980889	8.42621e-13
evm.TU.Cha01g023650	-	Com_297_pos	--	0.980887	8.43468e-13
evm.TU.Cha04g014180	-	Com_84_pos	C00588;00564,01100	0.98088	8.46023e-13
evm.TU.Cha10g005430	-	Com_2130_pos	C00468;01100	0.980875	8.47615e-13
evm.TU.ChaUn13713.3	K00799;00480,01100	Com_1700_pos	--	0.980874	8.48138e-13
evm.TU.Cha03g013860	-	Com_715_neg	C07605;-	0.980871	8.49134e-13
evm.TU.Cha12g005040	K21568;00998,01110	Com_1037_pos	--	0.980867	8.50464e-13
evm.TU.Cha01g013300	-	Com_362_neg	--	0.980867	8.50484e-13
evm.TU.Cha08g011570	-	Com_275_neg	--	0.980851	8.56258e-13
evm.TU.Cha13g009710	K05658;02010	Com_5323_neg	--	0.98085	8.56484e-13
MSTRG.27467	-	Com_1209_pos	--	0.980847	8.57637e-13
evm.TU.Cha03g014300	-	Com_3192_neg	C17457;-	-0.980846	8.57885e-13
evm.TU.Cha03g015810	K13082;00941,01100,01110	Com_1037_pos	--	0.980834	8.62195e-13
evm.TU.ChaUn19383.1	-	Com_724_pos	--	0.980824	8.65628e-13
evm.TU.Cha08g004610	-	Com_724_pos	--	0.980808	8.71519e-13
evm.TU.Cha09g004690	-	Com_297_pos	--	0.980801	8.7401e-13
MSTRG.14098	-	Com_299_neg	--	0.980799	8.74835e-13
evm.TU.Cha12g011610	-	Com_5733_neg	--	0.980795	8.76133e-13
evm.TU.ChaUn11484.1	-	Com_3804_neg	--	0.980791	8.77825e-13
MSTRG.45736	K02958;03010	Com_6670_neg	C02325;00940,01100,01110	0.980788	8.78565e-13
MSTRG.17248	-	Com_390_pos	--	0.980775	8.83579e-13
evm.TU.Cha01g023650	-	Com_309_pos	--	0.98076	8.88905e-13
evm.TU.Cha11g000990	-	Com_724_pos	--	0.980744	8.94961e-13
evm.TU.Cha01g006790	-	Com_5323_neg	--	0.980739	8.96665e-13
evm.TU.Cha12g005040	K21568;00998,01110	Com_141_neg	--	0.980737	8.97449e-13
evm.TU.ChaUn6431.3	K14379;00740,01100	Com_1191_pos	C00762;01100	-0.980736	8.97856e-13
evm.TU.Cha05g013560	-	Com_118_pos	--	0.980729	9.00354e-13
evm.TU.Cha09g000830	-	Com_118_pos	--	0.980728	9.00687e-13
evm.TU.Cha05g015940	-	Com_1005_neg	--	0.980712	9.06611e-13
evm.TU.Cha09g013820	-	Com_1005_neg	--	0.98071	9.07527e-13
evm.TU.Cha07g015630	K13648;00520,01100	Com_1037_pos	--	-0.980706	9.09141e-13
evm.TU.Cha09g017880	K00789;00270,01100,01110,01230	Com_5323_neg	--	0.980699	9.11576e-13
evm.TU.Cha09g006990	-	Com_1209_pos	--	0.980698	9.12052e-13
evm.TU.Cha03g011440	-	Com_3804_neg	--	0.980696	9.12638e-13
evm.TU.Cha04g019190	K10775;00360,00940,01100,01110	Com_390_pos	--	0.980696	9.12803e-13
evm.TU.Cha08g003880	-	Com_118_pos	--	0.980693	9.1377e-13
evm.TU.Cha06g008170	K13508;00561,00564,01100,01110	Com_1005_neg	--	0.980688	9.15734e-13
evm.TU.Cha15g011060	-	Com_118_pos	--	0.980686	9.16485e-13
evm.TU.Cha10g009980	K01535;00190,01100	Com_148_neg	C00805;00360,01100,01110,01120,01130,01220,04075	0.980685	9.16939e-13
evm.TU.Cha06g013210	-	Com_5035_neg	--	0.980683	9.17774e-13
evm.TU.Cha13g008970	-	Com_950_neg	--	-0.980679	9.19281e-13
evm.TU.Cha12g011240	-	Com_1885_pos	C00327;00220,01100,01110,01130,01230	0.980662	9.25449e-13
evm.TU.Cha12g009110	-	Com_35_neg	--	0.980656	9.27796e-13
evm.TU.Cha01g007360	K01193;00052,00500,01100,01110	Com_306_pos	--	0.980656	9.27972e-13
evm.TU.Cha14g008920	-	Com_362_neg	--	0.980655	9.28045e-13
evm.TU.Cha09g006130	K00430;00940,01100,01110	Com_309_pos	--	0.980649	9.30591e-13
evm.TU.Cha14g010740	-	Com_5733_neg	--	0.980645	9.32109e-13
evm.TU.Cha03g016020	-	Com_1885_pos	C00327;00220,01100,01110,01130,01230	0.980641	9.3339e-13
evm.TU.Cha04g009700	-	Com_118_pos	--	0.980635	9.35949e-13
evm.TU.Cha01g015120	-	Com_118_pos	--	0.980614	9.43769e-13
evm.TU.ChaUn14991.1	-	Com_148_neg	C00805;00360,01100,01110,01120,01130,01220,04075	0.980576	9.58882e-13
evm.TU.Cha01g021390	-	Com_2130_pos	C00468;01100	0.980546	9.7052e-13
evm.TU.Cha05g010400	K13420;04016,04626	Com_3353_neg	--	0.980544	9.71343e-13
evm.TU.Cha05g003020	-	Com_1700_pos	--	0.980528	9.77729e-13
evm.TU.Cha01g008200	K13356;00073,04146	Com_5323_neg	--	0.980523	9.79537e-13
evm.TU.Cha09g006130	K00430;00940,01100,01110	Com_2619_neg	--	0.980515	9.82701e-13
evm.TU.Cha01g008200	K13356;00073,04146	Com_297_pos	--	0.980512	9.84141e-13
evm.TU.Cha02g008290	-	Com_741_pos	--	0.980502	9.88221e-13
evm.TU.Cha04g000470	-	Com_118_pos	--	0.980492	9.91996e-13
evm.TU.Cha05g014860	K14190;00053,01100,01110	Com_117_neg	--	0.980483	9.95968e-13
evm.TU.Cha03g016020	-	Com_35_neg	--	0.980478	9.977e-13
evm.TU.Cha07g012700	-	Com_35_neg	--	0.980478	9.97946e-13
evm.TU.Cha04g021500	-	Com_381_pos	C17531;-	-0.980475	9.98994e-13
evm.TU.Cha09g017360	K10578;04120,04141	Com_1371_pos	--	-0.980459	1.00559e-12
evm.TU.Cha14g009910	K03257;03013	Com_6670_neg	C02325;00940,01100,01110	0.980456	1.00696e-12
evm.TU.Cha02g007180	K14561;03008	Com_194_neg	--	-0.980455	1.00736e-12
evm.TU.Cha01g015120	-	Com_1700_pos	--	0.980454	1.00748e-12
evm.TU.Cha08g006790	-	Com_3499_neg	--	0.98045	1.00929e-12
evm.TU.Cha08g001470	-	Com_1700_pos	--	0.980444	1.01185e-12
evm.TU.Cha09g003830	-	Com_390_pos	--	0.980435	1.01519e-12
evm.TU.Cha07g013800	K01051;00040,01100	Com_3804_neg	--	0.980429	1.01782e-12
evm.TU.Cha10g007660	K01754;00260,00290,01100,01110,01200,01230	Com_1730_neg	--	0.980426	1.01929e-12
evm.TU.ChaUn11454.1	K13496;00908,01110	Com_1593_neg	--	0.980425	1.01934e-12
evm.TU.Cha05g010010	-	Com_950_neg	--	0.980416	1.02322e-12
evm.TU.Cha08g006870	-	Com_5733_neg	--	0.980405	1.02775e-12
evm.TU.Cha09g017120	-	Com_390_pos	--	-0.9804	1.03003e-12
MSTRG.7807	K02540;03030	Com_6670_neg	C02325;00940,01100,01110	0.980398	1.03063e-12
evm.TU.Cha04g000470	-	Com_35_neg	--	0.980397	1.03132e-12
evm.TU.Cha06g010430	-	Com_362_neg	--	0.980392	1.03339e-12
evm.TU.Cha13g006630	-	Com_3406_neg	--	0.980392	1.03344e-12
evm.TU.Cha01g019910	-	Com_35_neg	--	0.980386	1.03558e-12
evm.TU.Cha11g000980	-	Com_724_pos	--	0.980386	1.03577e-12
evm.TU.Cha09g010190	K01183;00520,01100	Com_4566_neg	--	0.980365	1.04479e-12
evm.TU.Cha13g005060	-	Com_5733_neg	--	0.980361	1.04627e-12
evm.TU.Cha01g008200	K13356;00073,04146	Com_309_pos	--	0.980358	1.04764e-12
evm.TU.Cha03g011950	-	Com_1017_pos	C00170;00270,00908,01100	0.980328	1.06021e-12
evm.TU.Cha04g013980	K00487;00130,00940,00941,00945,01100,01110	Com_5323_neg	--	0.980318	1.0644e-12
evm.TU.Cha08g011570	-	Com_3406_neg	--	0.980301	1.07172e-12
evm.TU.Cha04g009840	-	Com_978_neg	--	0.980298	1.07312e-12
evm.TU.Cha06g011180	-	Com_724_pos	--	0.980295	1.07434e-12
evm.TU.Cha02g012260	K13459;04626	Com_299_neg	--	0.98028	1.08086e-12
MSTRG.7191	-	Com_5733_neg	--	0.980278	1.08207e-12
evm.TU.Cha07g006200	-	Com_390_pos	--	-0.980277	1.08243e-12
evm.TU.Cha09g013880	K00799;00480,01100	Com_5323_neg	--	0.980274	1.08378e-12
evm.TU.ChaUn9117.2	-	Com_1209_pos	--	0.980273	1.08405e-12
evm.TU.Cha02g005600	-	Com_1209_pos	--	0.980248	1.09508e-12
evm.TU.Cha12g010930	-	Com_5035_neg	--	0.980247	1.09563e-12
evm.TU.Cha02g000220	K15397;00062,01100,01110,04626	Com_1005_neg	--	0.980234	1.10101e-12
evm.TU.ChaUn8916.1	-	Com_5323_neg	--	0.980218	1.10822e-12
MSTRG.42250	-	Com_3804_neg	--	0.980205	1.11431e-12
evm.TU.Cha08g004880	K13463;04075	Com_2250_neg	--	-0.980203	1.11499e-12
MSTRG.31117	-	Com_6670_neg	C02325;00940,01100,01110	0.980203	1.1151e-12
evm.TU.Cha06g020540	-	Com_1700_pos	--	0.980188	1.12152e-12
evm.TU.Cha05g008270	K13420;04016,04626	Com_724_pos	--	0.980188	1.12193e-12
evm.TU.Cha05g001000	-	Com_3353_neg	--	0.980187	1.12208e-12
evm.TU.Cha07g001660	-	Com_5035_neg	--	0.98018	1.12527e-12
evm.TU.Cha13g014050	-	Com_306_pos	--	-0.980178	1.12626e-12
evm.TU.Cha07g012600	-	Com_148_neg	C00805;00360,01100,01110,01120,01130,01220,04075	0.980144	1.14182e-12
evm.TU.Cha10g000050	-	Com_1593_neg	--	0.980134	1.146e-12
evm.TU.Cha08g015350	-	Com_297_pos	--	0.980133	1.1468e-12
evm.TU.Cha15g010000	-	Com_279_pos	--	0.98013	1.14784e-12
evm.TU.Cha14g008580	-	Com_390_pos	--	0.980125	1.15033e-12
evm.TU.Cha03g001330	-	Com_724_pos	--	0.980123	1.1511e-12
MSTRG.11897	-	Com_6670_neg	C02325;00940,01100,01110	0.980097	1.16306e-12
evm.TU.Cha04g012990	-	Com_1321_neg	C11867;00904,01110	-0.980092	1.16548e-12
evm.TU.Cha12g005040	K21568;00998,01110	Com_390_pos	--	0.980088	1.16753e-12
evm.TU.Cha07g013130	-	Com_275_neg	--	0.980081	1.17078e-12
evm.TU.Cha12g011810	-	Com_6670_neg	C02325;00940,01100,01110	0.980067	1.1771e-12
evm.TU.ChaUn8462.3	-	Com_6670_neg	C02325;00940,01100,01110	0.980062	1.17954e-12
evm.TU.Cha06g010430	-	Com_1593_neg	--	0.980057	1.18174e-12
evm.TU.Cha14g000030	K04043;03018	Com_6670_neg	C02325;00940,01100,01110	0.980055	1.1831e-12
evm.TU.Cha13g005060	-	Com_275_neg	--	0.980043	1.18877e-12
evm.TU.Cha09g017120	-	Com_1037_pos	--	-0.980033	1.19319e-12
evm.TU.Cha13g010160	-	Com_1730_neg	--	-0.980032	1.19384e-12
evm.TU.Cha07g002240	-	Com_3499_neg	--	0.980026	1.1964e-12
evm.TU.Cha10g013430	K18819;00052,01100	Com_1037_pos	--	0.980016	1.20119e-12
evm.TU.Cha01g018400	-	Com_1246_neg	--	0.980012	1.20316e-12
evm.TU.Cha06g012460	-	Com_35_neg	--	0.980007	1.20549e-12
evm.TU.Cha09g002860	K01723;00592,01100,01110	Com_118_pos	--	0.980007	1.20555e-12
evm.TU.Cha07g009570	-	Com_3499_neg	--	0.980004	1.20723e-12
evm.TU.ChaUn15560.1	K01176;00500,01100,01110	Com_5323_neg	--	0.979991	1.21356e-12
evm.TU.Cha10g002820	-	Com_1017_pos	C00170;00270,00908,01100	-0.979983	1.21706e-12
evm.TU.Cha08g015350	-	Com_309_pos	--	0.979968	1.22464e-12
evm.TU.Cha01g008200	K13356;00073,04146	Com_3804_neg	--	0.979967	1.2252e-12
evm.TU.ChaUn2842.8	-	Com_6670_neg	C02325;00940,01100,01110	0.97996	1.22852e-12
evm.TU.ChaUn4657.2	-	Com_118_pos	--	0.979947	1.23478e-12
evm.TU.Cha04g000480	-	Com_724_pos	--	0.979925	1.24532e-12
evm.TU.ChaUn5664.3	-	Com_744_pos	C01897;	-0.979917	1.2495e-12
evm.TU.Cha09g013860	K00799;00480,01100	Com_297_pos	--	0.979902	1.25689e-12
evm.TU.Cha07g013800	K01051;00040,01100	Com_1700_pos	--	0.979901	1.25735e-12
MSTRG.46739	-	Com_3879_neg	--	0.979886	1.26476e-12
evm.TU.Cha02g005600	-	Com_297_pos	--	0.979867	1.27446e-12
evm.TU.Cha07g010430	-	Com_3804_neg	--	0.979861	1.27748e-12
evm.TU.Cha09g012730	-	Com_6670_neg	C02325;00940,01100,01110	0.979859	1.27847e-12
evm.TU.Cha04g008520	-	Com_299_neg	--	0.979854	1.28078e-12
evm.TU.Cha08g011570	-	Com_297_pos	--	0.979841	1.28742e-12
evm.TU.Cha04g001560	K00279;00908	Com_148_neg	C00805;00360,01100,01110,01120,01130,01220,04075	0.979839	1.28852e-12
MSTRG.36212	-	Com_1700_pos	--	0.979829	1.29366e-12
evm.TU.ChaUn15427.1	K01535;00190,01100	Com_2905_pos	C16939;-	-0.979826	1.29513e-12
evm.TU.Cha12g006460	-	Com_3804_neg	--	0.979821	1.29753e-12
MSTRG.7191	-	Com_297_pos	--	0.979813	1.30192e-12
evm.TU.Cha05g008350	-	Com_950_neg	--	-0.979812	1.30204e-12
evm.TU.Cha06g001210	-	Com_74_pos	C00811;00130,00350,00360,00940,00950,01100,01110,01220	0.979804	1.30616e-12
evm.TU.Cha09g017360	K10578;04120,04141	Com_11_pos	--	-0.979799	1.30884e-12
evm.TU.Cha11g005020	-	Com_5733_neg	--	0.979789	1.31386e-12
MSTRG.36797	-	Com_5035_neg	--	0.979787	1.31489e-12
evm.TU.Cha09g014070	-	Com_6670_neg	C02325;00940,01100,01110	0.979785	1.31633e-12
evm.TU.Cha08g001470	-	Com_148_neg	C00805;00360,01100,01110,01120,01130,01220,04075	0.979784	1.31675e-12
evm.TU.Cha11g000980	-	Com_275_neg	--	0.979779	1.31935e-12
evm.TU.Cha14g005550	-	Com_1700_pos	--	0.979771	1.32344e-12
evm.TU.Cha13g003140	-	Com_5733_neg	--	0.979767	1.32563e-12
MSTRG.22309	-	Com_1837_neg	--	0.979762	1.32814e-12
evm.TU.Cha04g009720	-	Com_118_pos	--	0.979762	1.32815e-12
evm.TU.Cha14g008580	-	Com_3499_neg	--	0.979754	1.33237e-12
evm.TU.Cha01g008220	K14312;03013	Com_299_neg	--	0.97975	1.33444e-12
evm.TU.Cha08g011570	-	Com_309_pos	--	0.979748	1.33537e-12
MSTRG.26336	-	Com_1656_pos	C02470;00380	0.979746	1.33667e-12
evm.TU.ChaUn9174.1	-	Com_1209_pos	--	0.979743	1.33775e-12
evm.TU.Cha02g005600	-	Com_309_pos	--	0.979736	1.34143e-12
evm.TU.Cha15g006480	-	Com_1321_neg	C11867;00904,01110	-0.979734	1.34297e-12
evm.TU.ChaUn9174.1	-	Com_275_neg	--	0.979733	1.34344e-12
evm.TU.Cha02g010260	-	Com_5323_neg	--	0.979729	1.34558e-12
evm.TU.Cha12g012410	-	Com_44_pos	--	0.979711	1.35471e-12
evm.TU.Cha11g001260	K01051;00040,01100	Com_1885_pos	C00327;00220,01100,01110,01130,01230	0.979708	1.3562e-12
MSTRG.7122	-	Com_724_pos	--	0.9797	1.36049e-12
evm.TU.Cha02g010240	-	Com_1321_neg	C11867;00904,01110	0.9797	1.36055e-12
evm.TU.Cha09g015540	K15718;00591	Com_950_neg	--	-0.979687	1.36782e-12
evm.TU.Cha05g013670	-	Com_118_pos	--	0.979687	1.36788e-12
evm.TU.Cha03g007930	-	Com_309_pos	--	0.979684	1.36945e-12
evm.TU.Cha10g007930	-	Com_741_pos	--	-0.979666	1.37908e-12
evm.TU.ChaUn4802.1	-	Com_715_neg	C07605;-	0.979656	1.38428e-12
MSTRG.6798	-	Com_275_neg	--	0.979633	1.3965e-12
evm.TU.Cha06g016380	-	Com_297_pos	--	0.979633	1.39662e-12
evm.TU.Cha07g013800	K01051;00040,01100	Com_297_pos	--	0.979632	1.3974e-12
evm.TU.Cha09g013860	K00799;00480,01100	Com_309_pos	--	0.979631	1.39775e-12
evm.TU.Cha15g003070	-	Com_3375_neg	--	-0.979631	1.39801e-12
MSTRG.28410	-	Com_741_pos	--	0.979624	1.40178e-12
evm.TU.Cha03g007930	-	Com_297_pos	--	0.979602	1.4135e-12
MSTRG.23618	-	Com_5035_neg	--	0.979597	1.41653e-12
evm.TU.Cha02g008220	-	Com_1017_pos	C00170;00270,00908,01100	0.979594	1.41787e-12
evm.TU.ChaUn21289.1	-	Com_6670_neg	C02325;00940,01100,01110	0.979581	1.42538e-12
evm.TU.ChaUn32258.1	-	Com_472_neg	--	0.97958	1.42594e-12
evm.TU.Cha01g023640	-	Com_297_pos	--	0.97958	1.42602e-12
evm.TU.Cha07g009070	-	Com_118_pos	--	0.979578	1.42678e-12
MSTRG.13862	-	Com_275_neg	--	0.979576	1.42792e-12
evm.TU.Cha12g006460	-	Com_118_pos	--	0.979569	1.43223e-12
MSTRG.7191	-	Com_309_pos	--	0.979565	1.43434e-12
evm.TU.Cha06g016130	-	Com_148_neg	C00805;00360,01100,01110,01120,01130,01220,04075	0.979564	1.43486e-12
evm.TU.Cha13g013430	-	Com_273_pos	--	0.979557	1.4385e-12
evm.TU.ChaUn8212.1	-	Com_3499_neg	--	0.979548	1.44346e-12
evm.TU.Cha03g008760	-	Com_3765_neg	--	0.979548	1.44393e-12
evm.TU.ChaUn11917.3	-	Com_1504_neg	--	0.979547	1.44439e-12
evm.TU.Cha02g003710	-	Com_6670_neg	C02325;00940,01100,01110	0.979543	1.44669e-12
evm.TU.ChaUn6003.3	-	Com_1005_neg	--	0.97954	1.4484e-12
evm.TU.Cha10g013580	K01648;00020,01100,01110	Com_1885_pos	C00327;00220,01100,01110,01130,01230	0.979528	1.45504e-12
evm.TU.Cha11g007980	K00430;00940,01100,01110	Com_362_neg	--	0.979521	1.45909e-12
MSTRG.46971	-	Com_5035_neg	--	0.979518	1.46047e-12
evm.TU.Cha07g013800	K01051;00040,01100	Com_309_pos	--	0.97951	1.46501e-12
evm.TU.ChaUn4657.2	-	Com_1700_pos	--	0.979507	1.46666e-12
evm.TU.Cha01g013670	-	Com_2168_pos	C01477;00941,00943,00944,01100,01110	0.979494	1.47423e-12
evm.TU.Cha09g013450	-	Com_1209_pos	--	0.979489	1.47707e-12
evm.TU.Cha08g003780	-	Com_3375_neg	--	-0.979484	1.47977e-12
MSTRG.19233	-	Com_299_neg	--	0.979483	1.48029e-12
evm.TU.Cha07g012510	-	Com_1209_pos	--	0.979477	1.48422e-12
evm.TU.Cha11g012920	K01114;00562,00564,00565,01100,01110	Com_715_neg	C07605;-	0.979475	1.48522e-12
evm.TU.Cha14g007390	K23810;00902,01110	Com_5035_neg	--	0.979464	1.49152e-12
evm.TU.Cha08g016990	-	Com_1037_pos	--	0.979463	1.49206e-12
evm.TU.Cha09g002860	K01723;00592,01100,01110	Com_1700_pos	--	0.979462	1.4926e-12
evm.TU.Cha11g002330	-	Com_3441_neg	--	0.979455	1.49663e-12
evm.TU.Cha13g009710	K05658;02010	Com_1700_pos	--	0.979453	1.49766e-12
evm.TU.Cha01g021570	-	Com_1885_pos	C00327;00220,01100,01110,01130,01230	0.979438	1.50623e-12
evm.TU.Cha02g000930	-	Com_118_pos	--	0.979438	1.50664e-12
evm.TU.Cha02g008560	-	Com_4963_neg	--	0.979426	1.51341e-12
evm.TU.Cha12g000170	-	Com_1005_neg	--	0.979422	1.51607e-12
evm.TU.Cha06g016380	-	Com_309_pos	--	0.979416	1.51913e-12
evm.TU.Cha03g002190	-	Com_724_pos	--	0.979415	1.51969e-12
MSTRG.47095	-	Com_299_neg	--	0.979406	1.5252e-12
evm.TU.ChaUn8212.1	-	Com_2905_pos	C16939;-	0.979394	1.53198e-12
evm.TU.Cha04g009700	-	Com_5323_neg	--	0.979393	1.53259e-12
evm.TU.ChaUn8462.3	-	Com_5035_neg	--	0.979384	1.53802e-12
evm.TU.Cha04g003440	-	Com_5733_neg	--	0.979381	1.53981e-12
evm.TU.Cha01g017260	-	Com_84_pos	C00588;00564,01100	0.979377	1.54255e-12
evm.TU.Cha04g001350	-	Com_309_pos	--	0.979375	1.54322e-12
evm.TU.Cha07g015300	K13065;00940,00941,00945,01100,01110	Com_1700_pos	--	0.979369	1.54714e-12
evm.TU.Cha08g010410	-	Com_3804_neg	--	0.979364	1.54993e-12
evm.TU.Cha08g005580	-	Com_107_neg	--	0.97936	1.55255e-12
evm.TU.Cha01g008200	K13356;00073,04146	Com_3082_neg	C08988;-	0.979357	1.55437e-12
evm.TU.Cha14g010050	-	Com_5733_neg	--	0.979348	1.55973e-12
evm.TU.Cha07g015630	K13648;00520,01100	Com_141_neg	--	-0.979339	1.56525e-12
evm.TU.Cha04g001350	-	Com_297_pos	--	0.979338	1.5654e-12
evm.TU.Cha09g012730	-	Com_299_neg	--	0.979333	1.56854e-12
MSTRG.22537	K03113;03013	Com_3375_neg	--	0.97933	1.57068e-12
evm.TU.Cha12g005030	K21568;00998,01110	Com_978_neg	--	0.979325	1.57371e-12
evm.TU.Cha11g000570	K06611;00052,01100	Com_513_pos	C03005;01058,01110	0.979324	1.57401e-12
evm.TU.Cha08g015350	-	Com_5733_neg	--	0.979302	1.58731e-12
evm.TU.Cha02g010260	-	Com_3804_neg	--	0.979299	1.5891e-12
evm.TU.Cha14g000270	-	Com_950_neg	--	-0.979294	1.59218e-12
evm.TU.ChaUn18102.2	K01426;00330,00360,00380,01100	Com_5035_neg	--	0.979292	1.59318e-12
evm.TU.Cha14g003880	-	Com_1005_neg	--	0.979284	1.59834e-12
evm.TU.Cha08g018110	-	Com_2905_pos	C16939;-	0.979282	1.59977e-12
evm.TU.ChaUn7802.3	-	Com_3804_neg	--	0.979275	1.60381e-12
evm.TU.Cha01g022310	-	Com_1700_pos	--	0.979267	1.60891e-12
evm.TU.Cha07g002240	-	Com_1730_neg	--	0.97926	1.61314e-12
evm.TU.Cha01g023640	-	Com_309_pos	--	0.979259	1.61394e-12
evm.TU.Cha03g017840	K00511;00100,00909,01100,01110	Com_1128_pos	--	0.979255	1.616e-12
MSTRG.46971	-	Com_3353_neg	--	0.979254	1.61673e-12
evm.TU.Cha01g014270	K05681;02010	Com_279_pos	--	0.979253	1.61713e-12
MSTRG.7209	-	Com_1700_pos	--	0.979243	1.62365e-12
MSTRG.7807	K02540;03030	Com_5035_neg	--	0.979227	1.63348e-12
evm.TU.ChaUn13335.4	-	Com_6670_neg	C02325;00940,01100,01110	0.979223	1.63637e-12
MSTRG.36212	-	Com_118_pos	--	0.979222	1.63654e-12
evm.TU.Cha02g018910	-	Com_275_neg	--	0.97922	1.63809e-12
evm.TU.Cha11g000980	-	Com_297_pos	--	0.979217	1.63956e-12
evm.TU.Cha04g004600	-	Com_35_neg	--	0.979199	1.65113e-12
evm.TU.Cha07g010530	-	Com_118_pos	--	0.979188	1.65834e-12
MSTRG.47095	-	Com_6670_neg	C02325;00940,01100,01110	0.979178	1.66411e-12
evm.TU.Cha01g020750	-	Com_2007_neg	--	0.979175	1.66629e-12
evm.TU.Cha04g022660	-	Com_35_neg	--	0.979172	1.66836e-12
evm.TU.Cha04g006370	-	Com_3353_neg	--	0.979167	1.67126e-12
MSTRG.36212	-	Com_35_neg	--	0.979166	1.67197e-12
evm.TU.ChaUn8820.1	-	Com_141_neg	--	0.979164	1.67333e-12
evm.TU.Cha03g018990	-	Com_297_pos	--	0.979158	1.67729e-12
MSTRG.15133	-	Com_1406_neg	C03661;-	-0.979154	1.67949e-12
evm.TU.Cha14g012640	-	Com_5035_neg	--	0.979149	1.68316e-12
evm.TU.Cha09g008960	-	Com_3765_neg	--	-0.979143	1.68666e-12
evm.TU.Cha04g008510	-	Com_3353_neg	--	0.979141	1.68819e-12
MSTRG.27964	-	Com_1593_neg	--	0.979137	1.69069e-12
evm.TU.Cha04g006370	-	Com_5035_neg	--	0.979128	1.69627e-12
evm.TU.Cha14g009280	-	Com_1017_pos	C00170;00270,00908,01100	-0.979126	1.69773e-12
evm.TU.Cha05g016280	-	Com_3499_neg	--	0.979124	1.69895e-12
evm.TU.Cha15g001120	-	Com_118_pos	--	0.97912	1.70136e-12
evm.TU.Cha04g001870	K00975;00500,00520,01100,01110	Com_2250_neg	--	-0.979113	1.70579e-12
evm.TU.Cha06g007110	-	Com_148_neg	C00805;00360,01100,01110,01120,01130,01220,04075	0.979101	1.71385e-12
evm.TU.Cha03g018990	-	Com_309_pos	--	0.979098	1.71587e-12
evm.TU.Cha14g007700	-	Com_1209_pos	--	0.979097	1.71643e-12
evm.TU.Cha09g013810	-	Com_1005_neg	--	0.979091	1.72038e-12
MSTRG.17741	-	Com_275_neg	--	0.979075	1.73067e-12
evm.TU.Cha06g000400	-	Com_35_neg	--	0.979073	1.73248e-12
MSTRG.31802	-	Com_6670_neg	C02325;00940,01100,01110	0.979073	1.73248e-12
evm.TU.Cha04g007320	-	Com_1700_pos	--	0.979069	1.73501e-12
evm.TU.Cha08g017860	-	Com_1005_neg	--	-0.979063	1.7386e-12
MSTRG.31996	-	Com_6670_neg	C02325;00940,01100,01110	0.979059	1.74138e-12
MSTRG.45736	K02958;03010	Com_299_neg	--	0.979056	1.74339e-12
evm.TU.Cha03g015810	K13082;00941,01100,01110	Com_950_neg	--	-0.979053	1.74541e-12
evm.TU.Cha08g015800	-	Com_5323_neg	--	0.979051	1.74649e-12
evm.TU.Cha01g014710	-	Com_510_pos	--	0.97905	1.74758e-12
evm.TU.Cha05g001000	-	Com_5035_neg	--	0.979021	1.76632e-12
evm.TU.Cha14g009940	-	Com_1209_pos	--	0.979015	1.77051e-12
evm.TU.Cha12g004310	K05658;02010	Com_775_pos	--	0.97901	1.77394e-12
MSTRG.264	-	Com_6670_neg	C02325;00940,01100,01110	0.979004	1.77772e-12
evm.TU.Cha04g001350	-	Com_2619_neg	--	0.979002	1.77964e-12
evm.TU.Cha11g000980	-	Com_309_pos	--	0.978998	1.78183e-12
MSTRG.31674	-	Com_5733_neg	--	0.978998	1.78209e-12
evm.TU.Cha01g020280	K13448;04626	Com_117_neg	--	0.978991	1.78656e-12
evm.TU.ChaUn9278.1	-	Com_3082_neg	C08988;-	0.978991	1.78664e-12
evm.TU.Cha09g015150	-	Com_5323_neg	--	0.978986	1.78982e-12
MSTRG.32571	-	Com_299_neg	--	0.978984	1.79139e-12
evm.TU.Cha02g009440	K15718;00591	Com_2619_neg	--	0.978982	1.79297e-12
MSTRG.7209	-	Com_118_pos	--	0.978982	1.79312e-12
evm.TU.ChaUn6515.1	-	Com_5035_neg	--	0.978981	1.79325e-12
evm.TU.Cha09g014820	K15397;00062,01100,01110,04626	Com_256_pos	--	0.978978	1.79543e-12
evm.TU.ChaUn6723.1	-	Com_2619_neg	--	0.978977	1.79594e-12
MSTRG.15462	-	Com_2905_pos	C16939;-	0.978977	1.79601e-12
evm.TU.ChaUn6014.1	K13420;04016,04626	Com_1700_pos	--	0.978976	1.79665e-12
evm.TU.Cha02g000930	-	Com_2619_neg	--	0.978976	1.79717e-12
evm.TU.Cha09g014620	K14484;04075	Com_84_pos	C00588;00564,01100	0.978975	1.79746e-12
evm.TU.ChaUn9458.4	K15639;00905	Com_1209_pos	--	0.978973	1.79925e-12
evm.TU.Cha06g007280	-	Com_715_neg	C07605;-	0.978969	1.80155e-12
evm.TU.Cha14g013680	-	Com_309_pos	--	0.978968	1.80267e-12
evm.TU.Cha14g005550	-	Com_118_pos	--	0.978966	1.80356e-12
evm.TU.Cha05g013540	K00799;00480,01100	Com_5035_neg	--	0.978952	1.81327e-12
evm.TU.Cha15g006490	-	Com_118_pos	--	0.978948	1.81579e-12
evm.TU.Cha04g006100	K00626;00071,00072,00280,00310,00380,00620,00630,00640,00650,00900,01100,01110,01200,01212	Com_297_pos	--	0.978943	1.81951e-12
evm.TU.Cha09g000830	-	Com_1700_pos	--	0.978942	1.82039e-12
MSTRG.26664	-	Com_299_neg	--	0.978941	1.82097e-12
evm.TU.Cha04g003430	-	Com_5733_neg	--	0.978928	1.82945e-12
evm.TU.Cha05g003310	-	Com_3353_neg	--	0.978926	1.83123e-12
evm.TU.Cha12g001720	-	Com_1700_pos	--	0.978917	1.83756e-12
MSTRG.11719	-	Com_3353_neg	--	0.978884	1.86049e-12
evm.TU.Cha13g009710	K05658;02010	Com_3804_neg	--	0.978869	1.87093e-12
evm.TU.Cha02g009300	-	Com_5733_neg	--	0.978859	1.87782e-12
evm.TU.Cha04g020670	-	Com_1321_neg	C11867;00904,01110	-0.978857	1.87893e-12
MSTRG.6798	-	Com_5733_neg	--	0.978856	1.87966e-12
evm.TU.Cha05g007610	K16040;00945	Com_148_neg	C00805;00360,01100,01110,01120,01130,01220,04075	0.978845	1.88796e-12
evm.TU.Cha03g005510	-	Com_1191_pos	C00762;01100	-0.97884	1.89091e-12
evm.TU.Cha13g000020	-	Com_2550_pos	C03740;00480,01100	0.978834	1.89578e-12
evm.TU.Cha04g006100	K00626;00071,00072,00280,00310,00380,00620,00630,00640,00650,00900,01100,01110,01200,01212	Com_309_pos	--	0.978833	1.89611e-12
evm.TU.Cha14g010610	-	Com_3375_neg	--	0.978832	1.89704e-12
evm.TU.ChaUn4657.2	-	Com_148_neg	C00805;00360,01100,01110,01120,01130,01220,04075	0.978831	1.89749e-12
MSTRG.23544	-	Com_1700_pos	--	0.978825	1.90204e-12
evm.TU.Cha09g013880	K00799;00480,01100	Com_35_neg	--	0.978818	1.90691e-12
evm.TU.Cha04g008130	-	Com_3192_neg	C17457;-	0.978817	1.90782e-12
evm.TU.Cha01g006800	-	Com_2619_neg	--	0.978796	1.92243e-12
evm.TU.Cha07g010430	-	Com_1700_pos	--	0.978786	1.9298e-12
evm.TU.Cha02g010660	-	Com_1005_neg	--	0.978783	1.93232e-12
evm.TU.Cha05g003310	-	Com_5035_neg	--	0.978781	1.93332e-12
MSTRG.46054	-	Com_299_neg	--	0.97878	1.93441e-12
MSTRG.20875	-	Com_299_neg	--	0.978774	1.93865e-12
evm.TU.Cha11g005300	K00434;00053,00480,01100	Com_1656_pos	C02470;00380	0.978768	1.94269e-12
evm.TU.Cha14g010100	-	Com_1885_pos	C00327;00220,01100,01110,01130,01230	0.978767	1.9437e-12
evm.TU.Cha07g003300	-	Com_606_pos	C10177;-	0.978763	1.94625e-12
evm.TU.Cha13g008970	-	Com_3192_neg	C17457;-	0.978761	1.94786e-12
evm.TU.Cha01g023270	-	Com_1700_pos	--	0.97876	1.94868e-12
evm.TU.ChaUn13163.5	K01738;00270,00920,01100,01110,01200,01230	Com_299_neg	--	0.978756	1.95195e-12
MSTRG.27964	-	Com_4963_neg	--	0.97875	1.95623e-12
evm.TU.Cha10g003250	-	Com_950_neg	--	-0.978747	1.9583e-12
evm.TU.Cha10g013480	-	Com_2278_neg	--	0.978747	1.95856e-12
evm.TU.Cha10g011890	-	Com_148_neg	C00805;00360,01100,01110,01120,01130,01220,04075	0.978741	1.9628e-12
MSTRG.13025	K01719;00860,01100,01110	Com_299_neg	--	0.978737	1.96526e-12
evm.TU.Cha07g003140	-	Com_1037_pos	--	0.978734	1.96746e-12
evm.TU.Cha02g012200	-	Com_6670_neg	C02325;00940,01100,01110	0.978731	1.97016e-12
evm.TU.Cha08g003520	-	Com_1885_pos	C00327;00220,01100,01110,01130,01230	0.97873	1.97049e-12
MSTRG.4481	-	Com_5035_neg	--	0.978727	1.97289e-12
evm.TU.Cha08g004700	-	Com_1700_pos	--	0.978725	1.97455e-12
evm.TU.Cha10g013430	K18819;00052,01100	Com_141_neg	--	0.978723	1.97565e-12
evm.TU.Cha01g019910	-	Com_5733_neg	--	0.978723	1.97615e-12
evm.TU.Cha14g013680	-	Com_297_pos	--	0.978712	1.9837e-12
evm.TU.Cha03g018990	-	Com_2619_neg	--	0.97871	1.98572e-12
evm.TU.Cha02g019190	-	Com_118_pos	--	0.978706	1.98834e-12
evm.TU.Cha08g008240	K00873;00010,00230,00620,01100,01110,01200,01230	Com_6670_neg	C02325;00940,01100,01110	0.978705	1.9889e-12
MSTRG.36789	-	Com_472_neg	--	0.978704	1.9897e-12
evm.TU.Cha14g013700	K15095;00902,01110	Com_35_neg	--	0.978703	1.99075e-12
evm.TU.Cha11g014430	K00430;00940,01100,01110	Com_118_pos	--	0.978701	1.99221e-12
evm.TU.Cha04g012620	-	Com_2905_pos	C16939;-	0.978691	1.99927e-12
evm.TU.Cha07g010430	-	Com_309_pos	--	0.978672	2.01398e-12
evm.TU.Cha01g010240	-	Com_724_pos	--	0.978658	2.02431e-12
evm.TU.Cha03g014890	K20547;00520,01100,04016	Com_5323_neg	--	0.978654	2.02707e-12
MSTRG.14485	-	Com_275_neg	--	0.978645	2.03426e-12
evm.TU.Cha07g010430	-	Com_297_pos	--	0.978644	2.03503e-12
evm.TU.Cha02g003710	-	Com_5035_neg	--	0.978641	2.03713e-12
evm.TU.Cha11g000990	-	Com_5733_neg	--	0.97864	2.03745e-12
evm.TU.Cha15g004840	-	Com_35_neg	--	0.978634	2.04201e-12
evm.TU.ChaUn36445.2	-	Com_1128_pos	--	-0.97863	2.04514e-12
evm.TU.ChaUn11417.1	-	Com_118_pos	--	0.978625	2.04893e-12
evm.TU.Cha12g009720	-	Com_6670_neg	C02325;00940,01100,01110	0.978619	2.05409e-12
evm.TU.Cha14g007710	-	Com_5733_neg	--	0.978617	2.055e-12
evm.TU.Cha08g004900	K01100;00710,01100,01200	Com_299_neg	--	0.978612	2.05898e-12
evm.TU.Cha09g017360	K10578;04120,04141	Com_2905_pos	C16939;-	0.978603	2.06593e-12
evm.TU.ChaUn9118.2	-	Com_1476_pos	C00761;00940	0.978596	2.07104e-12
MSTRG.27825	-	Com_299_neg	--	0.97859	2.07579e-12
evm.TU.Cha01g006740	-	Com_6670_neg	C02325;00940,01100,01110	0.978589	2.07678e-12
evm.TU.Cha14g000050	K04043;03018	Com_5035_neg	--	0.978584	2.08048e-12
evm.TU.ChaUn12326.1	-	Com_6670_neg	C02325;00940,01100,01110	0.978581	2.08251e-12
evm.TU.Cha03g015560	K00128;00010,00053,00071,00280,00310,00330,00340,00380,00410,00561,00620,00903,01100,01110	Com_3842_neg	--	0.97858	2.08376e-12
evm.TU.Cha13g009710	K05658;02010	Com_118_pos	--	0.978574	2.08806e-12
evm.TU.Cha04g006090	-	Com_275_neg	--	0.978558	2.10069e-12
evm.TU.Cha08g012980	K00626;00071,00072,00280,00310,00380,00620,00630,00640,00650,00900,01100,01110,01200,01212	Com_297_pos	--	0.978554	2.10362e-12
evm.TU.Cha07g012510	-	Com_1700_pos	--	0.978554	2.10387e-12
evm.TU.Cha09g011340	K13065;00940,00941,00945,01100,01110	Com_741_pos	--	0.978549	2.10799e-12
evm.TU.Cha02g018910	-	Com_5733_neg	--	0.978547	2.10948e-12
evm.TU.Cha03g008760	-	Com_1246_neg	--	0.978546	2.11002e-12
MSTRG.38124	-	Com_950_neg	--	-0.978544	2.11132e-12
MSTRG.28410	-	Com_978_neg	--	0.97854	2.11458e-12
evm.TU.Cha04g010760	-	Com_6670_neg	C02325;00940,01100,01110	0.97854	2.11479e-12
evm.TU.Cha14g000320	-	Com_35_neg	--	0.978539	2.1157e-12
evm.TU.Cha05g014080	K03146;00730,01100	Com_4963_neg	--	0.978533	2.12009e-12
evm.TU.Cha02g009450	K15718;00591	Com_2619_neg	--	0.978531	2.12195e-12
evm.TU.Cha09g017120	-	Com_141_neg	--	-0.978527	2.12468e-12
evm.TU.Cha06g000670	-	Com_74_pos	C00811;00130,00350,00360,00940,00950,01100,01110,01220	0.978524	2.12696e-12
evm.TU.Cha08g012980	K00626;00071,00072,00280,00310,00380,00620,00630,00640,00650,00900,01100,01110,01200,01212	Com_309_pos	--	0.978522	2.12848e-12
evm.TU.Cha02g015550	-	Com_118_pos	--	0.978521	2.12945e-12
evm.TU.Cha04g000470	-	Com_3804_neg	--	0.978517	2.13268e-12
MSTRG.772	K10598;04120	Com_299_neg	--	0.978499	2.14703e-12
MSTRG.38710	-	Com_4464_neg	--	-0.978497	2.14823e-12
evm.TU.ChaUn20689.2	K13449;04016,04075,04626	Com_3804_neg	--	0.978497	2.14839e-12
evm.TU.Cha08g018630	-	Com_1037_pos	--	0.978496	2.14967e-12
evm.TU.Cha04g009700	-	Com_1700_pos	--	0.978495	2.14995e-12
evm.TU.Cha04g005760	K01626;00400,01100,01110,01230	Com_35_neg	--	0.978488	2.15602e-12
evm.TU.Cha09g013730	-	Com_3192_neg	C17457;-	-0.97848	2.16234e-12
evm.TU.Cha05g005910	-	Com_11_pos	--	-0.978477	2.16451e-12
evm.TU.Cha15g006490	-	Com_1885_pos	C00327;00220,01100,01110,01130,01230	0.97847	2.17035e-12
evm.TU.ChaUn9117.2	-	Com_35_neg	--	0.978466	2.17335e-12
evm.TU.Cha12g009770	-	Com_299_neg	--	0.978463	2.17586e-12
evm.TU.Cha09g013850	K00799;00480,01100	Com_1700_pos	--	0.978462	2.17683e-12
MSTRG.7137	-	Com_35_neg	--	0.978458	2.17959e-12
evm.TU.Cha09g006130	K00430;00940,01100,01110	Com_753_pos	C01945;-	0.978452	2.18458e-12
evm.TU.Cha12g011960	K19642;00053	Com_3082_neg	C08988;-	0.978452	2.18467e-12
evm.TU.Cha09g014820	K15397;00062,01100,01110,04626	Com_1476_pos	C00761;00940	0.97845	2.18615e-12
evm.TU.Cha04g008510	-	Com_5035_neg	--	0.978448	2.18786e-12
evm.TU.Cha06g018150	-	Com_2755_neg	--	0.978445	2.18977e-12
evm.TU.ChaUn25270.1	-	Com_2619_neg	--	0.978445	2.18992e-12
MSTRG.11719	-	Com_2550_pos	C03740;00480,01100	0.978443	2.1921e-12
evm.TU.Cha12g004150	K13422;04016,04075	Com_1128_pos	--	-0.978418	2.21166e-12
evm.TU.ChaUn11590.3	K17961;00904	Com_3395_neg	--	0.978417	2.21312e-12
evm.TU.Cha14g000050	K04043;03018	Com_299_neg	--	0.978412	2.21715e-12
evm.TU.Cha04g021840	K05857;00562,01100,04070	Com_3395_neg	--	0.978404	2.22366e-12
evm.TU.Cha11g007980	K00430;00940,01100,01110	Com_274_pos	C00864;00410,00770,01100,01110	0.978393	2.23214e-12
evm.TU.ChaUn8712.3	-	Com_1700_pos	--	0.97839	2.2346e-12
evm.TU.Cha13g000990	-	Com_2318_neg	--	0.978382	2.24117e-12
evm.TU.Cha02g003670	-	Com_1017_pos	C00170;00270,00908,01100	0.978382	2.24134e-12
evm.TU.ChaUn7603.2	-	Com_3375_neg	--	0.978374	2.24814e-12
evm.TU.Cha05g002040	-	Com_2318_neg	--	0.978374	2.24832e-12
evm.TU.Cha05g003070	-	Com_118_pos	--	0.978373	2.24868e-12
MSTRG.34275	-	Com_118_pos	--	0.97837	2.25155e-12
MSTRG.34275	-	Com_1700_pos	--	0.978367	2.25338e-12
evm.TU.Cha08g018630	-	Com_513_pos	C03005;01058,01110	0.97836	2.25969e-12
evm.TU.Cha01g023650	-	Com_1209_pos	--	0.978349	2.26843e-12
evm.TU.Cha06g015460	-	Com_3406_neg	--	0.978344	2.27271e-12
evm.TU.Cha04g002970	-	Com_1496_neg	C09489;-	0.978339	2.27699e-12
MSTRG.2273	-	Com_3804_neg	--	0.978326	2.28827e-12
evm.TU.Cha13g010650	-	Com_741_pos	--	0.978323	2.29047e-12
evm.TU.Cha09g017880	K00789;00270,01100,01110,01230	Com_118_pos	--	0.978322	2.29106e-12
evm.TU.Cha04g000480	-	Com_275_neg	--	0.978319	2.29404e-12
evm.TU.Cha08g008380	-	Com_1209_pos	--	0.978312	2.29957e-12
evm.TU.ChaUn5473.7	-	Com_118_pos	--	0.978309	2.30254e-12
evm.TU.Cha10g010380	-	Com_2905_pos	C16939;-	0.978305	2.30567e-12
evm.TU.ChaUn7551.1	K00469;00053,00562,01100	Com_299_neg	--	0.978303	2.30739e-12
evm.TU.Cha02g018200	-	Com_6670_neg	C02325;00940,01100,01110	0.978296	2.31327e-12
evm.TU.Cha15g000940	K00799;00480,01100	Com_297_pos	--	0.978295	2.31384e-12
evm.TU.Cha08g015850	-	Com_299_neg	--	0.978288	2.32032e-12
evm.TU.Cha04g007170	-	Com_1209_pos	--	0.978279	2.32748e-12
evm.TU.Cha05g013540	K00799;00480,01100	Com_299_neg	--	0.978275	2.33104e-12
evm.TU.Cha10g001260	K13495;00908	Com_1209_pos	--	0.978269	2.3362e-12
evm.TU.ChaUn5711.6	K13679;00500,01100,01110	Com_3441_neg	--	0.978267	2.33754e-12
evm.TU.ChaUn6334.6	K13508;00561,00564,01100,01110	Com_715_neg	C07605;-	0.978266	2.33839e-12
evm.TU.Cha05g013630	-	Com_6670_neg	C02325;00940,01100,01110	0.978258	2.34566e-12
evm.TU.Cha09g008960	-	Com_141_neg	--	0.978257	2.34655e-12
evm.TU.Cha01g008980	-	Com_118_pos	--	0.978252	2.35016e-12
evm.TU.Cha06g018150	-	Com_1885_pos	C00327;00220,01100,01110,01130,01230	0.97824	2.36076e-12
evm.TU.Cha12g010670	-	Com_2905_pos	C16939;-	0.978235	2.36515e-12
evm.TU.Cha14g000050	K04043;03018	Com_3353_neg	--	0.978235	2.36548e-12
evm.TU.Cha13g007140	-	Com_35_neg	--	0.978209	2.38735e-12
evm.TU.Cha08g003780	-	Com_1005_neg	--	0.978204	2.39198e-12
evm.TU.Cha01g014710	-	Com_70_neg	--	0.978204	2.39248e-12
evm.TU.Cha07g009570	-	Com_513_pos	C03005;01058,01110	0.978194	2.40063e-12
evm.TU.Cha11g005300	K00434;00053,00480,01100	Com_1593_neg	--	0.978187	2.40716e-12
evm.TU.ChaUn31248.1	K14173;00909,01110	Com_2318_neg	--	0.978186	2.40783e-12
evm.TU.ChaUn36721.1	-	Com_6670_neg	C02325;00940,01100,01110	0.978185	2.40842e-12
evm.TU.Cha04g020890	-	Com_1371_pos	--	0.978184	2.4094e-12
evm.TU.Cha15g000940	K00799;00480,01100	Com_309_pos	--	0.978183	2.41006e-12
MSTRG.28411	-	Com_1656_pos	C02470;00380	0.978182	2.41151e-12
evm.TU.ChaUn5579.3	-	Com_390_pos	--	0.978166	2.42516e-12
MSTRG.46739	-	Com_3353_neg	--	0.97815	2.43958e-12
evm.TU.Cha10g007860	K00799;00480,01100	Com_1885_pos	C00327;00220,01100,01110,01130,01230	0.978145	2.44347e-12
evm.TU.Cha07g013530	-	Com_118_pos	--	0.978143	2.44572e-12
evm.TU.ChaUn13884.6	-	Com_3499_neg	--	0.978139	2.44961e-12
MSTRG.46739	-	Com_5035_neg	--	0.978132	2.45562e-12
evm.TU.Cha07g003140	-	Com_141_neg	--	0.978119	2.46744e-12
evm.TU.Cha04g008520	-	Com_3879_neg	--	0.978117	2.46881e-12
evm.TU.Cha06g013210	-	Com_6670_neg	C02325;00940,01100,01110	0.978109	2.47592e-12
evm.TU.Cha08g018690	-	Com_846_neg	--	0.978107	2.47759e-12
evm.TU.Cha05g013540	K00799;00480,01100	Com_3353_neg	--	0.978105	2.47989e-12
evm.TU.Cha09g008960	-	Com_1037_pos	--	0.978097	2.48706e-12
evm.TU.Cha12g010620	-	Com_5035_neg	--	0.978085	2.49739e-12
evm.TU.Cha10g003590	-	Com_753_pos	C01945;-	0.978072	2.50955e-12
evm.TU.Cha01g008200	K13356;00073,04146	Com_35_neg	--	0.978072	2.50966e-12
evm.TU.ChaUn8820.1	-	Com_1037_pos	--	0.978066	2.51481e-12
evm.TU.Cha11g007210	-	Com_3441_neg	--	0.978065	2.51592e-12
evm.TU.Cha11g000810	-	Com_362_neg	--	0.978065	2.51619e-12
evm.TU.ChaUn8462.3	-	Com_3353_neg	--	0.978064	2.51692e-12
evm.TU.ChaUn13034.1	K03283;03040,04141,04144	Com_978_neg	--	0.978043	2.53557e-12
evm.TU.Cha15g006490	-	Com_297_pos	--	0.978035	2.54323e-12
evm.TU.ChaUn3752.18	-	Com_274_pos	C00864;00410,00770,01100,01110	0.978033	2.54487e-12
evm.TU.ChaUn6723.1	-	Com_3804_neg	--	0.978032	2.54601e-12
evm.TU.ChaUn5199.1	K20547;00520,01100,04016	Com_5733_neg	--	0.978032	2.54605e-12
evm.TU.Cha13g000060	-	Com_299_neg	--	0.978018	2.55888e-12
evm.TU.Cha04g012620	-	Com_3499_neg	--	0.978012	2.56448e-12
evm.TU.Cha02g007710	-	Com_299_neg	--	0.978009	2.56713e-12
evm.TU.Cha04g009620	K05278;00941,01100,01110	Com_1005_neg	--	-0.977997	2.57789e-12
evm.TU.Cha05g016280	-	Com_117_neg	--	0.977997	2.57856e-12
evm.TU.Cha11g006350	-	Com_3879_neg	--	0.977993	2.58232e-12
evm.TU.Cha15g011060	-	Com_2619_neg	--	0.977982	2.59265e-12
evm.TU.Cha01g006680	-	Com_1885_pos	C00327;00220,01100,01110,01130,01230	0.977972	2.60158e-12
evm.TU.Cha12g009780	K15639;00905	Com_1209_pos	--	0.977971	2.60274e-12
evm.TU.ChaUn4802.1	-	Com_3842_neg	--	0.977955	2.61718e-12
MSTRG.46069	-	Com_1730_neg	--	0.977954	2.61873e-12
evm.TU.Cha15g011910	-	Com_1037_pos	--	-0.977948	2.62462e-12
evm.TU.ChaUn13485.1	K10528;00592,01110	Com_753_pos	C01945;-	0.977938	2.63335e-12
evm.TU.Cha01g011240	K13679;00500,01100,01110	Com_1027_pos	C10871;-	0.977936	2.63548e-12
MSTRG.4879	-	Com_950_neg	--	-0.977933	2.63851e-12
evm.TU.Cha04g000480	-	Com_1700_pos	--	0.977929	2.64199e-12
evm.TU.Cha03g015610	-	Com_715_neg	C07605;-	0.977928	2.64308e-12
evm.TU.Cha14g008580	-	Com_3192_neg	C17457;-	0.977919	2.65191e-12
MSTRG.32571	-	Com_3879_neg	--	0.977914	2.65661e-12
evm.TU.Cha14g000320	-	Com_3082_neg	C08988;-	0.977911	2.65902e-12
evm.TU.Cha10g014490	-	Com_3879_neg	--	0.977905	2.66483e-12
evm.TU.Cha08g004700	-	Com_118_pos	--	0.977904	2.66576e-12
evm.TU.Cha08g007390	-	Com_693_pos	--	-0.9779	2.66934e-12
MSTRG.46971	-	Com_6670_neg	C02325;00940,01100,01110	0.977897	2.67311e-12
evm.TU.Cha06g000420	-	Com_1885_pos	C00327;00220,01100,01110,01130,01230	0.977891	2.6781e-12
MSTRG.4185	-	Com_5035_neg	--	0.977887	2.68204e-12
evm.TU.Cha03g018900	-	Com_3499_neg	--	-0.977881	2.68773e-12
evm.TU.ChaUn9501.1	-	Com_3804_neg	--	0.97788	2.68869e-12
evm.TU.Cha09g012820	-	Com_299_neg	--	0.977877	2.69185e-12
evm.TU.Cha11g014200	-	Com_74_pos	C00811;00130,00350,00360,00940,00950,01100,01110,01220	0.977875	2.69419e-12
evm.TU.Cha15g010990	-	Com_1246_neg	--	0.977869	2.69924e-12
evm.TU.Cha03g013860	-	Com_3842_neg	--	0.977869	2.6997e-12
MSTRG.26336	-	Com_362_neg	--	0.977864	2.70474e-12
evm.TU.Cha02g009450	K15718;00591	Com_1700_pos	--	0.977853	2.71495e-12
MSTRG.42295	-	Com_6670_neg	C02325;00940,01100,01110	0.977849	2.7191e-12
evm.TU.Cha01g014500	-	Com_553_pos	--	-0.977845	2.72288e-12
evm.TU.Cha15g006190	-	Com_74_pos	C00811;00130,00350,00360,00940,00950,01100,01110,01220	0.977844	2.72419e-12
MSTRG.2097	-	Com_6670_neg	C02325;00940,01100,01110	0.977841	2.72676e-12
MSTRG.4120	-	Com_6670_neg	C02325;00940,01100,01110	0.977841	2.72702e-12
evm.TU.Cha15g010440	K01193;00052,00500,01100,01110	Com_724_pos	--	0.977841	2.72715e-12
MSTRG.23618	-	Com_3353_neg	--	0.977836	2.73198e-12
evm.TU.Cha15g006490	-	Com_309_pos	--	0.977832	2.73522e-12
evm.TU.Cha09g013010	K01728;00040,01100	Com_84_pos	C00588;00564,01100	0.977829	2.73831e-12
evm.TU.Cha08g011570	-	Com_1209_pos	--	0.977828	2.73934e-12
evm.TU.Cha04g008130	-	Com_1730_neg	--	0.977827	2.74028e-12
evm.TU.Cha13g003280	-	Com_118_pos	--	0.977823	2.74452e-12
evm.TU.ChaUn8820.1	-	Com_553_pos	--	-0.977819	2.74829e-12
evm.TU.Cha12g011610	-	Com_35_neg	--	0.977815	2.7519e-12
evm.TU.Cha03g011440	-	Com_35_neg	--	0.977815	2.75266e-12
evm.TU.Cha05g013670	-	Com_1700_pos	--	0.977798	2.76929e-12
evm.TU.Cha07g009920	-	Com_3842_neg	--	-0.977794	2.77279e-12
evm.TU.Cha15g002520	-	Com_1656_pos	C02470;00380	0.977785	2.78184e-12
evm.TU.Cha03g001330	-	Com_275_neg	--	0.977774	2.79271e-12
evm.TU.Cha11g014380	K00430;00940,01100,01110	Com_5323_neg	--	0.977772	2.79511e-12
MSTRG.6815	-	Com_299_neg	--	0.977761	2.80592e-12
evm.TU.ChaUn13104.1	-	Com_553_pos	--	-0.977759	2.80791e-12
evm.TU.Cha01g014190	-	Com_1700_pos	--	0.977759	2.80819e-12
MSTRG.16997	-	Com_2874_neg	C01220;00562,01100,04070	0.977756	2.8107e-12
evm.TU.Cha02g010080	-	Com_1619_neg	--	0.977746	2.82122e-12
evm.TU.Cha02g008560	-	Com_978_neg	--	0.977731	2.83577e-12
evm.TU.Cha14g002870	-	Com_3804_neg	--	0.97773	2.83668e-12
evm.TU.Cha15g000830	-	Com_35_neg	--	0.977723	2.84444e-12
MSTRG.3358	K08735;03430	Com_6670_neg	C02325;00940,01100,01110	0.97772	2.8474e-12
evm.TU.Cha14g002870	-	Com_5323_neg	--	0.977714	2.85366e-12
evm.TU.Cha10g004540	-	Com_1885_pos	C00327;00220,01100,01110,01130,01230	0.977695	2.87224e-12
evm.TU.Cha07g002250	K22395;00940,01100,01110	Com_148_neg	C00805;00360,01100,01110,01120,01130,01220,04075	0.977693	2.87424e-12
evm.TU.Cha04g009840	-	Com_274_pos	C00864;00410,00770,01100,01110	0.977692	2.87557e-12
evm.TU.Cha09g014740	K13448;04626	Com_1209_pos	--	0.977674	2.89452e-12
evm.TU.ChaUn24747.1	-	Com_6670_neg	C02325;00940,01100,01110	0.977671	2.8975e-12
evm.TU.Cha02g015550	-	Com_1700_pos	--	0.97767	2.89787e-12
evm.TU.Cha14g001300	-	Com_5733_neg	--	0.977665	2.90355e-12
evm.TU.Cha05g003310	-	Com_2550_pos	C03740;00480,01100	0.977654	2.91458e-12
evm.TU.ChaUn11077.1	-	Com_3353_neg	--	0.977647	2.92233e-12
MSTRG.11719	-	Com_299_neg	--	0.977646	2.92254e-12
evm.TU.ChaUn13163.5	K01738;00270,00920,01100,01110,01200,01230	Com_5035_neg	--	0.977644	2.92497e-12
evm.TU.Cha04g000480	-	Com_118_pos	--	0.97764	2.92922e-12
evm.TU.Cha11g014430	K00430;00940,01100,01110	Com_309_pos	--	0.977632	2.93716e-12
evm.TU.Cha04g008130	-	Com_4963_neg	--	0.977599	2.97209e-12
evm.TU.ChaUn5473.7	-	Com_297_pos	--	0.977597	2.97391e-12
MSTRG.26336	-	Com_2905_pos	C16939;-	0.977591	2.98105e-12
evm.TU.Cha01g015970	-	Com_1593_neg	--	0.977585	2.98718e-12
MSTRG.34275	-	Com_724_pos	--	0.977582	2.99043e-12
MSTRG.36797	-	Com_3353_neg	--	0.977579	2.99358e-12
evm.TU.ChaUn23562.1	-	Com_390_pos	--	-0.977566	3.00674e-12
MSTRG.6992	K10532;00531,01100	Com_6670_neg	C02325;00940,01100,01110	0.977563	3.01064e-12
evm.TU.Cha08g015350	-	Com_724_pos	--	0.977558	3.01583e-12
evm.TU.ChaUn16513.1	-	Com_753_pos	C01945;-	0.977549	3.02526e-12
evm.TU.Cha08g004900	K01100;00710,01100,01200	Com_3879_neg	--	0.977542	3.03307e-12
evm.TU.ChaUn8712.3	-	Com_724_pos	--	0.977539	3.03628e-12
evm.TU.Cha06g015460	-	Com_118_pos	--	0.977531	3.04434e-12
evm.TU.Cha01g023640	-	Com_1209_pos	--	0.97753	3.04551e-12
MSTRG.24379	K01872;00970	Com_6670_neg	C02325;00940,01100,01110	0.977529	3.04609e-12
evm.TU.Cha13g005810	-	Com_2018_pos	--	0.977522	3.05366e-12
evm.TU.ChaUn4657.2	-	Com_35_neg	--	0.97752	3.05604e-12
evm.TU.Cha15g011910	-	Com_141_neg	--	-0.97752	3.05636e-12
evm.TU.Cha04g005310	-	Com_4055_neg	--	0.977517	3.05905e-12
evm.TU.Cha01g006680	-	Com_1700_pos	--	0.977517	3.05946e-12
MSTRG.6461	K04706;04120	Com_5035_neg	--	0.977513	3.06354e-12
evm.TU.Cha14g010740	-	Com_1209_pos	--	0.977511	3.0661e-12
evm.TU.ChaUn12362.1	-	Com_5323_neg	--	0.97751	3.06725e-12
evm.TU.Cha11g001080	-	Com_297_pos	--	0.977509	3.06853e-12
evm.TU.Cha10g001260	K13495;00908	Com_118_pos	--	0.977507	3.07045e-12
evm.TU.Cha14g005550	-	Com_5733_neg	--	0.977489	3.09018e-12
evm.TU.Cha07g000380	-	Com_362_neg	--	0.977485	3.09458e-12
evm.TU.Cha04g020680	-	Com_3842_neg	--	0.977482	3.09774e-12
evm.TU.ChaUn11590.3	K17961;00904	Com_93_neg	--	-0.97748	3.10002e-12
evm.TU.ChaUn5473.7	-	Com_309_pos	--	0.97747	3.11109e-12
evm.TU.Cha10g014630	-	Com_136_neg	C00025;00220,00250,00330,00332,00340,00430,00480,00630,00650,00660,00860,00910,00970,01100,01110,01120,01130,01200,01210,01230,02010	-0.977461	3.12031e-12
evm.TU.Cha01g016070	K20547;00520,01100,04016	Com_724_pos	--	0.977452	3.12995e-12
evm.TU.Cha03g002190	-	Com_35_neg	--	0.977452	3.13016e-12
evm.TU.Cha04g000400	-	Com_5323_neg	--	0.977451	3.13166e-12
evm.TU.Cha04g020890	-	Com_11_pos	--	0.977445	3.1381e-12
evm.TU.ChaUn10811.2	-	Com_2681_neg	C08348;-	0.977438	3.14551e-12
evm.TU.Cha09g000630	K13065;00940,00941,00945,01100,01110	Com_118_pos	--	0.977437	3.14693e-12
MSTRG.19233	-	Com_3879_neg	--	0.977432	3.15238e-12
MSTRG.21634	-	Com_1247_pos	C05851;00940,01110	0.977422	3.16316e-12
evm.TU.Cha04g013950	-	Com_279_pos	--	0.977421	3.16447e-12
evm.TU.Cha04g009080	-	Com_553_pos	--	-0.977413	3.17311e-12
evm.TU.Cha14g002870	-	Com_118_pos	--	0.977411	3.17608e-12
evm.TU.Cha12g006300	-	Com_118_pos	--	0.97739	3.19872e-12
evm.TU.Cha11g002210	K17686;04016	Com_4566_neg	--	0.977387	3.20285e-12
evm.TU.Cha05g005910	-	Com_3499_neg	--	0.977371	3.22055e-12
evm.TU.Cha02g000220	K15397;00062,01100,01110,04626	Com_390_pos	--	-0.977368	3.22378e-12
evm.TU.Cha05g010860	-	Com_2024_neg	C12621;00360,01120,01220	0.977364	3.22837e-12
evm.TU.Cha06g015460	-	Com_724_pos	--	0.977358	3.23497e-12
evm.TU.Cha11g014430	K00430;00940,01100,01110	Com_297_pos	--	0.977355	3.23861e-12
evm.TU.ChaUn13034.1	K03283;03040,04141,04144	Com_1656_pos	C02470;00380	0.977351	3.24378e-12
evm.TU.Cha07g001660	-	Com_3353_neg	--	0.977336	3.26013e-12
evm.TU.Cha15g004840	-	Com_5733_neg	--	0.977313	3.28722e-12
evm.TU.Cha05g016320	-	Com_1017_pos	C00170;00270,00908,01100	-0.977308	3.29247e-12
evm.TU.ChaUn7551.1	K00469;00053,00562,01100	Com_5035_neg	--	0.977308	3.29259e-12
MSTRG.34061	-	Com_2755_neg	--	0.977305	3.29574e-12
evm.TU.Cha04g003440	-	Com_3804_neg	--	0.977305	3.29597e-12
evm.TU.ChaUn11917.3	-	Com_2160_pos	--	0.977292	3.31057e-12
evm.TU.Cha11g001080	-	Com_309_pos	--	0.977286	3.31748e-12
evm.TU.Cha08g001810	-	Com_715_neg	C07605;-	0.977276	3.32975e-12
evm.TU.Cha07g013510	-	Com_5733_neg	--	0.977271	3.33477e-12
evm.TU.Cha09g012820	-	Com_3879_neg	--	0.977266	3.34063e-12
evm.TU.Cha02g019190	-	Com_3406_neg	--	0.977266	3.34151e-12
evm.TU.Cha03g020440	-	Com_1700_pos	--	0.97726	3.34795e-12
evm.TU.Cha04g013380	-	Com_2905_pos	C16939;-	0.977257	3.35151e-12
evm.TU.Cha14g000320	-	Com_1885_pos	C00327;00220,01100,01110,01130,01230	0.977257	3.35176e-12
evm.TU.ChaUn7706.1	-	Com_3842_neg	--	0.977256	3.35329e-12
evm.TU.Cha10g012460	-	Com_5733_neg	--	0.977242	3.36964e-12
evm.TU.Cha06g014500	-	Com_3192_neg	C17457;-	0.977238	3.37367e-12
evm.TU.Cha01g001380	-	Com_1593_neg	--	0.977233	3.37914e-12
evm.TU.ChaUn361.17	-	Com_2619_neg	--	0.977233	3.38007e-12
evm.TU.Cha01g001260	-	Com_715_neg	C07605;-	0.977219	3.39645e-12
evm.TU.Cha11g005010	-	Com_6670_neg	C02325;00940,01100,01110	0.977216	3.39952e-12
evm.TU.Cha15g006890	-	Com_297_pos	--	0.977215	3.40149e-12
MSTRG.7122	-	Com_1209_pos	--	0.977214	3.40208e-12
evm.TU.Cha01g023640	-	Com_275_neg	--	0.977213	3.40322e-12
evm.TU.Cha04g008510	-	Com_3879_neg	--	0.977211	3.40535e-12
evm.TU.Cha03g019730	K02183;04016,04070,04626	Com_309_pos	--	0.977211	3.40626e-12
evm.TU.Cha11g009330	-	Com_279_pos	--	0.977197	3.42275e-12
evm.TU.Cha07g003460	-	Com_753_pos	C01945;-	0.977185	3.4372e-12
MSTRG.27964	-	Com_2905_pos	C16939;-	0.977182	3.44069e-12
evm.TU.Cha15g006890	-	Com_309_pos	--	0.97718	3.44209e-12
evm.TU.Cha02g019190	-	Com_3804_neg	--	0.977175	3.44855e-12
evm.TU.Cha01g017100	-	Com_1005_neg	--	0.977169	3.45576e-12
MSTRG.45842	-	Com_297_pos	--	0.977168	3.4566e-12
evm.TU.Cha13g001660	-	Com_1246_neg	--	0.977166	3.45986e-12
evm.TU.ChaUn13884.6	-	Com_3192_neg	C17457;-	0.977164	3.46158e-12
evm.TU.Cha09g001820	-	Com_1885_pos	C00327;00220,01100,01110,01130,01230	0.977158	3.46884e-12
MSTRG.43448	-	Com_3879_neg	--	0.977156	3.47176e-12
MSTRG.510	-	Com_6670_neg	C02325;00940,01100,01110	0.977153	3.47516e-12
evm.TU.Cha12g005030	K21568;00998,01110	Com_3441_neg	--	0.977152	3.47605e-12
MSTRG.46069	-	Com_3192_neg	C17457;-	0.977145	3.48416e-12
evm.TU.Cha09g007070	K18857;00010,00071,00350,00592,01100,01110	Com_3879_neg	--	0.977145	3.48472e-12
MSTRG.20875	-	Com_3879_neg	--	0.97714	3.49095e-12
MSTRG.4481	-	Com_3353_neg	--	0.977135	3.49639e-12
evm.TU.Cha04g011080	-	Com_3804_neg	--	0.977132	3.50027e-12
evm.TU.Cha12g006300	-	Com_3804_neg	--	0.97713	3.5026e-12
evm.TU.Cha10g008800	-	Com_148_neg	C00805;00360,01100,01110,01120,01130,01220,04075	0.97713	3.5029e-12
evm.TU.Cha07g009920	-	Com_1005_neg	--	-0.97713	3.50339e-12
MSTRG.19233	-	Com_3353_neg	--	0.977124	3.50964e-12
evm.TU.Cha12g006630	-	Com_1408_pos	--	0.977122	3.51209e-12
MSTRG.29982	-	Com_2874_neg	C01220;00562,01100,04070	0.977122	3.51318e-12
evm.TU.Cha01g025030	-	Com_753_pos	C01945;-	0.977115	3.52127e-12
evm.TU.Cha03g019730	K02183;04016,04070,04626	Com_297_pos	--	0.97711	3.52673e-12
evm.TU.Cha13g012110	-	Com_118_pos	--	0.977096	3.54467e-12
evm.TU.Cha08g016390	-	Com_1619_neg	--	0.977094	3.54707e-12
MSTRG.6965	-	Com_5035_neg	--	0.977093	3.54827e-12
evm.TU.Cha05g014080	K03146;00730,01100	Com_1730_neg	--	0.977093	3.54864e-12
evm.TU.Cha04g022660	-	Com_3804_neg	--	0.977073	3.57262e-12
evm.TU.Cha11g002510	-	Com_237_pos	C00140;00520,01100,02010	0.977073	3.57319e-12
evm.TU.Cha05g003020	-	Com_118_pos	--	0.977054	3.59651e-12
MSTRG.32170	K00826;00270,00280,00290,00770,00966,01100,01110,01210,01230	Com_299_neg	--	0.977049	3.60292e-12
MSTRG.27221	-	Com_3879_neg	--	0.977047	3.60431e-12
MSTRG.11719	-	Com_5035_neg	--	0.977038	3.61638e-12
MSTRG.17741	-	Com_724_pos	--	0.977035	3.61996e-12
evm.TU.Cha11g007210	-	Com_825_neg	C01613;00052	0.977023	3.63548e-12
evm.TU.Cha04g010760	-	Com_3879_neg	--	0.977017	3.64205e-12
evm.TU.Cha10g003220	-	Com_148_neg	C00805;00360,01100,01110,01120,01130,01220,04075	0.977012	3.64884e-12
evm.TU.Cha07g003640	-	Com_950_neg	--	-0.977012	3.64894e-12
evm.TU.Cha09g015150	-	Com_141_neg	--	0.977012	3.6492e-12
evm.TU.Cha01g023640	-	Com_724_pos	--	0.977007	3.6547e-12
MSTRG.4481	-	Com_299_neg	--	0.977007	3.65532e-12
evm.TU.Cha11g000810	-	Com_1656_pos	C02470;00380	0.976988	3.67954e-12
evm.TU.Cha09g017880	K00789;00270,01100,01110,01230	Com_1700_pos	--	0.976975	3.69575e-12
evm.TU.Cha09g015540	K15718;00591	Com_5323_neg	--	0.976974	3.69629e-12
evm.TU.Cha09g013450	-	Com_297_pos	--	0.976974	3.69694e-12
evm.TU.Cha13g001490	K00006;00564,01110	Com_74_pos	C00811;00130,00350,00360,00940,00950,01100,01110,01220	0.97697	3.70197e-12
evm.TU.Cha04g010710	-	Com_1017_pos	C00170;00270,00908,01100	0.976969	3.7031e-12
evm.TU.Cha02g016460	-	Com_5323_neg	--	0.976969	3.70339e-12
evm.TU.Cha01g001380	-	Com_1656_pos	C02470;00380	0.976968	3.70439e-12
evm.TU.Cha09g008200	-	Com_513_pos	C03005;01058,01110	0.976964	3.71011e-12
evm.TU.Cha06g012660	-	Com_882_pos	C00249;00061,00062,00071,00073,01040,01100,01212	-0.976955	3.72044e-12
evm.TU.ChaUn13133.1	K18108;00902,01100,01110	Com_149_neg	C10312;-	0.976947	3.73092e-12
evm.TU.ChaUn361.17	-	Com_35_neg	--	0.976945	3.73436e-12
evm.TU.Cha05g008350	-	Com_5323_neg	--	0.976939	3.74109e-12
evm.TU.Cha11g000980	-	Com_1209_pos	--	0.976937	3.7438e-12
evm.TU.Cha05g006970	-	Com_141_neg	--	0.976933	3.74985e-12
evm.TU.Cha04g003810	-	Com_5733_neg	--	0.976922	3.76369e-12
evm.TU.ChaUn9202.1	-	Com_4963_neg	--	0.976913	3.77529e-12
evm.TU.ChaUn26553.1	K13449;04016,04075,04626	Com_3804_neg	--	0.976911	3.77791e-12
evm.TU.Cha02g008560	-	Com_362_neg	--	0.976906	3.78437e-12
evm.TU.Cha07g002250	K22395;00940,01100,01110	Com_35_neg	--	0.976906	3.7847e-12
evm.TU.ChaUn9174.1	-	Com_5733_neg	--	0.976899	3.79355e-12
evm.TU.Cha03g001240	K01535;00190,01100	Com_2619_neg	--	0.976897	3.79615e-12
evm.TU.Cha05g003310	-	Com_3879_neg	--	0.976892	3.8023e-12
MSTRG.5033	K00648;00061,01100,01212	Com_6670_neg	C02325;00940,01100,01110	0.976892	3.80308e-12
evm.TU.Cha02g015810	K23260;00940,01110	Com_118_pos	--	0.97689	3.80528e-12
evm.TU.Cha14g010100	-	Com_118_pos	--	0.976885	3.81209e-12
MSTRG.23418	-	Com_299_neg	--	0.976882	3.8157e-12
evm.TU.Cha08g006790	-	Com_513_pos	C03005;01058,01110	0.97688	3.81798e-12
[truncated: 1,046,576+ more rows]
