# Supplementary material for: Transcriptomic and metabolomic analyses reveals keys genes and metabolic pathways in tea (Camellia sinensis) against six-spotted spider mite (Eotetranychus Sexmaculatus)
Source: BMC Plant Biol. 2023 Dec 11;23:638. doi: 10.1186/s12870-023-04651-8 (PMC10712147; doi:10.1186/s12870-023-04651-8)
Supplement: Supplementary file 10 — Additional file 10: Supplementary Table 7. The correlation matrix of 23 DAMs and 118 DEGs. [file 12870_2023_4651_MOESM10_ESM.xls]

	Com_1246_neg	Com_297_pos	Com_309_pos	Com_35_neg	Com_299_neg	Com_2007_neg	Com_538_neg	Com_5035_neg	Com_141_neg	Com_676_neg	Com_6670_neg	Com_1209_pos	Com_118_pos	Com_2096_pos	Com_1700_pos	Com_390_pos	Com_1656_pos	Com_724_pos	Com_148_neg	Com_978_neg	Com_1593_neg	Com_275_neg	Com_1451_neg
evm.TU.Cha12g005030	-0.848335982811572	0.547765982615723	0.548782847527626	0.432003414347917	-0.385762623966752	0.734275267005846	-0.143928702981356	-0.197445707995604	0.851423178384079	-0.219442097159447	-0.458564689069709	0.310507374444648	0.48828144749542	0.065642149143067	0.489438263073499	0.872801822970225	0.988612447793864	0.307606480852069	0.450385469122971	0.976282463066881	0.990422752872057	0.304805043446692	0.953416629812769
evm.TU.ChaUn14991.1	-0.644138504296141	0.988535581492781	0.988386138769687	0.977501013097994	-0.325936480312235	0.122642763397826	0.147634582377632	-0.0030857419940879	0.880276105060985	0.064669783745425	-0.27436582027392	0.943219150242561	0.983025124916318	0.857085905460682	0.979088162274283	0.856255138709863	0.579875843768807	0.948631985795957	0.979350991947573	0.495015158227029	0.592315813955379	0.945899184999695	0.346241806528616
evm.TU.Cha11g007300	-0.46772251553389	0.080936536204052	0.0817261019144842	-0.0168092486528917	0.313912900627914	0.990993209045261	0.407154495194982	0.43032472790564	0.423343285379935	0.367270806209268	0.223783233824382	-0.125849148278025	0.0372136744436133	-0.382941426223226	0.0331243340326346	0.447849617968832	0.70590080561674	-0.132561674697547	0.122906470494285	0.806355025892867	0.709599306943684	-0.134793575851039	0.84020798479466
evm.TU.ChaUn2147.26	-0.679779479043599	0.289920040524569	0.291150593188876	0.148687088667372	-0.252990098828238	0.848678897255202	-0.114856410805512	-0.121897933328144	0.663879367907252	-0.17106742142884	-0.332686262817182	0.0170431416905091	0.21185988128439	-0.220836292759685	0.208607110513311	0.695036302848457	0.930462579798615	0.0112384761158094	0.200401701016606	0.953848167742604	0.92415686475375	0.00752170795427411	0.992311062537672
evm.TU.Cha08g007820	0.374820730066314	-0.361935905202111	-0.362499503543348	-0.302995621710039	0.989292000952738	0.280963287249389	0.917726276765958	0.967382864103804	-0.398887609757031	0.938975968856947	0.985058698297855	-0.268305735149303	-0.315235850018658	-0.309321595281586	-0.312767015871465	-0.406486527744205	-0.352183326152336	-0.270683410220253	-0.14507456649874	-0.226607245075109	-0.33557362467107	-0.27306804226371	-0.201898210705432
evm.TU.Cha13g006080	0.414309179606513	-0.398986195188693	-0.399525390516711	-0.340415799098168	0.991268479728449	0.254731927577671	0.901512455544934	0.95466742627056	-0.439591265764955	0.925873159382381	0.99093129747605	-0.302303923705452	-0.353379071554194	-0.332560883940593	-0.350678898351227	-0.446574170236839	-0.386270695388451	-0.305168293976564	-0.184596825057274	-0.260251149406453	-0.370824388807398	-0.30786029700389	-0.228848515095664
evm.TU.ChaUn13133.1	0.409637514702927	-0.422795254598904	-0.423384363236256	-0.358714618087215	0.991869252633246	0.245785855783771	0.885682447642744	0.938067127722825	-0.4560588203808	0.90902907148165	0.991108681389408	-0.318464844925446	-0.37139470080858	-0.353428476792517	-0.367984578697524	-0.461193046772431	-0.397443006462871	-0.321267092363086	-0.215084661856267	-0.270849296315286	-0.380615618492109	-0.324470653778065	-0.239340597064322
evm.TU.ChaUn11917.3	0.19140721136939	-0.0262810301096773	-0.026909234809129	0.0284032754786184	0.88712354832259	0.311425485867088	0.99096878132208	0.984983602870829	-0.118441971066662	0.988782843643112	0.910385810137056	0.0509273255199234	0.0145034993278997	-0.00790187935124246	0.0118803707386014	-0.137056437869568	-0.180049498872748	0.0512722898229224	0.203629383832108	-0.0839559232671071	-0.159088479587817	0.049346827140815	-0.104388609887649
evm.TU.Cha07g012930	0.393638384655242	-0.399034606397414	-0.399563817429557	-0.343108096478185	0.990047839750647	0.287534371052859	0.902365636865878	0.956742927568848	-0.427066349523231	0.927866737612761	0.983675718156319	-0.314395366223256	-0.356979570673434	-0.347366371614837	-0.354265326881859	-0.434415616243698	-0.363901652467927	-0.313090539767102	-0.184058141035359	-0.234913083083105	-0.347351385273561	-0.311668791516605	-0.201954257712577
evm.TU.Cha02g019070	-0.670012520186342	0.989001655340121	0.988723104834554	0.996388783653679	-0.430060554109904	0.00981838361246238	0.018090402351324	-0.133588297183896	0.868517119935764	-0.0642820396531288	-0.384378056045132	0.971141269332599	0.997136864928933	0.894260996362694	0.993591152464748	0.84342255007985	0.543278918317889	0.976041488742061	0.953369817434767	0.439600809073066	0.557523184974403	0.973496973443212	0.27992594462289
evm.TU.Cha08g015850	0.399406320755801	-0.351137487347656	-0.351879944375254	-0.287504482977393	0.98079428608461	0.242066641579965	0.917058184929386	0.959419523939028	-0.40775871602412	0.93847603484141	0.988452736754011	-0.24942329910731	-0.301724133070338	-0.276638121150275	-0.30419556155127	-0.416593232097045	-0.379590515048898	-0.251193849930619	-0.134159222059141	-0.259099076123329	-0.362122204845873	-0.254172350440463	-0.235124923350082
MSTRG.33341	0.44776919668682	-0.394352337284512	-0.394890746433536	-0.346006106603689	0.975684734896469	0.244029644557379	0.899076324053619	0.943181100475798	-0.442952340595695	0.921334092095027	0.990683706512362	-0.31191938310804	-0.35936572070112	-0.327826487606816	-0.35806372391596	-0.450767590553431	-0.387670457239187	-0.312704029234047	-0.176638301112386	-0.266817044250414	-0.373096465236013	-0.314286832096542	-0.22178796267158
MSTRG.2273	-0.624444151588802	0.982710474259343	0.982399752363535	0.996395732951512	-0.4283818950153	-0.0591114868293891	0.0198166638417264	-0.136033677029877	0.829822901567557	-0.0584804745642271	-0.374572429846624	0.980306708705514	0.992030798307671	0.923297681649893	0.991187362743219	0.802375831146137	0.480234209746466	0.986610129126655	0.953045666542614	0.370575715639657	0.49558513467537	0.984493701542923	0.212012458105182
evm.TU.Cha05g001000	0.274856162670635	-0.17122790950235	-0.171725819752861	-0.123850148184112	0.936238411802445	0.315609651637906	0.963868017045476	0.989218417831271	-0.236679579242319	0.975039481043196	0.940969959710378	-0.0898799730525655	-0.132161416451517	-0.146280003051173	-0.12854332379667	-0.246673499567238	-0.245258592986566	-0.0951779010218608	0.0504662480514098	-0.132616356331652	-0.229137124324489	-0.102232529071877	-0.133409639476066
evm.TU.Cha07g009570	-0.822782180131453	0.877269121878689	0.877848971709664	0.788877686774729	-0.479051374029635	0.47323752421474	-0.0655544113020889	-0.181297362967904	0.988493843359051	-0.152024906968649	-0.480918088153872	0.696832373999377	0.827267328338314	0.526070325470005	0.820782111361554	0.988410101363841	0.908440045974909	0.696376516377661	0.805310002657313	0.848185750017303	0.910696473756357	0.692298668421851	0.758052253549227
evm.TU.Cha06g016380	-0.59773896134618	0.978265963368761	0.977851326109029	0.994438631532469	-0.404445118294684	-0.0698930364130877	0.049297360770533	-0.107290686853185	0.812846066976292	-0.0272322539712673	-0.347096604486809	0.979420569587546	0.989419507192611	0.93000997548569	0.982047960202204	0.785412825788824	0.45704869245364	0.986855155564134	0.959939034732169	0.349119870112844	0.471747691973207	0.984579894801525	0.190680170084922
evm.TU.ChaUn14889.1	-0.636719528764262	0.965211508480633	0.964759302195832	0.997267696440034	-0.357040538972722	-0.0548952130221503	0.0765143589026578	-0.0761984777894842	0.812461990012334	-0.00441812157565562	-0.311363500294268	0.989141175192683	0.991119360005368	0.915294258424274	0.992815980239911	0.784278548277616	0.453930656281993	0.993794431023695	0.944416137437593	0.350298791917594	0.473187018076958	0.99014546586289	0.181801202605183
evm.TU.Cha08g002860	-0.670628873646916	0.991833640388093	0.991694664311909	0.98924105752936	-0.430730958676999	0.0306306045496473	0.0273472526645716	-0.128777899556595	0.876053551000513	-0.0560979119408022	-0.383825777470143	0.953628175140553	0.987917497541777	0.881794072812965	0.988489314314138	0.849718103473501	0.559713204478052	0.964712043101858	0.961775661689806	0.454758984693125	0.574712562852582	0.967277701273223	0.306862851256712
evm.TU.Cha11g000980	-0.677989311520961	0.978941239476543	0.978611096115467	0.995500353826126	-0.363510134526212	0.0251007113933195	0.080434452613237	-0.0719453156853099	0.857711574343669	-0.00426390093872493	-0.323430966862908	0.976075986458205	0.996067368993275	0.885290918456682	0.99704518797272	0.833073705039775	0.527430239092784	0.980618607515263	0.954430430726689	0.430761107819658	0.544867307648722	0.976996996471737	0.265090703987165
evm.TU.ChaUn24168.1	-0.655887523221057	0.984718072717746	0.984537094375523	0.989763189015425	-0.464714098224273	-0.0296780260870716	-0.02020915471259	-0.1726193098632	0.857472658436451	-0.102253902769744	-0.414270690434072	0.963290496144099	0.987347872651362	0.897222630200112	0.985884704251499	0.832489272546693	0.529086636130133	0.971257443637927	0.941656115132543	0.413830755804813	0.542470424905911	0.969635082256218	0.267592782672044
evm.TU.Cha11g001080	-0.654909040785282	0.976823240495587	0.976454988208666	0.996933841081774	-0.349532083329776	0.00238078241449085	0.0977638092467659	-0.0554056279016901	0.841827874869067	0.0143920235205711	-0.305190283722706	0.978515117151946	0.993991754676402	0.896736703889259	0.993946448661804	0.815324265605793	0.501113481812211	0.985044153396394	0.959049094838911	0.400800581753063	0.519424340007879	0.982271675064792	0.240700916192028
MSTRG.43842	-0.670262607380817	0.300044504540045	0.301281760142875	0.156424003256966	-0.250138180597955	0.855768179723727	-0.106720972577699	-0.114508189228724	0.670130366640341	-0.16294758670792	-0.324615302081558	0.0248781088827374	0.220257371405389	-0.208794669563896	0.21644597836682	0.69983167737847	0.934387955236673	0.0176292000167277	0.2108317223405	0.961077243569175	0.926662507353292	0.014048223911174	0.993665954343698
evm.TU.ChaUn24765.6	-0.671315825765036	0.302451623553692	0.30368662615834	0.158462940861335	-0.24945711672222	0.857904731438682	-0.104436827519547	-0.112418901953085	0.672017379320342	-0.160566026664027	-0.324429728958743	0.0265888921701742	0.222568322974735	-0.206651163933375	0.218544008064941	0.701710617080964	0.935743002870568	0.0196471283018082	0.214280870814572	0.963662464975135	0.927840775460992	0.0164779580404262	0.993954976098214
evm.TU.ChaUn29232.2	-0.669976017800563	0.301990427956572	0.303230476867203	0.157622669740013	-0.248471993788414	0.857180758511116	-0.102697297603605	-0.111025506510827	0.671186305040721	-0.15885998681879	-0.322900672822637	0.0256881307329208	0.221604246938982	-0.207522480566986	0.217577315834658	0.701087134337112	0.934946561458793	0.0189729718991974	0.214119514440788	0.961956591909685	0.927130972524053	0.0155554795646814	0.994580923601532
evm.TU.ChaUn34688.1	-0.676316561063647	0.289466575518163	0.290703372792506	0.147522556071283	-0.255662860195811	0.853042077787481	-0.121807675749924	-0.12707506994946	0.664900039077032	-0.177784803598713	-0.33473069237969	0.0161342087493672	0.211918498807967	-0.219153570696576	0.208286624768838	0.695385213709191	0.933091280260853	0.00906705704530149	0.196571537981179	0.961189419062979	0.92520871001604	0.00592463883164661	0.991046829600189
evm.TU.ChaUn7077.1	-0.637538718440947	0.38987249448244	0.391140276202888	0.23412103028611	-0.232973430547633	0.860006397947299	-0.0190423614588338	-0.0446588185877234	0.714131526276829	-0.0748882515410662	-0.282946146633938	0.102973064809467	0.296972491532529	-0.112368201750409	0.289072999029278	0.73900885313292	0.941596355468896	0.0959978709771038	0.327400213738222	0.966226188418024	0.931737559049866	0.0916674813631731	0.99408951116133
evm.TU.ChaUn3716.7	-0.673111878295247	0.290039566980752	0.291263333598943	0.149008155034006	-0.257015681745977	0.853359224085139	-0.122376513714754	-0.12712262987816	0.664346693504059	-0.177581817575683	-0.334466155254244	0.0166525221043585	0.211994628695992	-0.216513519544507	0.2083761582347	0.693280619869982	0.931779340467383	0.00940088465703263	0.197917155642402	0.959460331134105	0.924513287269937	0.00712252902495506	0.989698621251677
evm.TU.Cha07g008410	-0.600790326388728	0.955672303226241	0.955182516478822	0.993579967014636	-0.360308957734746	-0.111460807725508	0.0692382553861647	-0.0853128131551259	0.77999624478155	-0.00901432286916993	-0.308766400741713	0.991085481637891	0.982967964420816	0.934055638635339	0.985881168720856	0.749633850296722	0.404836914232483	0.997483908812827	0.938257389218852	0.296104565068395	0.424415277036965	0.995114551999346	0.128033429587803
evm.TU.ChaUn17889.1	-0.652198069711679	0.960862841817448	0.960357907443417	0.996203366017132	-0.408274024390056	-0.0850851343416715	0.0129183113627312	-0.137235073835942	0.812040591883536	-0.0667275077431902	-0.368731988189267	0.98896518081862	0.990436228676063	0.917079121319825	0.989243198815146	0.785279165679464	0.453457090228817	0.993040182756057	0.926861405856681	0.344199620505038	0.472169901915295	0.989012599172087	0.172492803350509
evm.TU.Cha04g009730	-0.613794231924834	0.961037187878882	0.960522339831371	0.995957508717335	-0.370208231403774	-0.0946418439494973	0.0600824400655574	-0.0928248916052544	0.794160204831899	-0.0188265358722413	-0.320997422026414	0.993613548784802	0.989298546771759	0.930212427197756	0.98893963616202	0.76622773568482	0.425564489466509	0.99745696876489	0.938838750103937	0.319037556732209	0.443515125703255	0.99254384020474	0.147718614763445
evm.TU.ChaUn7368.5	-0.654425037190079	0.291705349810321	0.292952923172336	0.145108070652702	-0.236711605036928	0.862138617940454	-0.0914775065372729	-0.0982143554287178	0.660247258964898	-0.145829678186147	-0.309880178396259	0.0128959471971215	0.209120303943688	-0.217909172297539	0.204138997555329	0.690520527180002	0.928170542103278	0.00618039547757152	0.207339698946141	0.956451602133417	0.920107985637502	0.00237643482160874	0.994734529710374
evm.TU.ChaUn8576.1	-0.502780840330255	0.916132445828847	0.915476197343764	0.97212102788045	-0.33280703276998	-0.232487336741723	0.0787527251004003	-0.0745121686550787	0.687674961307511	0.00879697092387342	-0.270381716886886	0.984393758176364	0.951973486949111	0.966387568424702	0.953877111270192	0.652408164478393	0.275773388009163	0.994020844818604	0.911506926726634	0.163529221653553	0.295698724126107	0.99435238884196	-0.00946614318832852
MSTRG.28410	-0.719465125303878	0.375310662068766	0.376486577720844	0.236953519795582	-0.293762951542212	0.834029238502497	-0.12349939688185	-0.140239969377704	0.729199162406722	-0.184091352143065	-0.368481144089345	0.108065764390722	0.300668686658989	-0.12675736750811	0.297152202466201	0.756246672014071	0.960422933734631	0.0999552501752589	0.280418618174294	0.98151798716083	0.953120420226307	0.0966975673005999	0.988460284863516
evm.TU.Cha08g015350	-0.584956629673212	0.978907251531905	0.97859415865474	0.989523304311518	-0.317101927434562	0.0041875930345311	0.149497657699698	-0.00489115750577151	0.820083842468769	0.0712729136767455	-0.255267164595432	0.970579368395493	0.985011911864913	0.911021761565694	0.98149367922992	0.790670021937058	0.47481649223611	0.977300823394303	0.978610616371416	0.379433637276385	0.490118893810215	0.975460653368247	0.22500204992292
evm.TU.Cha06g016180	-0.790544675911354	0.598820254637578	0.599884929613091	0.469031090222397	-0.365602436083397	0.745065828417333	-0.0765515164863295	-0.13942037981931	0.871743152084276	-0.151571711757741	-0.409043324234902	0.342570637407837	0.523181098024296	0.123578850931891	0.52026671496018	0.888002988667155	0.991084523566373	0.341283840071876	0.516388249264019	0.977416837265605	0.989263645320689	0.339581434707934	0.961113978626996
MSTRG.7137	-0.568630175541685	0.931480404893003	0.930813120308792	0.984561379575291	-0.336798328492558	-0.167315391750388	0.0749727232481455	-0.075896954237339	0.736314094644223	-0.000608451249114524	-0.286150389691863	0.994072948988439	0.972121126740305	0.945586976008548	0.971950591790204	0.705593692047506	0.343599097167962	0.998841170512753	0.917088631710029	0.236339137949987	0.363168718683501	0.994683470475425	0.0572842392050021
evm.TU.Cha14g000430	-0.587603214237034	0.966866339470474	0.966376105435502	0.993598052423297	-0.319640243166028	-0.0484463283576304	0.132231683222927	-0.0217717806147166	0.795674849557407	0.0555098164786292	-0.264795483647205	0.984302612728417	0.987336941760328	0.925331646837213	0.98179628838824	0.766540336906415	0.43269583847159	0.990439984988473	0.965436778127697	0.335092720862141	0.449868123192321	0.987377852042692	0.169261728158846
evm.TU.Cha11g003670	-0.436353723681305	0.94126752117697	0.941091801430792	0.926013877542997	-0.222466783404289	0.0411161927425755	0.277094382545009	0.119679192680477	0.747679522050133	0.213245915024597	-0.134074778846499	0.907576882287545	0.921105891490544	0.879822001507542	0.913681306334087	0.716113584268189	0.417839852447308	0.913301974336811	0.989548346127405	0.337612608797244	0.42885300838572	0.910783259801695	0.211664255264603
evm.TU.Cha05g003680	-0.670127207540133	0.980833589738609	0.980468805531823	0.998160768616264	-0.413588789109504	-0.0169847730296418	0.0251251386055922	-0.125923300901525	0.854110969405527	-0.0581382966869839	-0.370325617787696	0.979921076928789	0.998031323867808	0.899648342842893	0.994815517885725	0.830039653988933	0.517780611534995	0.984157905888939	0.943581650554184	0.411654257277811	0.533810229038093	0.979305684304453	0.250427323509204
evm.TU.Cha13g003140	-0.707602289545766	0.981780915081087	0.981505369106179	0.995001861354631	-0.402468611652091	0.039850597054113	0.0377831247967939	-0.112103086319436	0.879095686558664	-0.0485415627664719	-0.367667159497793	0.963533390555662	0.994177699051427	0.871833595018736	0.993726129084556	0.853773173843287	0.561029933671743	0.972221941933004	0.947018991972409	0.459080926681316	0.578825675685619	0.972656516089998	0.301189128253504
evm.TU.ChaUn37508.1	-0.629170480315703	0.967352843820314	0.966906083521015	0.99810203433327	-0.364132971731022	-0.056210687261466	0.073613498160945	-0.0787458252625488	0.812688954907267	-0.00664697938717002	-0.317215081256063	0.979823278406944	0.98858708992203	0.919167056548743	0.986370756453	0.781878205849058	0.454400124073091	0.990816235833581	0.950247224610633	0.350434458216818	0.473325771721322	0.993396505976641	0.183316211181617
evm.TU.ChaUn31648.2	-0.65463596428221	0.286174769407043	0.287428444255369	0.142450456330636	-0.205040193551928	0.868584156664868	-0.0617367966374863	-0.0698728184424211	0.655478408811489	-0.119014695143213	-0.277614043702514	0.0105805331830546	0.205125944467042	-0.225310579616439	0.203669633728099	0.685510301539686	0.922686187805326	0.00523435065657315	0.206042206135324	0.951125709734575	0.916046703956579	0.00175021723618897	0.99274025239615
evm.TU.Cha02g019340	-0.518960248920388	0.966381024779283	0.966109522957222	0.965350538578926	-0.276947309589914	0.02093618438503	0.21076925699559	0.0517101741278233	0.787415472668375	0.140893734225326	-0.202710225712709	0.948783754549721	0.961219001865802	0.902662362497806	0.955491114415041	0.757034993680784	0.446286744086516	0.953938363687166	0.992081458154885	0.359319249590108	0.460261769055443	0.951105871221665	0.214743334619192
evm.TU.Cha04g009840	-0.795926991490096	0.539212810746162	0.540287508701056	0.407495812970233	-0.402297406650463	0.73821449454573	-0.153125482821621	-0.205541762398101	0.839048061843928	-0.225323220972122	-0.46089985917491	0.280067442068731	0.465026360227552	0.0558465113171833	0.460492068423994	0.861099057044183	0.989106424289277	0.2780133379118	0.441905419143573	0.976167142746308	0.986350127454746	0.275523534070773	0.967855568358969
evm.TU.ChaUn34758.2	-0.651323858245335	0.301927104785185	0.303191459134925	0.154593996807907	-0.223846760556845	0.870354025970878	-0.068599344438987	-0.0797691241977804	0.665344243754288	-0.123872085772401	-0.291896563582658	0.0235300218389151	0.218310076180885	-0.209066739610623	0.21478686013963	0.694239302758077	0.92988473153523	0.0156702625663592	0.224131087053765	0.959395184667991	0.922255810704294	0.0115147815736675	0.996299965856473
evm.TU.Cha07g003410	-0.626484811935116	0.960794415590857	0.960263137523403	0.99689990619211	-0.376613444723776	-0.0877681836560058	0.0515459245516067	-0.101014892614815	0.800444013338955	-0.028122625576492	-0.329247847141375	0.992892136243278	0.990604984342183	0.925072124226097	0.98883390335214	0.772860149679738	0.435338248409243	0.996438709235129	0.935944283227054	0.328366539399018	0.453960649104427	0.991445065727786	0.157340801338281
evm.TU.Cha11g007980	-0.802973071246669	0.583663817304969	0.584706621359679	0.456229838589551	-0.368567617030404	0.754889521812881	-0.0943774194821328	-0.151759695915103	0.866558295897023	-0.168326347724722	-0.420593163317121	0.331645987441663	0.511849538190217	0.106367263941226	0.511290569200256	0.883597780160852	0.99526188451729	0.328139360935972	0.497623238729592	0.98754197134306	0.992367643157525	0.32681293749076	0.959234408122758
evm.TU.Cha07g010230	-0.716731654648863	0.984219375020326	0.983963845158291	0.993026483867926	-0.402572595239952	0.0602403775636971	0.0404226518356727	-0.109560188118177	0.889809649708	-0.0470105348263565	-0.368648011143718	0.960714863640866	0.995103406405389	0.862364994107814	0.993753897740427	0.866515078765231	0.579670148200706	0.967955534544158	0.94815936646518	0.479166799755287	0.596795769438436	0.966517406232463	0.323490412969599
MSTRG.27964	-0.79865635116802	0.623764199650157	0.624793674189649	0.499455175494302	-0.387541081064016	0.714721584654451	-0.0960085502494763	-0.160957026753345	0.887554138921343	-0.17433344762879	-0.425509174021935	0.372275831480047	0.550706235774644	0.161720068230531	0.548014838061536	0.901498348132218	0.988913598278705	0.373106283371311	0.530996523577399	0.968605101858328	0.987394667107212	0.37331524300347	0.945327888631717
MSTRG.36212	-0.549820452106175	0.950881246735689	0.950332432258492	0.989256095982238	-0.340694649795035	-0.135867068784247	0.0920867168152705	-0.0614196545518395	0.755024027531638	0.0173424392842488	-0.281201275392385	0.987309763734145	0.977217962562585	0.950517287790317	0.972095212674964	0.722753745074365	0.368710686047671	0.995335492428246	0.9425496657405	0.262982708250481	0.386376891316346	0.994090413694187	0.0945142194084394
evm.TU.Cha14g007710	-0.556323115411829	0.939911824230884	0.939343499958527	0.985188797465008	-0.349398013904637	-0.152731189035926	0.0742717170897378	-0.0768937054657436	0.744509140520033	2.54687769167463e-05	-0.295206430726716	0.974105277657813	0.9663630066179	0.948679505188567	0.963694785356899	0.708010483969695	0.356076130342962	0.990565786378461	0.932153596651661	0.248710761921584	0.375374178333282	0.99848517120678	0.0765484682779179
evm.TU.Cha04g006090	-0.699199251409254	0.954772966392303	0.954233020319008	0.992142097484134	-0.410639261368949	-0.049827177649314	-0.00299942514960875	-0.147478822342466	0.835559421982599	-0.0877026707000276	-0.384853249353036	0.974410560045667	0.988934693584282	0.889372061274678	0.983402828493337	0.811278531001461	0.492397804393679	0.982670836522348	0.910541315648164	0.386239781057591	0.511661130773181	0.981248049969531	0.213239356408354
evm.TU.ChaUn2147.12	-0.672097746303934	0.286734673741919	0.287929878534717	0.145484682823709	-0.250411677591079	0.857453037071947	-0.115680797990977	-0.120817397647051	0.661606057025455	-0.170686843094585	-0.328451359370108	0.01510984704008	0.209748933621115	-0.22138462200675	0.205283593110631	0.691804320134847	0.931253342537164	0.00649607879891883	0.196409513563813	0.959898765885718	0.923560412917943	0.00251623853683843	0.990137878522401
evm.TU.Cha01g023650	-0.627907072815963	0.979871327074065	0.979566435540613	0.996102782929256	-0.377906691788387	-0.0313259649541984	0.0736989660839469	-0.0837719578367742	0.829647958467536	-0.00726911917535475	-0.325026077771947	0.977788211098737	0.99035141331961	0.913521433650457	0.992476120248044	0.80070095353413	0.481262933451517	0.986055125332741	0.96188686551322	0.37681310754788	0.498856041994367	0.985793614496034	0.218649684614046
evm.TU.Cha02g005600	-0.660558995340785	0.978232221375448	0.977895049233923	0.998328254291029	-0.39301604683763	-0.016892216550209	0.0491145663711182	-0.104422144232964	0.844047829345888	-0.0331256470913042	-0.348256593511839	0.976037824096153	0.993392146140392	0.902832561980046	0.992413853690498	0.815710807668296	0.503502476038912	0.983959157316936	0.951707866229035	0.399351639385692	0.521443784873658	0.984208968181702	0.236742110122109
evm.TU.Cha12g009780	-0.513383367456352	0.911216259648306	0.910567629352314	0.969248977112092	-0.324623817629913	-0.217214271688844	0.081046719131448	-0.0708009683125189	0.688477429942912	0.0115426144269481	-0.264149163415891	0.988065707736823	0.951045655648546	0.957876348601602	0.957540515848588	0.6535796721779	0.280805974565282	0.991904512527095	0.904792477664586	0.172974545981519	0.301211762829311	0.989046949070475	-0.00709544358849646
evm.TU.Cha02g008560	-0.826585698714089	0.652171165496954	0.653120242113015	0.537002250252511	-0.37542122065582	0.709954330590194	-0.0719375881249549	-0.141051798236735	0.90752517309055	-0.152636080195884	-0.417708926707348	0.412500197731263	0.586797276949671	0.1927878764914	0.583280512019777	0.920208129184437	0.990942768621241	0.413200923269482	0.566318360935004	0.968394125354375	0.991825325238471	0.412805875026345	0.935919339321655
evm.TU.Cha04g009720	-0.578172160767421	0.943910995004377	0.9432900058551	0.99102065106677	-0.356894932788854	-0.147300179272806	0.0639056086133609	-0.0877875115882697	0.756281594302153	-0.0121825621207993	-0.303743474458022	0.991040276239815	0.977852250712697	0.945369545938444	0.975042985349524	0.724432236429127	0.370350809672146	0.998394449108786	0.927414411648847	0.260929975045155	0.389785029645951	0.996991716156964	0.0881060406336331
evm.TU.Cha01g010240	-0.699300227812219	0.970806623453714	0.970369929868763	0.995364438508688	-0.371205283911476	0.0190004658619901	0.0596476452553351	-0.0865782052727294	0.860983069852887	-0.0267536273179199	-0.339106130361015	0.973235741609407	0.996400154530557	0.877671011073827	0.990242548072055	0.838001997926837	0.532869083647366	0.97905593124053	0.937444778561593	0.433768152660314	0.550475222281309	0.975167183956888	0.267519435781984
evm.TU.Cha09g013860	-0.654510613151588	0.9794891685975	0.979100167586377	0.995376463411101	-0.360913604032971	0.0131037348973948	0.0877346778854172	-0.0655632564734531	0.847498368937542	0.00505501418045808	-0.315248962773882	0.98038427513059	0.996758366276397	0.895414752271081	0.994988758844544	0.823019627271459	0.512213582363266	0.982768726066583	0.959223231568521	0.416356766527376	0.528112608811755	0.977040724884943	0.249059456678637
evm.TU.Cha02g009300	-0.705793811941094	0.981676285084925	0.981434192673108	0.992064343138369	-0.408306554576077	0.0421426571992223	0.0308433040629423	-0.119579379928081	0.878171946916732	-0.0544721706273334	-0.373458579342703	0.967639317376407	0.994098466582517	0.871548050910289	0.998126602909309	0.853593034915784	0.562059662086531	0.971298442723936	0.945777592640676	0.463728060399714	0.578659126797301	0.968821034467165	0.29868210782113
evm.TU.ChaUn10811.2	-0.78281213138072	0.48998094429321	0.490979650530987	0.366176278532013	-0.308479403607845	0.804360892739241	-0.081412377771034	-0.119936565718402	0.811467706200974	-0.151991170925687	-0.373146518757562	0.237334385807138	0.424559708268862	-0.00260603067084352	0.41690088655102	0.832780188235838	0.985003560697408	0.232010520442877	0.403241461803835	0.98941739003763	0.983121382282284	0.228974162770109	0.980810967104824
evm.TU.Cha14g000400	-0.59380497022005	0.95487484087491	0.954354145816905	0.991531797848436	-0.344264581344566	-0.0977896364446339	0.0893280921055848	-0.0646945127963561	0.77828132317742	0.0118423437560577	-0.29331464609136	0.985612950036018	0.982223319836198	0.932837305282882	0.980267666111457	0.748243083135254	0.40568304851868	0.994074991458002	0.944721263390664	0.30461367178698	0.423969853973542	0.994014434025916	0.128406317025042
MSTRG.28411	-0.759842294168606	0.476049121076274	0.477157714593124	0.340155987624439	-0.308907848417206	0.805883159921763	-0.0852198340982347	-0.123582251218486	0.796682448756887	-0.154202063856297	-0.372251501770881	0.221482577522272	0.404753769826801	-0.0211135235137393	0.404425420765479	0.823183414859787	0.980354047781412	0.211128222752684	0.387317925573126	0.988853498675572	0.974687235477582	0.202456630171916	0.981698156965593
evm.TU.Cha14g001300	-0.659196570302279	0.991235711461448	0.990992210780474	0.992613605817343	-0.387144431506617	0.0484493169813664	0.0755550859782693	-0.0782840549245726	0.869855498737086	-0.00567299814888657	-0.338431259946813	0.966935257929803	0.995119872931975	0.884735508671659	0.991610707071115	0.845721145711857	0.550105124815229	0.971141084341034	0.969617470974621	0.453027478410383	0.564365065039569	0.967139980568817	0.297660844033346
MSTRG.7209	-0.556630177859491	0.952424382886285	0.951935243664003	0.988810225800484	-0.358003268428522	-0.138291393022633	0.0733979683541058	-0.079496005503756	0.759773231925265	-0.00204724502403046	-0.298919206363328	0.980181071864079	0.974418150589255	0.950384014456629	0.972332729946956	0.726407614948375	0.375516631831638	0.993386569011735	0.939785648586195	0.268301528239388	0.392629579505195	0.997088769908742	0.0987589021594475
evm.TU.ChaUn37132.1	-0.665697216414794	0.306673310027834	0.307878065913097	0.162271340848096	-0.247478278280253	0.85138180190692	-0.0980362795562087	-0.10571758058293	0.672316634341094	-0.154047717392088	-0.322654771762277	0.0294024129380161	0.225892309351564	-0.201498008579814	0.218365727979	0.70257258287571	0.93274783006092	0.023447724488088	0.2209366767203	0.956750911622706	0.924763536852631	0.019451619915383	0.993821914531044
evm.TU.Cha01g023640	-0.673240626372144	0.979063812351386	0.97871669683859	0.994131432890003	-0.366416507377195	0.0352312092320209	0.0798969878533117	-0.0713863888240321	0.859146698635203	-0.00267030910779618	-0.323164861069362	0.979043097183819	0.997176881810772	0.883371200334187	0.995954999647135	0.835304533806216	0.532269212152755	0.97814957505786	0.953485900515406	0.437042294526797	0.548924744703583	0.970251409470806	0.272229029144617
evm.TU.Cha08g011340	-0.315959077021244	0.872005896416886	0.87156047075131	0.902546581687115	-0.445931352264348	-0.390610093894835	-0.0438018359630705	-0.196479692757536	0.58315999548606	-0.0966228330610748	-0.343112712846354	0.929374973686178	0.879198861723822	0.988624625390847	0.879711973871054	0.547728924657816	0.162126505031099	0.935421868968267	0.853744491649738	0.0311814179702615	0.169810676451043	0.931885646656388	-0.113108557661953
evm.TU.Cha02g018910	-0.676839626615948	0.970935577701392	0.970478402881406	0.994192905867774	-0.366791524306342	-0.00173251676910124	0.074165657517449	-0.0782391981110799	0.84373015433973	-0.00887486168164916	-0.329687308416252	0.979983319131211	0.995162443222145	0.887726592114478	0.990501814495516	0.821615192955377	0.507272413877632	0.983516782170355	0.947771421568998	0.406700186705153	0.525763662324515	0.976766991869868	0.242971008872352
evm.TU.Cha04g021060	-0.625001792690924	0.970509773624754	0.97001309009628	0.996625496963137	-0.356783194084973	-0.0409964136288313	0.0886011672378975	-0.066253795400049	0.816475574382799	0.00850703239835774	-0.306508178166286	0.988828701265038	0.993471128638789	0.914957468336959	0.990033827588167	0.789656998842396	0.463072800821796	0.991105418760148	0.955783579241425	0.360958294716	0.480131281176166	0.984761683767313	0.195050646264827
evm.TU.Cha11g000990	-0.655629391101281	0.966432392042628	0.966030308209127	0.99359089543944	-0.374759158196948	-0.0191788859835325	0.0587566429545465	-0.0890882097706381	0.833595312809054	-0.0234549781830405	-0.335392947061773	0.960347779535137	0.983566803945968	0.89916678268582	0.978512688235771	0.801442255431385	0.491159842662774	0.976839140466075	0.944595712326782	0.390324724691262	0.510057691972605	0.985652973575448	0.224270806733751
evm.TU.ChaUn6014.1	-0.553827317285229	0.948251109131708	0.947645138894463	0.98327845392937	-0.301512781649454	-0.0944672268950735	0.13742207830081	-0.0146110977423691	0.760648085304649	0.0616326819680223	-0.241754034916907	0.99271033355878	0.979684138488647	0.932198975975933	0.973055877202365	0.734653500018916	0.386473565331608	0.990666838832458	0.94611498717125	0.288107753082635	0.402053489995783	0.979029108387709	0.117063967303364
evm.TU.Cha08g002350	-0.653230125501182	0.963395114815647	0.962882051750102	0.994435104846235	-0.397095783259388	-0.060200329860058	0.0290695113486627	-0.120827621341036	0.823745318243196	-0.0536906075708422	-0.35516995689314	0.976997511242543	0.988460711999451	0.906106517207078	0.983146190974039	0.79756794767242	0.47325659897193	0.986167821823812	0.93005496119941	0.363046790252893	0.490837453054383	0.984578862000481	0.201253239728646
evm.TU.ChaUn6905.45	-0.670664619897317	0.302005171575187	0.303233947220903	0.158537934780847	-0.225590331129333	0.869381359360558	-0.0798554182639573	-0.085961746494148	0.670828531983122	-0.135737055012492	-0.303758039703114	0.0277577211109994	0.222977222155959	-0.20769752655359	0.220304649274649	0.700548374177784	0.933873897188054	0.0207557938100207	0.218714898064905	0.965807223054371	0.925892457796842	0.0175937591363962	0.992166835126989
evm.TU.Cha08g004700	-0.56911996024811	0.946915528376035	0.946235832253237	0.985992249294333	-0.336096650353909	-0.120077299823109	0.0964478001430476	-0.0573188709022083	0.762615268985195	0.0200109397784394	-0.281359834041102	0.988583572751877	0.978972802811735	0.934687400880423	0.968668034117147	0.735382579476761	0.385199571440867	0.9916143334693	0.936424502527143	0.277387824822535	0.402923088005318	0.983305093138744	0.114836953335296
evm.TU.Cha15g002520	-0.779372509963749	0.474130759617996	0.475237350031668	0.347485509844274	-0.316797054233278	0.807324305535446	-0.103890621098307	-0.139397843726903	0.800562878531339	-0.172418673357536	-0.385631097302845	0.219698332298153	0.406492548264892	-0.0179258582594404	0.40541275690329	0.821062199541318	0.981617270443565	0.213710103388826	0.382513052221838	0.992730128706813	0.978631756031634	0.212927233071324	0.975634301242543
MSTRG.20335	-0.650342151578387	0.961861649029122	0.961405448233151	0.989497964535161	-0.400109713921337	-0.0694355391928948	0.0279370048475487	-0.126189392121308	0.816850135226537	-0.0534000833594565	-0.355381871391297	0.990202551882839	0.988739209583226	0.905223247293207	0.991218051409361	0.794475090295908	0.465589444492556	0.988106167028989	0.926664277961977	0.354267178286203	0.483816099494503	0.976225217872389	0.193645321390702
MSTRG.36745	-0.560140251345024	0.937000127512968	0.936253954679922	0.981674567637626	-0.354539545395878	-0.143672439434433	0.0639611908549813	-0.083786676049947	0.749928898530461	-0.0100346910141442	-0.297763786022815	0.991342671113837	0.976610526248391	0.941317540776249	0.963992207994485	0.72411586992636	0.369008208181257	0.990896950105117	0.91571681277118	0.264896997105739	0.383877499126423	0.98052429297546	0.0870653768756819
MSTRG.31674	-0.493392320202616	0.925513365765675	0.924814180894689	0.970111098608164	-0.328121588051615	-0.185439273549913	0.0985528032446621	-0.0540229967136624	0.70418239920461	0.0308016835326378	-0.257425644875847	0.990720211797016	0.959924136861299	0.956645947362424	0.953004275133599	0.674934756882131	0.307709977781778	0.987343149397648	0.922729878394591	0.200995561527011	0.324219991694222	0.975556952403912	0.0313083799410923
evm.TU.Cha01g015120	-0.580005908575707	0.955342655677968	0.954887914717939	0.990459867855625	-0.344337012580972	-0.108344600145448	0.0950431549727479	-0.0617255442098576	0.77268744502828	0.0178994004216556	-0.287481577657542	0.978335735598494	0.975699415954199	0.935184599739572	0.975453446601678	0.739787432693995	0.396343729966676	0.991650854759039	0.948163780389964	0.287345702325924	0.416921274158758	0.994921447451577	0.1280472306238
evm.TU.Cha14g010740	-0.681870403117456	0.964165629378556	0.96375965605978	0.995016254653541	-0.381261822908828	-0.023987369249803	0.04749402955295	-0.102935995418336	0.835788423460023	-0.0361312119154709	-0.346376628540719	0.973097176417671	0.987935484434513	0.892221221651349	0.989807059823157	0.807235308427215	0.493630884400551	0.98357598134177	0.938478759068694	0.390581624574474	0.514289886563752	0.986357351195045	0.22177058332064
MSTRG.7172	-0.552783891591001	0.935956491386226	0.935254936453831	0.983200623180892	-0.345044236301426	-0.14383081780713	0.0726585587440354	-0.0724928713008116	0.745735082003479	-0.000858046217474768	-0.291127712330957	0.977322268953514	0.970063605199541	0.945742465609187	0.95733328741081	0.713167621196238	0.36128203064678	0.987661401671011	0.923074873132859	0.258964828503838	0.378218968381792	0.98959272013801	0.0797909043105355
MSTRG.18874	-0.614464135401987	0.950069928501079	0.949527964039849	0.989487053473965	-0.364356581536936	-0.102872590227398	0.0554621340009998	-0.0948653449412796	0.78215870196373	-0.0220771111265892	-0.320731442231228	0.993566589904645	0.983969717268335	0.92639778798809	0.985519931066889	0.754582695494479	0.412342667701721	0.994342456703433	0.928113537498146	0.310300643894006	0.430416193108423	0.988155071953221	0.128902337254273
evm.TU.ChaUn9501.1	-0.643786830246965	0.985104444517575	0.984849557470034	0.989053178384094	-0.368621652185934	0.0464232736929215	0.0971767893244734	-0.0578262147744894	0.860094333121964	0.015593966216852	-0.315335698501836	0.953391190658997	0.986288699928552	0.882532033285948	0.97883059999213	0.832701364813309	0.538484726786286	0.964806917045283	0.970873608743093	0.439513749220338	0.554656991031174	0.96672540195675	0.293881363591711
evm.TU.ChaUn2147.66	-0.673066685067032	0.283564227931626	0.284776241536402	0.141849244555325	-0.240952582115666	0.857841348687026	-0.1101023030617	-0.114116755863315	0.659873935739173	-0.165865859061288	-0.322338713644877	0.013500033616034	0.207211112184772	-0.224936855872045	0.204687443712314	0.690899951528973	0.929041484107108	0.00453224719743393	0.192425226505599	0.959028293503603	0.921956699147017	-0.000292581631191016	0.989475058708781
evm.TU.Cha09g013450	-0.653378730982134	0.975326721565881	0.974980553452811	0.997860352585189	-0.380097869324914	-0.0236928868615175	0.0613292507840592	-0.0928465384305842	0.835965922280124	-0.020998629183251	-0.33436678115048	0.977851428134161	0.99158054688579	0.905266624963347	0.993287547556566	0.806764293563857	0.491137258883118	0.985897068451541	0.952633861062174	0.387356104020526	0.51007695666069	0.986558356937128	0.22386682339596
evm.TU.ChaUn9174.1	-0.576043791046762	0.937378092685035	0.936786833254271	0.983315010370027	-0.352957999200171	-0.122588434595165	0.0652141590029797	-0.0794444666571431	0.758918135572997	-0.00946469541765978	-0.304198239799607	0.962868270499752	0.964743130995802	0.933909019075438	0.956447351869351	0.722277996678918	0.382229408208397	0.981337942871044	0.925245966792696	0.278243479636483	0.401113706382668	0.99207997081363	0.104149893423558
evm.TU.ChaUn10238.7	-0.621279858943628	0.95787038297206	0.957299903795537	0.996630428536588	-0.337161796759543	-0.0641880116413244	0.0929319766967869	-0.0550737263537757	0.799215071579103	0.0134926363631349	-0.293140083441489	0.985529315051197	0.988386863045521	0.920667555870082	0.982792172956466	0.769514392705328	0.434887990633738	0.993386495922229	0.942918291750692	0.334204271821499	0.453861765924646	0.992538433486623	0.161343917346984
MSTRG.23544	-0.5863961830632	0.950863285797341	0.95036192622909	0.978801014274834	-0.36632794840556	-0.0995384603484021	0.0673376795058211	-0.0888965006552496	0.778771449170205	-0.00986246199365794	-0.304952164757996	0.993577249563698	0.979984321690601	0.919346708514472	0.979406368548067	0.758174635109576	0.415801167871311	0.986184120417781	0.925297477641453	0.30842689957754	0.431088198737018	0.968164876014067	0.146037956064399
evm.TU.Cha05g005850	-0.538488304722983	0.925379717964661	0.924626342496824	0.975018876747415	-0.3252628292406	-0.16077786125635	0.093085872475607	-0.0585852637111645	0.724626951275549	0.020771169800925	-0.26449551284538	0.995716943557708	0.967976141877527	0.940898462693456	0.961419906669692	0.697369851500156	0.335804259783332	0.990470109847202	0.914506789341244	0.229999025537564	0.353495744439591	0.976322663570581	0.0577802265458798
evm.TU.Cha03g001330	-0.650027361697781	0.965622216334783	0.965309872629318	0.989078945266352	-0.35495304519011	-0.0120943349170437	0.0866498377746841	-0.064606744728152	0.826237637172373	0.00540135945078654	-0.312974350642998	0.966369186126119	0.982966928607394	0.894861621250596	0.983249802209237	0.797737465240411	0.485653891681225	0.977813148378041	0.952876649465212	0.389811606027198	0.503310583445678	0.981668471245006	0.218013575021841
evm.TU.Cha13g007140	-0.617344473873895	0.956912384729973	0.956328132593139	0.993867478845658	-0.357878448108363	-0.0815191409802082	0.075298851571567	-0.0770185247095272	0.795255494468957	-0.0047347289810605	-0.31296743092054	0.977295511529499	0.982723449956492	0.922095979252407	0.977513262895222	0.763899263351973	0.430580169500648	0.9898825995335	0.944220845335784	0.32467672033049	0.450467489748552	0.993183959107289	0.157872308487379
evm.TU.Cha14g007700	-0.662345911998715	0.969559151826578	0.969144544631009	0.995213815309656	-0.376145876158844	-0.00836482589499151	0.0590040792038885	-0.0921632997303306	0.838886545072242	-0.0233296111281662	-0.331313587329014	0.979444634428975	0.99159051655704	0.895560029237926	0.991528761211565	0.810848192925116	0.49993631216151	0.982034998784259	0.942928490417587	0.39893575440807	0.518583936365453	0.978700770444314	0.231937184644995
evm.TU.Cha05g003020	-0.623123542396483	0.935363220252623	0.934648402585849	0.985669128571328	-0.367381701083853	-0.118405009153043	0.0415672160352608	-0.10583889434293	0.771584345210357	-0.0348000166274675	-0.32781780848972	0.991648916064133	0.979058463949003	0.917519611435498	0.973529739521506	0.745342445773171	0.399407712985579	0.991494069772817	0.909223977703666	0.291365624033625	0.419851279127741	0.982259371810639	0.118624969545332
evm.TU.Cha08g006870	-0.561357718030039	0.929205939108798	0.92859018860371	0.978221955888575	-0.343212365089345	-0.153403098383533	0.0657877898957116	-0.0814019350514847	0.736116708656207	-0.0066257139950878	-0.292518910327794	0.988294617743913	0.967380216780485	0.943827611421977	0.969101364137879	0.704252067644631	0.348601088625371	0.990732580849094	0.912321535076863	0.249206689237279	0.366290518071538	0.987522805744631	0.0598417619358087
evm.TU.Cha07g010530	-0.614311916302844	0.955755204318003	0.955297966880042	0.986693796016489	-0.380311382415763	-0.0949903386109867	0.0483748585594167	-0.106052914196187	0.792993827447765	-0.0307061558055494	-0.327430364538066	0.992361484678566	0.982814549236389	0.917491244785277	0.986495851997553	0.768340913297344	0.430312825174738	0.989891430536358	0.927043922798506	0.317928627207388	0.448469402678682	0.977733343573998	0.159359403511939
evm.TU.ChaUn9117.2	-0.634198143608564	0.962261233929367	0.961889909282696	0.992392670717603	-0.379338385566718	-0.0767152328757272	0.0509097943212502	-0.100879731881178	0.808036642592186	-0.0297381264608835	-0.336411016945308	0.976126330574477	0.982716701750809	0.915859793452197	0.985266523815045	0.77867825350586	0.44768843781934	0.988776471460984	0.937427499834711	0.338863503700833	0.466445686486039	0.990941357248904	0.176965271474442
evm.TU.Cha02g008290	-0.733649550529638	0.433102642764029	0.434234881680524	0.294668044583624	-0.297371763265373	0.829058198612571	-0.0920352406363599	-0.121680980053459	0.767338433329315	-0.156107566657157	-0.361318992981545	0.170713989836205	0.358486580613088	-0.0673631193886806	0.355658276616248	0.792645501591496	0.97359095562151	0.160121657560657	0.344966401951876	0.988802219871078	0.967005500271267	0.15355926406727	0.989865277291584
evm.TU.Cha08g005580	0.989759185347272	-0.57827960917259	-0.578428534566561	-0.57656968081229	0.316123134128303	-0.511430669907858	0.129968112197177	0.186079378504687	-0.82815916682414	0.220002950682751	0.43156979361913	-0.487828819126077	-0.608011570057967	-0.216128419113343	-0.616341568528611	-0.836875011236963	-0.832062720847035	-0.493629970834221	-0.475784777035356	-0.799151904307759	-0.855663194157617	-0.497698425342927	-0.697630311767371
evm.TU.Cha07g013510	-0.630013645396322	0.950352035848692	0.94980258359819	0.990727078523454	-0.360110569252931	-0.0874616378382999	0.0641305572893162	-0.0843412831652188	0.794944972847066	-0.0171634491276684	-0.319751864569602	0.969415195408114	0.978379439037257	0.914704400485593	0.971265414394862	0.764811971112501	0.431551187992769	0.986551540636469	0.931503055928897	0.323653227384141	0.451092414701092	0.992114618936007	0.158167217847533
evm.TU.ChaUn9458.4	-0.523839913745863	0.923674523534798	0.923090929509246	0.97421798900655	-0.341035068125164	-0.208606697694804	0.0792657216247534	-0.077040486379013	0.70534238959629	0.00795763808554252	-0.280316669121639	0.978867857331416	0.953787733001203	0.956444893738435	0.956412014545354	0.670421956365292	0.302305250280646	0.991401958507347	0.919495001237449	0.187515985488235	0.323315133879838	0.993589675095969	0.0231752319395759
evm.TU.Cha01g001960	-0.603976227348632	0.957700125166266	0.957262779573107	0.991396884861658	-0.358930479848585	-0.101088484683264	0.0756693133071383	-0.0815158938935138	0.78495839180777	-0.00339451807431188	-0.305301477272577	0.988344615616482	0.981902286102206	0.927550881373152	0.986106507850271	0.756139097224267	0.413880124686501	0.994812656251467	0.940430697221968	0.303928085177717	0.433585533935369	0.991183734473061	0.142351489573773
evm.TU.Cha11g001260	-0.706235066683164	0.981965068247331	0.981707576668305	0.991532974427779	-0.437080181309405	0.0169073058685266	0.00355626081832392	-0.147856536476452	0.87553661734998	-0.0812313708336609	-0.405203336372526	0.961273151533567	0.992018483638963	0.874169340383192	0.989309642701594	0.852036555929206	0.557964177065911	0.96982084910026	0.946246798772853	0.452375272882697	0.574498286345499	0.96960607635553	0.295034270544015
evm.TU.Cha04g007170	-0.644169617649863	0.965720871193949	0.965316202886227	0.989748659149871	-0.359988876369208	-0.0226489403953301	0.07455893240562	-0.0787089425379594	0.823527109196834	-0.00663712863693763	-0.313799009824373	0.987574757507373	0.990287699668158	0.900905336475067	0.994760386205087	0.798475742218847	0.478739192027978	0.984658992012772	0.941935906369534	0.38233123475087	0.495876984279886	0.975799557874238	0.207348860702576
evm.TU.Cha06g000400	-0.70532715809362	0.950819884468043	0.95051124160169	0.977191412768757	-0.386424194021573	0.001511051014038	0.0237767941118784	-0.121854544857749	0.842990191796705	-0.0609750772450971	-0.357649336270261	0.970137554353919	0.977396658013271	0.862466004149581	0.990486675264659	0.819031355327905	0.517140041016552	0.967069571450569	0.908001325138956	0.415774841839748	0.537588946250392	0.958969954255272	0.247603354975522
evm.TU.Cha14g009940	-0.60182675842435	0.972349032888792	0.971904659666901	0.989639513440101	-0.369515327172959	-0.0425050338382289	0.085641168536436	-0.0724249193715147	0.813513956966127	0.0060563287353165	-0.31368664106446	0.96821228867431	0.983910286299087	0.917356408869507	0.975899462274427	0.784334446028402	0.464325255201687	0.979114474481396	0.964463287301049	0.363941280909123	0.480383796511024	0.981319083791421	0.200554243044828
evm.TU.Cha07g012700	-0.544911372015306	0.932618293029819	0.931945008862456	0.979058520177954	-0.316050413618576	-0.13127687206011	0.10731846203102	-0.0425116292607294	0.735236846330845	0.0368154093701157	-0.255938389779684	0.99377970080519	0.970484615800829	0.941265177831886	0.968098477686775	0.705730470798388	0.349725318274491	0.991195664204658	0.923549325662767	0.250411713247599	0.367322724059518	0.981598297461414	0.0712865498121528
evm.TU.Cha13g006630	-0.589485993859114	0.969180522177408	0.968674483060286	0.988558198352814	-0.378316676567198	-0.06604645547919	0.0651204203640614	-0.0881029990624836	0.804318073250365	-0.0132243872648084	-0.32104806236351	0.982581500974894	0.987085776850392	0.92705261645472	0.982657550882426	0.778594323210987	0.448383072730107	0.985549631980929	0.949077323831302	0.347855083630447	0.460560484675039	0.979786465623326	0.175558788326175
evm.TU.ChaUn125.15	-0.681037409718488	0.307489059473687	0.308669659413026	0.16878830557377	-0.245433191073068	0.835830870698757	-0.0978745581000433	-0.109839363326852	0.673890033779088	-0.157980576163002	-0.318639295786136	0.038199603601807	0.230727332826018	-0.199494404793949	0.226937177657767	0.704985240213141	0.928502509477848	0.033270462356895	0.217568275270859	0.945195234969197	0.923614871146398	0.0281173961865576	0.98881753585315
evm.TU.Cha06g014470	-0.648631003584838	0.96245726738515	0.961882042271213	0.993374253506231	-0.390053786954459	-0.0481767701839134	0.038447929501072	-0.109211740507327	0.823091920404449	-0.0425922176961974	-0.346749702822299	0.985819863419982	0.99310616825066	0.905521048276054	0.983143891675158	0.799247030415833	0.477323908612895	0.985492296354312	0.932328624558557	0.373571024870714	0.492701534909197	0.976915413725889	0.201492525804788
evm.TU.ChaUn30075.2	-0.64635297561494	0.318073678268656	0.319360640135044	0.16757179659515	-0.22242956908403	0.854284626928286	-0.0569695644528183	-0.0679681932074505	0.671756063395102	-0.113027885594451	-0.29311188774025	0.037009382630732	0.231901247520812	-0.190137674843976	0.226864375851504	0.702066609547696	0.92644932995903	0.0316585946326299	0.243131021866351	0.95140487830496	0.917185088509917	0.0266136123608578	0.992415424320315
evm.TU.Cha03g002190	-0.561789660244945	0.942167624286976	0.941798900819812	0.971190916917347	-0.374706973286739	-0.126998272978761	0.0551091724276101	-0.102615299665303	0.754035383355739	-0.0178895653867741	-0.31140872887073	0.988449624564415	0.965910338389526	0.927614304217446	0.97719340906568	0.726476600712097	0.383466471815116	0.981769757036612	0.925392869631457	0.277326707730413	0.400146671532164	0.969617037783546	0.10836662739838
evm.TU.Cha02g004300	-0.665126083778012	0.29537657314511	0.296598970890687	0.153233013422786	-0.24607113868379	0.862234899784185	-0.105890921581315	-0.111050090792885	0.665587830071816	-0.160233427668356	-0.32113254874877	0.0216503436150715	0.216636090826507	-0.210219940237568	0.212454045376816	0.693529589780858	0.931588601743982	0.013148278484389	0.20821630043394	0.963039494510255	0.923545139779889	0.0108197930367469	0.988568516399253
evm.TU.Cha12g009110	-0.538460264727358	0.925921961458111	0.92518113809466	0.975616595453348	-0.327607293646826	-0.170186541307275	0.0881999295347341	-0.0632917554753186	0.722276823278737	0.0155731475658814	-0.269486866195956	0.996892197239576	0.968520792340114	0.946174712794312	0.964206220852993	0.694824619090317	0.330568585156156	0.993003641806751	0.914633908676536	0.226603793328769	0.347794554915391	0.980639102489587	0.0472780052553233
evm.TU.Cha15g004840	-0.679104474149119	0.969902640199936	0.969504044665543	0.993640241824758	-0.404699732919767	-0.0198919945525623	0.0248866608625674	-0.124129480097027	0.845972407273432	-0.0585725165836367	-0.371403975326129	0.965839985850867	0.989072139545946	0.893921748547788	0.98582426504066	0.818123208223198	0.50834692297945	0.978690573923798	0.938116668409053	0.406963675384249	0.525931956744533	0.983131565433179	0.237243019467027
MSTRG.12341	-0.718795790606593	0.967154961836218	0.966702636946368	0.982566966127615	-0.406531601104131	0.0489939074525106	0.021092275085767	-0.126186207883004	0.874007380506999	-0.0629581223182719	-0.376315378956669	0.970791031512083	0.992289669877674	0.854295688313957	0.987822156015519	0.856800866548652	0.565664953910281	0.963670312136145	0.922710095554537	0.468780282296721	0.582067818590738	0.949612893726965	0.301818606487708
evm.TU.ChaUn37393.3	-0.67492902841492	0.324393054050683	0.325685316342262	0.183104601175528	-0.234847745745379	0.850669059595977	-0.0745593175929193	-0.0861966215910292	0.683724197944332	-0.133596487833091	-0.308050922940571	0.041691126422512	0.240191012771035	-0.182565970456925	0.238018046436614	0.708330788602846	0.933736888409541	0.0431088486258171	0.24641995635234	0.955422986728708	0.92833217123213	0.0469251032753627	0.991710985443571
