# Supplementary material for: Transcriptomic and metabolomic analyses reveals keys genes and metabolic pathways in tea (Camellia sinensis) against six-spotted spider mite (Eotetranychus Sexmaculatus)
Source: BMC Plant Biol. 2023 Dec 11;23:638. doi: 10.1186/s12870-023-04651-8 (PMC10712147; doi:10.1186/s12870-023-04651-8)
Supplement: Supplementary file 11 — Additional file 11: Supplementary Table 8. The WRKY40 transcription factor targets predicted. [file 12870_2023_4651_MOESM11_ESM.xls]

source_transcript	TF_ID	TF_symbol	target_transcript	Target_ID	Target_symbol	motif_type	site_number	max_score	min_pvalue	motif_ids	motif_alt_ids
evm.model.Cha08g015350	evm.TU.Cha08g015350	WRKY40	evm.model.Cha01g001960	evm.TU.Cha01g001960	EIX1	1	1	13.6197	6.68e-06	MA1085.2	WRKY40
evm.model.Cha08g015350	evm.TU.Cha08g015350	WRKY40	evm.model.Cha01g010240	evm.TU.Cha01g010240	DMR6	1	1	9.43548	7.63e-05	MA1085.1	WRKY40
evm.model.Cha08g015350	evm.TU.Cha08g015350	WRKY40	evm.model.Cha01g023640	evm.TU.Cha01g023640	AATP1	1	1	14.3239	9.54e-07	MA1085.2	WRKY40
evm.model.Cha08g015350	evm.TU.Cha08g015350	WRKY40	evm.model.Cha01g023650	evm.TU.Cha01g023650	AATP1	1	1	13.8028	2.86e-06	MA1085.2	WRKY40
evm.model.Cha08g015350	evm.TU.Cha08g015350	WRKY40	evm.model.Cha02g005600	evm.TU.Cha02g005600	--	1	1	12.831	3.05e-05	MA1085.2	WRKY40
evm.model.Cha08g015350	evm.TU.Cha08g015350	WRKY40	evm.model.Cha02g008560	evm.TU.Cha02g008560	--	1	1	13.3662	1.14e-05	MA1085.2	WRKY40
evm.model.Cha08g015350	evm.TU.Cha08g015350	WRKY40	evm.model.Cha02g009300	evm.TU.Cha02g009300	RIPm	1	1	12.1408	7.53e-05	MA1085.2	WRKY40
evm.model.Cha08g015350	evm.TU.Cha08g015350	WRKY40	evm.model.Cha02g018910	evm.TU.Cha02g018910	AATL1	1	1	9.48387	6.1e-05	MA1085.1	WRKY40
evm.model.Cha08g015350	evm.TU.Cha08g015350	WRKY40	evm.model.Cha02g019340	evm.TU.Cha02g019340	HMG3	1	1	13.3662	1.14e-05	MA1085.2	WRKY40
evm.model.Cha08g015350	evm.TU.Cha08g015350	WRKY40	evm.model.Cha03g001330	evm.TU.Cha03g001330	PSI1	1	1	13.0141	2.19e-05	MA1085.2	WRKY40
evm.model.Cha08g015350	evm.TU.Cha08g015350	WRKY40	evm.model.Cha03g002190	evm.TU.Cha03g002190	CjBAp12	1	2	12.4225	5.15e-05	MA1085.2	WRKY40
evm.model.Cha08g015350	evm.TU.Cha08g015350	WRKY40	evm.model.Cha04g007170	evm.TU.Cha04g007170	MIK2	1	1	12.7606	3.53e-05	MA1085.2	WRKY40
evm.model.Cha08g015350	evm.TU.Cha08g015350	WRKY40	evm.model.Cha04g021060	evm.TU.Cha04g021060	LAC7	1	2	14.3239	9.54e-07	MA1085.2	WRKY40
evm.model.Cha08g015350	evm.TU.Cha08g015350	WRKY40	evm.model.Cha05g001000	evm.TU.Cha05g001000	ephA	1	1	13.0282	2.1e-05	MA1085.2	WRKY40
evm.model.Cha08g015350	evm.TU.Cha08g015350	WRKY40	evm.model.Cha05g003020	evm.TU.Cha05g003020	ACA12	1	1	9.56452	3.05e-05	MA1085.1	WRKY40
evm.model.Cha08g015350	evm.TU.Cha08g015350	WRKY40	evm.model.Cha06g000400	evm.TU.Cha06g000400	Bp10	1	1	9.43548	7.63e-05	MA1085.1	WRKY40
evm.model.Cha08g015350	evm.TU.Cha08g015350	WRKY40	evm.model.Cha07g008410	evm.TU.Cha07g008410	DDS	1	2	9.56452	3.05e-05	MA1085.1	WRKY40
evm.model.Cha08g015350	evm.TU.Cha08g015350	WRKY40	evm.model.Cha07g010530	evm.TU.Cha07g010530	CYP87A3	1	1	14.3239	9.54e-07	MA1085.2	WRKY40
evm.model.Cha08g015350	evm.TU.Cha08g015350	WRKY40	evm.model.Cha07g012700	evm.TU.Cha07g012700	At1g61550	2	3	13.2817	1.24e-05	MA1085.1,MA1085.2	WRKY40,WRKY40
evm.model.Cha08g015350	evm.TU.Cha08g015350	WRKY40	evm.model.Cha08g002860	evm.TU.Cha08g002860	CYP87A3	1	6	13.3662	1.14e-05	MA1085.2	WRKY40
evm.model.Cha08g015350	evm.TU.Cha08g015350	WRKY40	evm.model.Cha08g004700	evm.TU.Cha08g004700	EIX1	1	2	12.7465	3.62e-05	MA1085.2	WRKY40
evm.model.Cha08g015350	evm.TU.Cha08g015350	WRKY40	evm.model.Cha08g005580	evm.TU.Cha08g005580	AVT1C	2	2	12.3239	5.63e-05	MA1085.1,MA1085.2	WRKY40,WRKY40
evm.model.Cha08g015350	evm.TU.Cha08g015350	WRKY40	evm.model.Cha08g006870	evm.TU.Cha08g006870	XA21	1	1	13.662	5.72e-06	MA1085.2	WRKY40
evm.model.Cha08g015350	evm.TU.Cha08g015350	WRKY40	evm.model.Cha08g011340	evm.TU.Cha08g011340	At4g03230	1	2	12.7042	3.72e-05	MA1085.2	WRKY40
evm.model.Cha08g015350	evm.TU.Cha08g015350	WRKY40	evm.model.Cha09g013450	evm.TU.Cha09g013450	--	1	1	13.3662	1.14e-05	MA1085.2	WRKY40
evm.model.Cha08g015350	evm.TU.Cha08g015350	WRKY40	evm.model.Cha09g013860	evm.TU.Cha09g013860	HSP26-A	1	2	14.3239	9.54e-07	MA1085.2	WRKY40
evm.model.Cha08g015350	evm.TU.Cha08g015350	WRKY40	evm.model.Cha11g001080	evm.TU.Cha11g001080	FRAA3	1	1	12.1831	6.87e-05	MA1085.2	WRKY40
evm.model.Cha08g015350	evm.TU.Cha08g015350	WRKY40	evm.model.Cha11g001260	evm.TU.Cha11g001260	PME41	1	3	13.7042	4.77e-06	MA1085.2	WRKY40
evm.model.Cha08g015350	evm.TU.Cha08g015350	WRKY40	evm.model.Cha11g003670	evm.TU.Cha11g003670	PDR2	2	2	12.7042	3.72e-05	MA1085.1,MA1085.2	WRKY40,WRKY40
evm.model.Cha08g015350	evm.TU.Cha08g015350	WRKY40	evm.model.Cha13g007140	evm.TU.Cha13g007140	H6H	1	2	14.3239	9.54e-07	MA1085.2	WRKY40
evm.model.Cha08g015350	evm.TU.Cha08g015350	WRKY40	evm.model.Cha14g009940	evm.TU.Cha14g009940	IQM1	1	1	9.56452	3.05e-05	MA1085.1	WRKY40
evm.model.Cha08g015350	evm.TU.Cha08g015350	WRKY40	evm.model.Cha14g010740	evm.TU.Cha14g010740	SUNN	2	2	12.7606	3.53e-05	MA1085.1,MA1085.2	WRKY40,WRKY40
evm.model.Cha08g015350	evm.TU.Cha08g015350	WRKY40	evm.model.Cha15g004840	evm.TU.Cha15g004840	CYP736A117	1	2	13.6197	6.68e-06	MA1085.2	WRKY40
evm.model.Cha08g015350	evm.TU.Cha08g015350	WRKY40	evm.model.ChaUn10238.7	evm.TU.ChaUn10238.7	--	1	2	13.2817	1.24e-05	MA1085.2	WRKY40
evm.model.Cha08g015350	evm.TU.Cha08g015350	WRKY40	evm.model.ChaUn10811.2	evm.TU.ChaUn10811.2	At5g14450	2	2	12.2254	6.58e-05	MA1085.1,MA1085.2	WRKY40,WRKY40
evm.model.Cha08g015350	evm.TU.Cha08g015350	WRKY40	evm.model.ChaUn13133.1	evm.TU.ChaUn13133.1	TPS10	1	1	12.338	5.34e-05	MA1085.2	WRKY40
evm.model.Cha08g015350	evm.TU.Cha08g015350	WRKY40	evm.model.ChaUn17889.1	evm.TU.ChaUn17889.1	sbt3	1	1	12.493	4.96e-05	MA1085.2	WRKY40
evm.model.Cha08g015350	evm.TU.Cha08g015350	WRKY40	evm.model.ChaUn2147.12	evm.TU.ChaUn2147.12	COX1	1	1	12.4225	5.15e-05	MA1085.2	WRKY40
evm.model.Cha08g015350	evm.TU.Cha08g015350	WRKY40	evm.model.ChaUn24168.1	evm.TU.ChaUn24168.1	SDR2b	2	3	14.3239	9.54e-07	MA1085.1,MA1085.2	WRKY40,WRKY40
evm.model.Cha08g015350	evm.TU.Cha08g015350	WRKY40	evm.model.ChaUn29232.2	evm.TU.ChaUn29232.2	rbcL	2	2	13.9859	1.91e-06	MA1085.1,MA1085.2	WRKY40,WRKY40
evm.model.Cha08g015350	evm.TU.Cha08g015350	WRKY40	evm.model.ChaUn31648.2	evm.TU.ChaUn31648.2	atpB	1	1	13.9859	1.91e-06	MA1085.2	WRKY40
evm.model.Cha08g015350	evm.TU.Cha08g015350	WRKY40	evm.model.ChaUn34758.2	evm.TU.ChaUn34758.2	atpF	1	2	12.8451	2.96e-05	MA1085.2	WRKY40
evm.model.Cha08g015350	evm.TU.Cha08g015350	WRKY40	evm.model.ChaUn37508.1	evm.TU.ChaUn37508.1	IGS1	1	1	13.9859	1.91e-06	MA1085.2	WRKY40
evm.model.Cha08g015350	evm.TU.Cha08g015350	WRKY40	evm.model.ChaUn6905.45	evm.TU.ChaUn6905.45	YRPS3	1	1	12.6056	4.1e-05	MA1085.2	WRKY40
evm.model.Cha08g015350	evm.TU.Cha08g015350	WRKY40	evm.model.ChaUn7077.1	evm.TU.ChaUn7077.1	HSP70	1	1	12.662	3.91e-05	MA1085.2	WRKY40
