# Supplementary material for: Transcriptomic and metabolomic analyses reveals keys genes and metabolic pathways in tea (Camellia sinensis) against six-spotted spider mite (Eotetranychus Sexmaculatus)
Source: BMC Plant Biol. 2023 Dec 11;23:638. doi: 10.1186/s12870-023-04651-8 (PMC10712147; doi:10.1186/s12870-023-04651-8)
Supplement: Supplementary file 12 — Additional file 12: Supplementary Table 9. The gene expression patten in phenylpropanoid biosynthesis pathways. [file 12870_2023_4651_MOESM12_ESM.xlsx]

## Sheet: Sheet1
	S0	S2	S8	R0	R2	R8	Symbol	Description
evm.TU.Cha15g006090	5.53	11.57	5.927	6.667	9.5	7.53	CYP84A1	XP_028096091.1 cytochrome P450 84A1-like [Camellia sinensis]
evm.TU.Cha15g007200	49.87	69.067	74.503	35.473	77.007	66.25	CCOAOMT1	XP_028061725.1 caffeoyl-CoA O-methyltransferase-like [Camellia sinensis]
evm.TU.Cha06g018600	3.877	0.98	3.517	1.35	0.683	1.653	PER43	XP_028106034.1 peroxidase 43 [Camellia sinensis]
evm.TU.Cha07g006750	7.55	9.933	6.467	4.593	9.983	7.207	pod	THG20188.1 hypothetical protein TEA_005573 [Camellia sinensis var. sinensis] [Camellia sinensis]
evm.TU.Cha08g015370	29.307	92.897	36.943	41.893	70.523	46.843	HST	PSS21041.1 Shikimate O-hydroxycinnamoyltransferase [Actinidia chinensis var. chinensis] [Actinidia chinensis]
evm.TU.Cha11g012850	9.57	20.82	16.45	16.923	35.37	35.4	HST	XP_028081726.1 shikimate O-hydroxycinnamoyltransferase-like [Camellia sinensis]
evm.TU.Cha13g003870	38.383	183.43	18.607	48.737	178.107	74.307	CYP84A1	XP_028061393.1 cytochrome P450 84A1-like [Camellia sinensis]
evm.TU.Cha13g003880	3.42	45.17	3.967	6.603	25.287	8.2	PER73	XP_028063830.1 peroxidase 73-like isoform X1 [Camellia sinensis]
evm.TU.ChaUn19409.1	9.35	22.42	19.61	14.67	37.98	35.347	TOGT1	XP_028062380.1 scopoletin glucosyltransferase-like [Camellia sinensis]
evm.TU.Cha01g019530	12.423	19.35	17.457	4.49	16.683	13.473	PNC1	XP_028102154.1 cationic peroxidase 1-like [Camellia sinensis]
evm.TU.Cha06g014520	29.4	79.427	26.54	38.9	59.913	40.527	SHT	XP_028054422.1 spermidine hydroxycinnamoyl transferase-like [Camellia sinensis]
evm.TU.ChaUn11723.3	5.913	11.897	3.987	8.337	11.877	7.343	FAOMT	XP_028095591.1 putative caffeoyl-CoA O-methyltransferase At1g67980 [Camellia sinensis]
evm.TU.ChaUn14923.1	122.083	288.677	69.103	143.01	228.893	133.74	BGLU6	XP_028082791.1 beta-glucosidase 6-like isoform X1 [Camellia sinensis]
evm.TU.Cha13g011050	6.973	13.413	17.027	5.38	19.643	16.68	MEE23	XP_028054215.1 berberine bridge enzyme-like 15 [Camellia sinensis]
evm.TU.Cha13g011060	62.29	143.35	186.293	57.69	177.467	173.627	BGLU47	XP_028124339.1 beta-glucosidase 46-like isoform X1 [Camellia sinensis]
evm.TU.Cha07g002250	2.84	6.25	18.167	1.877	5.617	33.967	PER72	peroxidase 72 [Camellia sinensis]
evm.TU.Cha14g011470	14.2	43.937	11.373	11.417	17.803	8.573	GSVIVT00023967001	XP_028120711.1 peroxidase 4-like [Camellia sinensis]
evm.TU.Cha01g016930	44.803	70.05	121.83	42.147	107.943	125.66	BGLU18	THG07734.1 hypothetical protein TEA_026674 [Camellia sinensis var. sinensis] [Camellia sinensis]
evm.TU.Cha03g015540	0.66	1.523	1.33	0.483	2.753	1.327	SAT	XP_028064747.1 vinorine synthase-like [Camellia sinensis]
evm.TU.Cha01g005900	14.203	30.923	46.853	20.527	41.07	57.2	GSVIVT00023967001	XP_028119942.1 peroxidase P7-like isoform X1 [Camellia sinensis]
evm.TU.Cha02g013460	233.343	215.43	3.25	243.477	115.043	4.717	SAT	XP_028064697.1 vinorine synthase-like [Camellia sinensis]
evm.TU.Cha02g015040	6.32	11.76	5.167	4.347	9.093	3.57	BGLU12	ARU79078.1 beta-glucosidase 10 GH1 family [Camellia sinensis]
evm.TU.Cha03g017480	14.813	47.073	12.497	19.917	56.463	43.633	BACOVA_02659	XP_028103112.1 uncharacterized protein LOC114302309 [Camellia sinensis]
evm.TU.Cha04g022440	1.73	3.783	1.1	3.423	2.917	1.237	--	ARU79079.1 beta-glucosidase 1 GH3 family [Camellia sinensis]
evm.TU.Cha08g004170	2.3	4.307	5.183	2.763	7.34	2.383	ACT-2	XP_028066648.1 agmatine coumaroyltransferase-2-like [Camellia sinensis]
evm.TU.Cha13g009680	0	0.12	0.143	0	0.523	0.117	GSVIVT00037159001	XP_028085796.1 peroxidase 5-like [Camellia sinensis]
evm.TU.ChaUn23530.1	0.897	7.273	1.923	0.763	5.503	2.053	CAD14	QAV57560.1 alcohol dehydrogenase 1 [Camellia sinensis]
evm.TU.ChaUn7629.2	76.11	50.34	138.06	31.277	71.963	79.17	CAD1	QAV57560.1 alcohol dehydrogenase 1 [Camellia sinensis]
MSTRG.8799	27.15	34.893	85.073	20.293	43.437	56.397	ALDH2C4	XP_028122155.1 aldehyde dehydrogenase family 2 member C4-like [Camellia sinensis]
evm.TU.Cha03g003470	28.15	70.227	13.777	32.987	40.81	14	4CLL9	XP_028105748.1 4-coumarate--CoA ligase-like 9 isoform X1 [Camellia sinensis]
evm.TU.Cha03g007690	16.62	31.867	25.15	16.287	36.403	26.01	SAT	XP_028062703.1 vinorine synthase-like [Camellia sinensis]
evm.TU.Cha06g002190	1.78	2.277	3.46	2.473	5.163	5.89	4CL2	ASU87409.1 4-coumarate-CoA ligase [Camellia sinensis]
evm.TU.Cha09g000760	4.36	0.097	0.07	4.627	0	0.107	HST	XP_028111993.1 shikimate O-hydroxycinnamoyltransferase-like [Camellia sinensis]
evm.TU.Cha09g011350	10.07	24.623	24.877	23.157	32.023	54.247	SALAT	XP_028105403.1 acetyl-CoA-benzylalcohol acetyltransferase-like [Camellia sinensis]
evm.TU.Cha13g005500	0.077	1.07	0.553	0.13	0.403	1.073	At1g67980	XP_028073459.1 putative caffeoyl-CoA O-methyltransferase At1g67980 [Camellia sinensis]
evm.TU.Cha15g006140	79.17	137.83	290.83	77.6	278.26	352.103	FAOMT	XP_028106490.1 flavonoid 3',5'-methyltransferase-like isoform X1 [Camellia sinensis]
evm.TU.Cha15g007430	14.363	32.877	26.59	10.337	35.677	28.917	BGLU12	XP_028118039.1 beta-glucosidase 12-like [Camellia sinensis]
evm.TU.ChaUn10205.1	1.703	15.307	4.453	1.76	8.49	4.773	ACT-2	XP_028119511.1 agmatine coumaroyltransferase-2-like [Camellia sinensis]
evm.TU.ChaUn21578.1	0.593	2.477	4.6	1.483	4.817	7.42	poxN1	XP_028122489.1 peroxidase N1-like [Camellia sinensis]
evm.TU.Cha04g012480	19.02	52.177	29.867	23.923	59.693	31.883	PER72	XP_028117667.1 peroxidase 72-like [Camellia sinensis]
